# Supplementary material for: Comprehensive data analysis of human ureter proteome
Source: Data Brief. 2016 Feb 3;6:853–7. doi: 10.1016/j.dib.2016.01.050 (PMC4749945; doi:10.1016/j.dib.2016.01.050)
Supplement: Supplementary file 2 — Supplementary material [file mmc2.zip]

Archive with 4 entries (3 files):
- cytoscape/
- cytoscape/clue1.cluego
- cytoscape/ureter network.cyjs
- cytoscape/ureter network.cys
