# Supplementary material for: Comprehensive data analysis of human ureter proteome
Source: Data Brief. 2016 Feb 3;6:853–7. doi: 10.1016/j.dib.2016.01.050 (PMC4749945; doi:10.1016/j.dib.2016.01.050)
Supplement: Supplementary file 2 — Supplementary material [file mmc2.zip › cytoscape/ureter network.cyjs]

{
  "format_version" : "1.0",
  "generated_by" : "cytoscape-3.2.1",
  "target_cytoscapejs_version" : "~2.1",
  "data" : {
    "selected" : true,
    "__Annotations" : [ "" ],
    "shared_name" : "Results for Analysis1 (Kappa:0.4)",
    "SUID" : 52,
    "name" : "Results for Analysis1 (Kappa:0.4)"
  },
  "elements" : {
    "nodes" : [ {
      "data" : {
        "id" : "1696",
        "GOID" : "GO:1990777",
        "GOLevels" : "[3]",
        "Ontology_Source" : "GO_CellularComponent_25.08.2015_03h05",
        "SUID" : 1696,
        "_Associated_Genes" : 26.829267501831055,
        "Associated_Genes_Found" : "[APOA1, APOA2, APOA4, APOB, APOBR, APOE, APOH, CLU, HDLBP, HPR, SAA4]",
        "GOGroups" : "[Group67, Group85]",
        "ENSEMBL_GENE_ID" : "",
        "Group_PValue" : "{Group67=4.466659430450415E-7, Group85=1.2061744477391099E-6}",
        "Cluster" : "",
        "selected" : false,
        "Common_Genes" : "",
        "Nr_Genes" : 11.0,
        "CEREBRAL_LOCALIZATION_INFO_ALL" : "",
        "All_Associated_Genes" : "[APOA1, APOA2, APOA4, APOA5, APOB, APOBR, APOC1, APOC2, APOC3, APOC4, APOC4-APOC2, APOE, APOF, APOH, APOL1, APOM, APOO, CETP, CLU, GPIHBP1, HDLBP, HPR, LCAT, LCP1, LDLR, LIPC, LPA, LPAL2, LPL, LSR, MSR1, PCYOX1, PLA2G7, PON1, SAA1, SAA2, SAA2-SAA4, SAA4, SORL1, VIMP, VLDLR]",
        "OverViewTerm" : "FALSE",
        "name" : "lipoprotein%20particle",
        "Term_PValue_Corrected_with_Bonferroni_step_down" : 0.01089054248693051,
        "Group_PValue_Corrected_with_Bonferroni_step_down" : "{Group67=3.3053279785333075E-5, Group85=8.684456023721591E-5}",
        "CEREBRAL_DOWNSTRAM_INFO" : "",
        "Term_PValue" : 3.781438363517538E-5,
        "GOTerm" : "lipoprotein particle",
        "shared_name" : "lipoprotein%20particle",
        "CEREBRAL_LOCALIZATION_INFO" : "",
        "Number_of_genes_grouped" : 20,
        "UNIQUE_ID" : "GO:1990777",
        "CEREBRAL_DOWNSTRAM_INFO_ALL" : "",
        "UniProtKB_AC" : ""
      },
      "position" : {
        "x" : 3111.4546810651664,
        "y" : 3842.078444294748
      },
      "selected" : false
    }, {
      "data" : {
        "id" : "1695",
        "GOID" : "GO:1990752",
        "GOLevels" : "[4, 5, 6, 7, 8, 9, 10]",
        "Ontology_Source" : "GO_CellularComponent_25.08.2015_03h05",
        "SUID" : 1695,
        "_Associated_Genes" : 15.789473533630371,
        "Associated_Genes_Found" : "[CLIP1, MAPRE1, SVIL]",
        "GOGroups" : "[Group4]",
        "ENSEMBL_GENE_ID" : "",
        "Group_PValue" : "{Group4=1.0}",
        "Cluster" : "",
        "selected" : false,
        "Common_Genes" : "",
        "Nr_Genes" : 3.0,
        "CEREBRAL_LOCALIZATION_INFO_ALL" : "",
        "All_Associated_Genes" : "[APC, ASPM, CAMSAP2, CAMSAP3, CKAP5, CLIP1, CLIP2, DST, KIF18B, KIF2C, KNSTRN, MAPRE1, MAPRE2, MAPRE3, MYO5A, PROC, SLAIN2, SPAG5, SVIL]",
        "OverViewTerm" : "FALSE",
        "name" : "microtubule%20end",
        "Term_PValue_Corrected_with_Bonferroni_step_down" : 1.0,
        "Group_PValue_Corrected_with_Bonferroni_step_down" : "{Group4=1.0}",
        "CEREBRAL_DOWNSTRAM_INFO" : "",
        "Term_PValue" : 0.11834999345128061,
        "GOTerm" : "microtubule end",
        "shared_name" : "microtubule%20end",
        "CEREBRAL_LOCALIZATION_INFO" : "",
        "Number_of_genes_grouped" : 5,
        "UNIQUE_ID" : "GO:1990752",
        "CEREBRAL_DOWNSTRAM_INFO_ALL" : "",
        "UniProtKB_AC" : ""
      },
      "position" : {
        "x" : 1782.13368647272,
        "y" : 3699.2885316842585
      },
      "selected" : false
    }, {
      "data" : {
        "id" : "1694",
        "GOID" : "GO:1990391",
        "GOLevels" : "[3]",
        "Ontology_Source" : "GO_CellularComponent_25.08.2015_03h05",
        "SUID" : 1694,
        "_Associated_Genes" : 10.256410598754883,
        "Associated_Genes_Found" : "[CETN2, RAD23B, XRCC5, XRCC6]",
        "GOGroups" : "[Group84]",
        "ENSEMBL_GENE_ID" : "",
        "Group_PValue" : "{Group84=1.0}",
        "Cluster" : "",
        "selected" : false,
        "Common_Genes" : "",
        "Nr_Genes" : 4.0,
        "CEREBRAL_LOCALIZATION_INFO_ALL" : "",
        "All_Associated_Genes" : "[CETN2, CHRAC1, DTX2P1-UPK3BP1-PMS2P11, ERCC1, ERCC4, ERCC8, LIG4, MLH1, MLH3, MSH2, MSH3, MSH4, MSH5, MSH6, MutS heterodimer, NHEJ1, PMS1, PMS2, PMS2P1, PMS2P2, PMS2P3, PMS2P5, POLD1, POLE, POLE2, POLE3, POLE4, PRKDC, RAD23B, SLX4, SWSAP1, WRN, XPC, XRCC4, XRCC5, XRCC6, XRCC6BP1, ZSWIM7]",
        "OverViewTerm" : "FALSE",
        "name" : "DNA%20repair%20complex",
        "Term_PValue_Corrected_with_Bonferroni_step_down" : 1.0,
        "Group_PValue_Corrected_with_Bonferroni_step_down" : "{Group84=1.0}",
        "CEREBRAL_DOWNSTRAM_INFO" : "",
        "Term_PValue" : 0.3137543593280725,
        "GOTerm" : "DNA repair complex",
        "shared_name" : "DNA%20repair%20complex",
        "CEREBRAL_LOCALIZATION_INFO" : "",
        "Number_of_genes_grouped" : 5,
        "UNIQUE_ID" : "GO:1990391",
        "CEREBRAL_DOWNSTRAM_INFO_ALL" : "",
        "UniProtKB_AC" : ""
      },
      "position" : {
        "x" : 2100.6035218551406,
        "y" : 2351.3936229096144
      },
      "selected" : false
    }, {
      "data" : {
        "id" : "1693",
        "GOID" : "GO:1990351",
        "GOLevels" : "[3]",
        "Ontology_Source" : "GO_CellularComponent_25.08.2015_03h05",
        "SUID" : 1693,
        "_Associated_Genes" : 4.411764621734619,
        "Associated_Genes_Found" : "[ATP1A1, CACNA2D1, CLIC1, CLIC4, CLIC6, CTTN, HSPA2, KCNQ5, TIMM10, TIMM13, TIMM9, UQCRB, UQCRC1, UQCRC2, UQCRFS1]",
        "GOGroups" : "[Group58]",
        "ENSEMBL_GENE_ID" : "",
        "Group_PValue" : "{Group58=1.0}",
        "Cluster" : "",
        "selected" : false,
        "Common_Genes" : "",
        "Nr_Genes" : 15.0,
        "CEREBRAL_LOCALIZATION_INFO_ALL" : "",
        "All_Associated_Genes" : "[ABCA2, ABCA7, ABCB6, ABCB8, ABCC8, ABCC9, ABCD4, ABCF2, ABCG5, ABCG8, ABHD12, ABHD6, AKAP6, AKAP9, AMIGO1, ANO1, ANO2, ANO6, ASPH, ATP12A, ATP1A1, ATP1A2, ATP1A3, ATP1A4, ATP1B1, ATP1B2, ATP1B3, ATP1B4, ATP2A1, ATP2A2, ATP4B, BCS1L, BEST1, BEST2, BEST3, BEST4, C1orf101, CACNA1A, CACNA1B, CACNA1C, CACNA1D, CACNA1E, CACNA1F, CACNA1G, CACNA1H, CACNA1I, CACNA1S, CACNA2D1, CACNA2D2, CACNA2D3, CACNA2D4, CACNB1, CACNB2, CACNB3, CACNB4, CACNG1, CACNG2, CACNG3, CACNG4, CACNG5, CACNG6, CACNG7, CACNG8, CALM1, CAMK2D, CASQ2, CATSPER1, CATSPER2, CATSPER3, CATSPER4, CATSPERB, CATSPERD, CATSPERG, CCDC109B, CFTR, CHRFAM7A, CHRNA1, CHRNA10, CHRNA2, CHRNA3, CHRNA4, CHRNA5, CHRNA6, CHRNA7, CHRNA9, CHRNB1, CHRNB2, CHRNB3, CHRNB4, CHRND, CHRNE, CHRNG, CLCA3P, CLCC1, CLCN1, CLCN2, CLCNKA, CLCNKB, CLIC1, CLIC2, CLIC3, CLIC4, CLIC5, CLIC6, CNGA3, CNGA4, CNGB1, CNGB3, CNIH2, CNIH3, CNTN2, CNTNAP1, CNTNAP2, CPT1C, CTTN, CYTB, DLG1, DLG2, DLG3, DLG4, DPP6, ENTHD1, EPS8, Ether-a-go-go-related gene potassium channel 1 complex, FKBP1B, FXYD1, FXYD2, FXYD3, GABRA1, GABRA2, GABRA3, GABRA4, GABRA5, GABRA6, GABRB1, GABRB2, GABRB3, GABRD, GABRE, GABRG1, GABRG2, GABRG3, GABRP, GABRQ, GABRR1, GABRR2, GABRR3, GLRA1, GLRA2, GLRA3, GLRA4, GLRB, GM2A, GPRIN1, GRIA1, GRIA2, GRIA3, GRIA4, GRID1, GRID2, GRIK1, GRIK2, GRIK3, GRIK4, GRIK5, GRIN1, GRIN2A, GRIN2B, GRIN2C, GRIN2D, GRIN3A, GRIN3B, HCN2, HERPUD1, HSPA2, HTR3A, HTR3B, HTR3C, HTR3D, HTR3E, KCNA1, KCNA10, KCNA2, KCNA3, KCNA4, KCNA5, KCNA6, KCNA7, KCNAB1, KCNAB2, KCNB1, KCNB2, KCNC1, KCNC2, KCNC3, KCNC4, KCND1, KCND2, KCND2-KChIP2 channel complex, KCND3, KCNE1, KCNE2, KCNE3, KCNE5, KCNF1, KCNG1, KCNG2, KCNG3, KCNG4, KCNH1, KCNH2, KCNH4, KCNH5, KCNIP1, KCNIP2, KCNIP3, KCNIP4, KCNJ1, KCNJ11, KCNJ14, KCNJ16, KCNJ2, KCNJ3, KCNJ4, KCNJ5, KCNJ6, KCNJ8, KCNK1, KCNK2, KCNK4, KCNK6, KCNMA1, KCNMB1, KCNMB2, KCNMB3, KCNMB4, KCNN1, KCNN4, KCNQ1, KCNQ2, KCNQ3, KCNQ4, KCNQ5, KCNS1, KCNS2, KCNS3, KCNT1, KCNT2, KCNU1, KCNV1, KCNV2, LLGL1, LRRC26, LRRC8A, MCU, MICU1, MICU2, MPP2, MPP3, NANOS1, NETO1, NETO2, NLGN1, NOS1, NOS1AP, NRN1, OLFM1, OLFM2, OLFM3, PDE4B, PDE4D, PEX12, PKD1L1, PKD1L3, PKD2L1, PLN, PMPCB, PORCN, PPM1A, PPP2R4, PRKACA, PRKCA, PTK2B, Potassium/sodium hyperpolarization-activated cyclic nucleotide-gated channel 2 tetramer, RYR2, SACM1L, SCN10A, SCN11A, SCN1A, SCN1B, SCN2A, SCN2B, SCN3A, SCN3B, SCN4A, SCN4B, SCN5A, SCN7A, SCN8A, SCN9A, SCNN1A, SCNN1B, SCNN1G, SESTD1, SHANK1, SHANK2, SHISA6, SHISA7, SHISA8, SHISA9, SLC26A6, SLC2A1, SLC9A1, SMDT1, SNAP25, STX1A, STXBP5, SUMO1, TIMM10, TIMM10B, TIMM13, TIMM8B, TIMM9, TRDN, TRPC4, TRPC5, TTYH1, TTYH2, TTYH3, UQCC3, UQCR10, UQCRB, UQCRC1, UQCRC2, UQCRFS1, VAMP2, VWC2, VWC2L, ZACN]",
        "OverViewTerm" : "FALSE",
        "name" : "transporter%20complex",
        "Term_PValue_Corrected_with_Bonferroni_step_down" : 1.0,
        "Group_PValue_Corrected_with_Bonferroni_step_down" : "{Group58=1.0}",
        "CEREBRAL_DOWNSTRAM_INFO" : "",
        "Term_PValue" : 0.14563081206782902,
        "GOTerm" : "transporter complex",
        "shared_name" : "transporter%20complex",
        "CEREBRAL_LOCALIZATION_INFO" : "",
        "Number_of_genes_grouped" : 20,
        "UNIQUE_ID" : "GO:1990351",
        "CEREBRAL_DOWNSTRAM_INFO_ALL" : "",
        "UniProtKB_AC" : ""
      },
      "position" : {
        "x" : 2815.450896101014,
        "y" : 3217.9356970432564
      },
      "selected" : false
    }, {
      "data" : {
        "id" : "1692",
        "GOID" : "GO:1990234",
        "GOLevels" : "[4]",
        "Ontology_Source" : "GO_CellularComponent_25.08.2015_03h05",
        "SUID" : 1692,
        "_Associated_Genes" : 5.09193754196167,
        "Associated_Genes_Found" : "[ACTB, ACTL6A, AFM, CAND1, DPY30, EEA1, FBXO2, HSPD1, LSM8, MAT2A, PFKL, PFKM, POLDIP2, POLR2C, POLR2E, POLR2L, POTEF, PRKAA1, PRKACB, PRKAR1A, PRKAR2A, PRKAR2B, PRPS1, PRPS1L1, RING1, RPN2, RPRD1B, RUVBL1, RUVBL2, SNRPF, SORBS1, TRMT61A, UBE2D2, UBE2L3, UBE2N, WDR82]",
        "GOGroups" : "[Group64, Group83]",
        "ENSEMBL_GENE_ID" : "",
        "Group_PValue" : "{Group64=0.16307659124008336, Group83=0.020989607939963007}",
        "Cluster" : "",
        "selected" : false,
        "Common_Genes" : "",
        "Nr_Genes" : 36.0,
        "CEREBRAL_LOCALIZATION_INFO_ALL" : "",
        "All_Associated_Genes" : "[2xPFKL, 3xPFKL, A0A0B4J293_HUMAN, ABAT, ACTB, ACTL6A, ACVR1, ACVR1B, ACVR1C, AEBP2, AFM, AKAP4, ANAPC1, ANAPC10, ANAPC11, ANAPC13, ANAPC15, ANAPC16, ANAPC2, ANAPC4, ANAPC5, ANAPC7, ARIH1, ASB2, ASB4, ASH2L, ATG13, ATG14, ATG3, ATP, ATXN7, ATXN7L3, BARD1, BCCIP, BECN1, BMI1, BRAP, BRCA1, BRCC3, BRD1, BRD4, BRD8, BRE, BRPF1, BRPF3, BTRC, BUB1B, C17orf49, C6orf89, CAB39, CACUL1, CAND1, CBLL1, CBX2, CBX4, CBX5, CBX7, CBX8, CCDC101, CCNA2, CCNB3, CCNC, CCND1, CCND2, CCND3, CCNE1, CCNE2, CCNF, CCNH, CCNK, CCNT1, CCNY, CD3EAP, CDC16, CDC20, CDC23, CDC26, CDC27, CDC73, CDK kinase module, CDK12, CDK13, CDK14, CDK2, CDK4, CDK6, CDK7, CDK8, CDK9, CDKN1A, CDKN1B, CHD6, CHD8, CHM, CHML, CHRAC1, CHUK, CHURC1-FNTB, CLNS1A, CLSTN1, COMMD1, CPSF3L, CRBN, CRCP, CREBBP, CSRP2BP, CTR9, CUL1, CUL2, CUL3, CUL4A, CUL4B, CUL5, CUL7, CUL9, CXXC1, Ccnd2, CycC-CDK8 complex, DAB2, DAD1, DCAF10, DCAF11, DCAF12, DCAF13, DCAF16, DCAF17, DCAF4, DCAF5, DCAF6, DCAF7, DCAF8, DCUN1D1, DDB1, DDB2, DDOST, DEPDC1B, DHTKD1, DLD, DLST, DMAP1, DNA2, DNAJA1, DNAJA3, DPM1, DPM2, DPM3, DPY30, DR1, DTL, DYRK2, Death-associated protein kinase 1 - calmodulin complex, E2F6, EDF1, EEA1, EED, ELP2, ELP3, ELP4, ENC1, ENG, ENY2, EP300, EP400, EPC1, EPC2, ERC1, ERCC1, ERCC2, ERCC3, ERCC4, ERCC5, ERCC8, ERN1, EZH1, EZH2, F6TDL0_HUMAN, FAM3A, FBXL12, FBXL14, FBXL15, FBXL16, FBXL19, FBXL2, FBXL20, FBXL21, FBXL22, FBXL3, FBXL4, FBXL5, FBXL6, FBXL7, FBXO10, FBXO11, FBXO15, FBXO17, FBXO2, FBXO21, FBXO24, FBXO25, FBXO27, FBXO31, FBXO39, FBXO4, FBXO44, FBXO6, FBXO7, FBXO8, FBXO9, FBXW11, FBXW4, FBXW5, FBXW7, FBXW8, FNTA, FNTB, FZR1, GAN, GCOM2, GLMN, GOLGA7, GPR37, GTF2A1, GTF2A1L, GTF2A2, GTF2E1, GTF2E2, GTF2F1, GTF2F2, GTF2H1, GTF2H2, GTF2H3, GTF2H4, H2AFY, H2AFY2, H7BZZ5_HUMAN, HCFC1, HDAC2, HDAC9, HELB, HOXC10, HSPA1A, HSPA1B, HSPA8, HSPD1, IKBKAP, IKBKB, IKBKG, IMP:, ING3, ING4, ING5, INO80C, INSR, INTS1, INTS10, INTS12, INTS2, INTS3, INTS4, INTS5, INTS6, INTS7, INTS8, INTS9, IRS1, JADE1, JADE2, JADE3, JARID2, KANSL1, KANSL1L, KANSL2, KANSL3, KAT2A, KAT2B, KAT5, KAT6A, KAT6B, KAT7, KAT8, KCTD10, KCTD13, KDM5A, KDM6A, KEAP1, KIAA1429, KIAA2022, KLHL10, KLHL12, KLHL13, KLHL15, KLHL2, KLHL20, KLHL21, KLHL22, KLHL25, KLHL3, KLHL41, KLHL42, KLHL7, KLHL8, KLHL9, KMT2A, KMT2B, KMT2C, KMT2D, KMT2E, KRTCAP2, LAS1L, LDHD, LEO1, LMO7, LSM8, MAD2L2, MAGT1, MAP3K13, MAP3K5, MAP3K7, MARCH6, MAT2A, MAT2B, MAX, MBD4, MBIP, MCM3, MCRS1, MEAF6, MED1, MED10, MED11, MED12, MED14, MED17, MED18, MED20, MED21, MED22, MED23, MED24, MED27, MED31, MED6, MED7, MED8, MEN1, METTL1, METTL14, METTL3, MGA, MGAM, MIB2, MMS19, MNAT1, MORF4L1, MORF4L2, MPZ, MRGBP, MRPS36, MSL1, MSL2, MSL3, MSLN, MTF2, MTOR, MYO6, NAA10, NAA11, NAA15, NAA16, NAA20, NAA30, NAA35, NAA38, NAA50, NAT16, NCOA6, NEDD4, NEK10, NEURL2, NOS2, NRBF2, NUAK1, NUAK2, OGDH, OGDHL, OGT, ORMDL3, OS9, OSTC, OTULIN, PAF1, PAGR1, PAPD4, PAPPA-AS1, PARK2, PAXIP1, PCGF2, PCGF6, PDSS1, PDSS2, PELP1, PET117, PEX2, PFKFB1, PFKFB1 dimer, PFKFB3 dimer, PFKFB4 dimer, PFKL, PFKL tetramer, PFKM, PFKM tetramer, PFKP tetramer, PGGT1B, PHC1, PHC2, PHC3, PHF1, PHF19, PHF20, PHKA1, PHKA2, PHKB, PHKG1, PHKG2, PIAS4, PIK3C2A, PIK3C2B, PIK3C2G, PIK3C3, PIK3C3-C2 complex, PIK3CA, PIK3CB, PIK3CD, PIK3CG, PIK3R1, PIK3R2, PIK3R3, PIK3R4, PIK3R5, PIK3R6, PKM2 tetramer, PLRG1, POLA1, POLA2, POLD1, POLD3, POLD4, POLDIP2, POLE, POLE2, POLE3, POLE4, POLG, POLG-POLG2 complex, POLR1A, POLR1B, POLR1C, POLR1D, POLR1E, POLR2A, POLR2B, POLR2C, POLR2D, POLR2E, POLR2F, POLR2G, POLR2H, POLR2I, POLR2J, POLR2J2, POLR2J3, POLR2K, POLR2L, POLR2M, POLR3A, POLR3B, POLR3C, POLR3D, POLR3E, POLR3F, POLR3G, POLR3GL, POLR3H, POLR3K, POTEF, PPARGC1A, PPP1CA, PPP1CB, PPP1CC, PRDM4, PRDX3, PRKAA1, PRKAA2, PRKAB1, PRKAB2, PRKACA, PRKACB, PRKAG1, PRKAG2, PRKAG3, PRKAR1A, PRKAR1B, PRKAR2A, PRKAR2B, PRKCA, PRMT5, PRPF31, PRPS1, PRPS1L1, PRPSAP1, PRPSAP2, PSMD2, PTAR1, PUF60, PYCARD, PYDC1, RABGGTA, RABGGTB, RAD18, RAP30-RAP74 complex, RAPGEF3, RAPGEF4, RB1CC1, RBBP4, RBBP5, RBBP7, RBCK1, RBX1, RCHY1, RECQL5, REV3L, RING1, RNF11, RNF144B, RNF168, RNF2, RNF20, RNF31, RNF40, RNF7, RNF8, RPAP2, RPN1, RPN2, RPRD1A, RPRD1B, RPRD2, RTF1, RUVBL1, RUVBL2, SAP130, SEL1L, SENP3, SETD1A, SETD1B, SF3B3, SHARPIN, SHFM1, SIRT1, SKP1, SKP2, SMURF2, SNRPB, SNRPD1, SNRPD2, SNRPD3, SNRPE, SNRPF, SNRPG, SNW1, SORBS1, SPCS1, SPCS2, SPCS3, SPOP, SPOPL, SPTLC1, SPTLC2, SPTLC3, SPTSSA, SPTSSB, STK38, STON1-GTF2A1L, STT3A, STT3B, STUB1, SUGT1, SUPT20H, SUPT20HL1, SUPT20HL2, SUPT3H, SUPT7L, SUZ12, SYVN1, TADA1, TADA2A, TADA2B, TADA3, TAF1, TAF10, TAF11, TAF12, TAF13, TAF1L, TAF2, TAF3, TAF4, TAF4B, TAF5, TAF5L, TAF6, TAF6L, TAF7, TAF7L, TAF8, TAF9, TAF9B, TANK, TBC1D5, TBP, TBPL1, TCEB2, TERT, TEX10, TGFBR1, TGFBR2, TMEM98, TNFAIP1, TNFSF13B, TOPORS, TP53, TRAF2, TRAF7, TRIM21, TRIM37, TRIM40, TRMT6, TRMT61A, TRMT61B, TRPC4AP, TRRAP, TSPAN17, TUSC3, TWISTNB, UBAP2L, UBE2A, UBE2B, UBE2C, UBE2D1, UBE2D2, UBE2E1, UBE2I, UBE2J2, UBE2L3, UBE2N, UBE2S, UBE2U, UBE2V1, UBE4A, UBE4B, UBR1, UBR2, UBR3, ULK1, URI1, USP22, USP33, USP47, USP50, USP51, UVRAG, VAC14, VHL, VHLL, WDR5, WDR61, WDR75, WDR77, WDR82, WDR82P1, WTAP, WWP1, WWP2, YEATS2, YEATS4, ZDHHC9, ZER1, ZNF335, ZNF768, ZNRD1, ZYG11A, ZYG11B, ZZZ3, farnesyl-diphosphate, phosphoinositide 3-kinase complex, polymerase alpha-primase complex]",
        "OverViewTerm" : "FALSE",
        "name" : "transferase%20complex",
        "Term_PValue_Corrected_with_Bonferroni_step_down" : 1.0,
        "Group_PValue_Corrected_with_Bonferroni_step_down" : "{Group64=1.0, Group83=0.8185947096585573}",
        "CEREBRAL_DOWNSTRAM_INFO" : "",
        "Term_PValue" : 0.15839957469530785,
        "GOTerm" : "transferase complex",
        "shared_name" : "transferase%20complex",
        "CEREBRAL_LOCALIZATION_INFO" : "",
        "Number_of_genes_grouped" : 40,
        "UNIQUE_ID" : "GO:1990234",
        "CEREBRAL_DOWNSTRAM_INFO_ALL" : "",
        "UniProtKB_AC" : ""
      },
      "position" : {
        "x" : 2252.2109036033507,
        "y" : 3018.295306691376
      },
      "selected" : false
    }, {
      "data" : {
        "id" : "1691",
        "GOID" : "GO:1990204",
        "GOLevels" : "[2, 3, 4]",
        "Ontology_Source" : "GO_CellularComponent_25.08.2015_03h05",
        "SUID" : 1691,
        "_Associated_Genes" : 15.65217399597168,
        "Associated_Genes_Found" : "[DBT, GCSH, GPD1, GPD1L, NDUFA8, NDUFA9, NDUFS3, NDUFS5, NDUFS6, NDUFV3, P4HA1, PDHB, SDHA, SDHB, UQCRB, UQCRC1, UQCRC2, UQCRFS1]",
        "GOGroups" : "[Group26]",
        "ENSEMBL_GENE_ID" : "",
        "Group_PValue" : "{Group26=8.70581346765015E-18}",
        "Cluster" : "",
        "selected" : false,
        "Common_Genes" : "",
        "Nr_Genes" : 18.0,
        "CEREBRAL_LOCALIZATION_INFO_ALL" : "",
        "All_Associated_Genes" : "[BCHE, BCKDHA, BCKDHB, BCKDK, BCS1L, CELA3B, CYBA, CYBB, CYTB, Copperâ€“zinc superoxide dismutase, DBT, DHTKD1, DLAT, DLD, DLST, E9PQ68_HUMAN, ENOPH1, FAM3A, FOXRED1, GCSH, GLDC, GMPR, GMPR2, GPD1, GPD1L, GPD2, H3BRM9_HUMAN, IDH1, IDH2, LDHD, MRPS36, NCF1, NCF2, NCF4, ND1, ND2, ND3, ND4, ND4L, ND5, NDUFA1, NDUFA10, NDUFA11, NDUFA12, NDUFA13, NDUFA2, NDUFA3, NDUFA4, NDUFA4P1, NDUFA5, NDUFA6, NDUFA7, NDUFA8, NDUFA9, NDUFAB1, NDUFAF1, NDUFB1, NDUFB10, NDUFB11, NDUFB2, NDUFB3, NDUFB4, NDUFB5, NDUFB6, NDUFB7, NDUFB8, NDUFB9, NDUFC1, NDUFC2, NDUFS1, NDUFS2, NDUFS3, NDUFS4, NDUFS5, NDUFS6, NDUFS7, NDUFS8, NDUFV1, NDUFV2, NDUFV3, NOS2, NOX1, NOX3, NOX4, NOXA1, NOXO1, OGDH, OGDHL, P4HA1, P4HA2, P4HB, PARK7, PDHA1, PDHA2, PDHB, PDHX, PDK1, PDK2, PDPK1, PMPCB, PYCR1 decamer, RRM2, RRM2B, SDHA, SDHB, SDHC, SDHD, SNCA, SNORA73A, UQCC3, UQCR10, UQCRB, UQCRC1, UQCRC2, UQCRFS1]",
        "OverViewTerm" : "FALSE",
        "name" : "oxidoreductase%20complex",
        "Term_PValue_Corrected_with_Bonferroni_step_down" : 0.09579858697324263,
        "Group_PValue_Corrected_with_Bonferroni_step_down" : "{Group26=7.051708908796622E-16}",
        "CEREBRAL_DOWNSTRAM_INFO" : "",
        "Term_PValue" : 3.684561037432409E-4,
        "GOTerm" : "oxidoreductase complex",
        "shared_name" : "oxidoreductase%20complex",
        "CEREBRAL_LOCALIZATION_INFO" : "",
        "Number_of_genes_grouped" : 20,
        "UNIQUE_ID" : "GO:1990204",
        "CEREBRAL_DOWNSTRAM_INFO_ALL" : "",
        "UniProtKB_AC" : ""
      },
      "position" : {
        "x" : 3097.9369044282357,
        "y" : 3027.693348895991
      },
      "selected" : false
    }, {
      "data" : {
        "id" : "1690",
        "GOID" : "GO:1903561",
        "GOLevels" : "[2, 3, 4]",
        "Ontology_Source" : "GO_CellularComponent_25.08.2015_03h05",
        "SUID" : 1690,
        "_Associated_Genes" : 21.528968811035156,
        "Associated_Genes_Found" : "[A2M, AASDHPPT, ABHD14B, ACAA2, ACOT13, ACOT2, ACP1, ACTA1, ACTA2, ACTB, ACTBL2, ACTC1, ACTG2, ACTN1, ACTN3, ACTR1A, ACTR1B, ADGRE5, ADH5, ADIRF, ADSS, AEBP1, AFM, AGT, AHCY, AHCYL1, AHNAK, AKR1A1, AKR1B1, AKR1C1, AKR1C3, ALB, ALDH1A1, ALDH6A1, ALDH7A1, ALDOB, AMBP, ANG, ANGPTL2, ANPEP, ANXA5, ANXA6, APCS, APOA1, APOA2, APOA4, APOB, APOE, APOH, APPL1, APRT, ARG1, ARL2, ARL3, ARL6IP5, ARL8A, ARPC1B, ARPC5, ARPC5L, ASNA1, ASPA, ATIC, ATP1A1, ATP2B3, ATP2B4, ATP5B, ATP5C1, ATP5H, ATP6V1E1, ATP6V1F, AZGP1, AZU1, B2M, B4GALT5, BANF1, BASP1, BCAM, BDH2, BHMT, BLVRA, BLVRB, BMP3, BOLA2B, BPGM, C11orf54, C1QC, C1S, C1orf123, C3, C6, C7, C8A, C8G, C9, C9orf142, CA2, CACNA2D1, CACYBP, CALR, CAND1, CAP1, CAPG, CAPN1, CAPN2, CAPZA1, CAPZB, CARD11, CAT, CBR1, CCT5, CCT7, CD248, CD5L, CDH1, CFH, CFL2, CHMP1B, CHMP4B, CHMP5, CKAP4, CKB, CLEC3B, CLIC1, CLIC4, CLIC6, CLTC, CLU, CMBL, CMPK1, COBLL1, COL14A1, COL15A1, COL1A2, COL4A2, COL6A1, COL6A2, COMT, CORO1B, COTL1, COX2, COX5A, COX5B, CP, CPNE1, CPQ, CRABP2, CREG1, CRK, CRKL, CRYAB, CRYL1, CRYM, CRYZ, CSK, CSPG4, CSTB, CTSC, CTSG, CTSZ, CTTN, CYB5A, CYB5R1, CYFIP1, DAG1, DARS, DBI, DCD, DDAH1, DDT, DDX3X, DES, DHRS4, DNAJA2, DNAJB4, DNPH1, DPT, DPYSL2, DSG2, DSP, DYNC1H1, DYNLL1, ECH1, ECHS1, ECI1, EEA1, EEF1A1P5, EEF2, EHD1, EHD4, EIF2S1, EIF3I, EIF6, EMILIN1, ENDOD1, ENO2, ENO3, ENTPD1, ERLIN2, ERP29, ERP44, ESD, FABP3, FABP4, FABP5, FAH, FAM129A, FAM129B, FASN, FBLN7, FBN1, FBP1, FBP2, FBXO2, FGA, FH, FHIT, FIGNL1, FKBP1A, FKBP2, FKBP4, FLG2, FLNB, FTH1, FTL, FUCA1, G6PD, GAA, GALM, GAMT, GARS, GART, GATM, GGACT, GLO1, GLOD4, GLRX, GMPPA, GMPPB, GNA13, GNA14, GNAI1, GNAI2, GNAL, GNAS, GNG12, GPD1, GPD1L, GPI, GPX1, GPX2, GPX3, GRB2, GRHPR, GSN, GSR, GSS, GSTM3, GSTP1, GYG1, HAAO, HDDC2, HEBP1, HEBP2, HGS, HIBCH, HINT1, HINT3, HIST1H1E, HIST2H2AB, HIST3H2A, HNMT, HNRNPDL, HNRNPL, HPGD, HPR, HPRT1, HPX, HRG, HSP90AA1, HSP90AB1, HSP90B1, HSPA2, HSPA4, HSPA5, HSPA6, HSPA7, HSPA9, HSPB1, HSPD1, HSPG2, HTRA1, IAH1, IGFBP7, IGHA1, IGHA2, IGHG1, IGHG2, IGHG3, IGHG4, IGHM, IGKC, IGKV1-5, IGLC2, IGLC7, IGLL1, IGLL5, IQGAP1, ITGA1, ITGAV, ITGB1, ITGB4, ITIH3, JUP, KCTD12, KNG1, KRT1, KRT10, KRT12, KRT14, KRT15, KRT16, KRT17, KRT18, KRT19, KRT2, KRT25, KRT31, KRT34, KRT36, KRT37, KRT38, KRT5, KRT6A, KRT6B, KRT6C, KRT7, KRT71, KRT72, KRT73, KRT74, KRT75, KRT76, KRT77, KRT78, KRT79, KRT8, KRT84, KRT9, LAMA3, LAMA4, LAMA5, LAMB2, LAMC1, LAMTOR2, LAMTOR3, LAP3, LDHA, LGALS1, LGALS3, LRG1, LSP1, LTA4H, LUM, LXN, LYPLA1, LYPLA2, LYVE1, MAP2K1, MAP4, MARCKS, MARCKSL1, MB, MBLAC2, MGP, MIF, MMP9, MPO, MRGPRF, MSN, MTPN, MVP, MYDGF, MYH11, MYH13, MYH9, MYLK4, NANS, NCAM1, NDRG1, NEDD8, NID1, NID2, NIT1, NIT2, NT5C, NUBP1, NUCB1, NUMA1, OGN, OLFM4, OLFML3, ORM1, ORM2, OSTF1, P3H1, PA2G4, PACSIN3, PAFAH1B3, PCBD1, PCBP1, PCK2, PCNA, PCOLCE, PDCD6, PDCD6IP, PDDC1, PDHB, PDXP, PEBP1, PEF1, PEPD, PFDN2, PFKL, PFKM, PGAM1, PGK2, PGLS, PGLYRP2, PGM1, PGM2, PGRMC1, PHPT1, PKLR, PKM, PLCD1, PLEC, PLG, PLP2, PLXDC2, PMP2, PNP, POTEE, POTEF, POTEI, PPA1, PPIB, PPP1R7, PPP2R1A, PPT1, PRDX1, PRDX2, PRDX4, PRDX5, PRDX6, PRELP, PRKACB, PRKAR2A, PRKAR2B, PRKCD, PRPH, PRPS2, PRTN3, PSMA2, PSMA3, PSMA5, PSMA7, PSMB1, PSMB2, PSMB4, PSMB6, PSMB7, PSMC6, PSMD14, PSMD7, PSME2, PTER, PTGR1, PTRHD1, PYGB, PZP, QPRT, RAB10, RAB14, RAB15, RAB21, RAB23, RAB33B, RAB5B, RAB5C, RAC1, RAP1A, RAP2C, RARS, RBBP9, RDX, RETN, RHOA, RHOG, RPL10A, RPL11, RPL12, RPL3, RPL5, RPLP2, RPS18, RPS26, RRAS, RSU1, RTN3, RUVBL1, RUVBL2, S100A10, S100A11, S100A13, S100A16, S100A4, S100A8, S100A9, S100P, SAA4, SAFB2, SCP2, SDHB, SELENBP1, SERPINA1, SERPINA6, SERPINA7, SERPINB5, SERPINB6, SERPINC1, SERPIND1, SERPINF2, SFN, SGSH, SH3BGRL, SH3BGRL2, SH3GLB1, SIAE, SLC25A1, SLC25A5, SLC4A1, SLC9A3R1, SLK, SNCG, SND1, SNTB2, SNX12, SNX18, SNX3, SNX9, SOGA1, SPINK1, SPR, SPTBN1, SQSTM1, SSBP1, ST13, STAMBP, STX7, STXBP3, SUB1, SUCLG1, SYAP1, SYNE2, TAGLN2, TALDO1, TAOK1, TAX1BP3, TF, TFG, THBS1, TINAGL1, TMED10, TMEM109, TOMM40, TOMM70A, TP53I3, TPI1, TPM3, TPM4, TPP1, TPPP3, TST, TSTA3, TTN, TTR, TUBA1A, TUBB2A, TUBB3, TUBB4A, TUBB4B, TUBB6, TUFM, TXN, TXNDC17, TXNDC5, UBA1, UBAC1, UBE2D2, UBE2L3, UBE2M, UBE2N, UCHL3, UFC1, UGDH, UQCRC2, USP14, VASN, VASP, VCL, VCP, VDAC2, VIM, VPS29, VPS36, VPS4A, VPS4B, VTN, VWF, WARS, WASF2, WDR1, XPNPEP3, YWHAB, YWHAE, YWHAG, YWHAH, YWHAQ]",
        "GOGroups" : "[Group82]",
        "ENSEMBL_GENE_ID" : "",
        "Group_PValue" : "{Group82=1.2738777907819725E-174}",
        "Cluster" : "",
        "selected" : false,
        "Common_Genes" : "",
        "Nr_Genes" : 628.0,
        "CEREBRAL_LOCALIZATION_INFO_ALL" : "",
        "All_Associated_Genes" : "[44M2.3, A1BG, A2M, A2ML1, A4GALT, AARS, AASDHPPT, ABAT, ABCB1, ABCB11, ABCB4, ABCB6, ABCC1, ABCC11, ABCD1, ABHD14A, ABHD14B, ABHD6, ABHD8, ABI1, ACAA2, ACACA, ACADM, ACADSB, ACAT1, ACAT2, ACD, ACE, ACE2, ACLY, ACMSD, ACO1, ACOT11, ACOT13, ACOT2, ACOT7, ACP1, ACP2, ACP5, ACPP, ACSL4, ACSM1, ACTA1, ACTA2, ACTB, ACTBL2, ACTC1, ACTG1, ACTG2, ACTN1, ACTN2, ACTN3, ACTN4, ACTR1A, ACTR1B, ACTR2, ACTR3, ACTR3B, ACTR3C, ACVR1B, ACY1, ACY3, ACYP1, ADAM10, ADAM15, ADAM9, ADAMTS3, ADCY1, ADGRE5, ADGRG1, ADGRG2, ADGRV1, ADH5, ADH6, ADIPOQ, ADIRF, ADSL, ADSS, AEBP1, AFM, AGA, AGAP2, AGMAT, AGRN, AGRP, AGT, AGXT, AHCTF1, AHCY, AHCYL1, AHNAK, AHSA1, AHSG, AIF1L, AK1, AK2, AK4, AKR1A1, AKR1B1, AKR1B10, AKR1C1, AKR1C3, AKR1C4, AKR1D1, AKR1E2, AKR7A2, AKR7A3, AKR7L, ALAD, ALB, ALCAM, ALDH16A1, ALDH1A1, ALDH1A3, ALDH1L1, ALDH1L2, ALDH2, ALDH3A2, ALDH3B1, ALDH6A1, ALDH7A1, ALDH8A1, ALDH9A1, ALDOA, ALDOB, ALDOC, ALK, ALOX12, ALOX15B, ALPL, ALYREF, AMBP, AMH, AMN, AMY1A, AMY2A, AMY2B, ANG, ANGPT1, ANGPTL1, ANGPTL2, ANGPTL4, ANGPTL6, ANKFY1, ANKRD19P, ANO1, ANO6, ANP32B, ANPEP, ANTXR1, ANXA1, ANXA11, ANXA13, ANXA2, ANXA2P2, ANXA3, ANXA4, ANXA5, ANXA6, ANXA7, ANXA8L1, ANXA9, AOC1, AOX1, AP1M1, AP1S1, AP2M1, AP4M1, APAF1, APCS, APEH, APLP2, APMAP, APOA1, APOA1BP, APOA2, APOA4, APOB, APOC1, APOC2, APOC3, APOD, APOE, APOH, APOM, APP, APPL1, APPL2, APRT, AQP1, AQP2, AQP5, AQP7P3, ARF1, ARF1P1, ARF3, ARF4, ARF5, ARF6, ARG1, ARHGAP1, ARHGAP23, ARHGDIA, ARHGDIB, ARHGEF12, ARHGEF18, ARL1, ARL15, ARL2, ARL3, ARL4D, ARL6, ARL6IP5, ARL8A, ARL8B, ARMC3, ARMC9, ARPC1A, ARPC1B, ARPC2, ARPC3, ARPC4, ARPC5, ARPC5L, ARRDC1, ARSA, ARSB, ARSD, ARSE, ARSF, ART3, ASAH1, ASH1L, ASL, ASNA1, ASPA, ASS1, ASXL1, ATAD2, ATIC, ATP1A1, ATP1A2, ATP1A3, ATP1A4, ATP1B1, ATP1B3, ATP2B1, ATP2B2, ATP2B3, ATP2B4, ATP5A1, ATP5B, ATP5C1, ATP5F1, ATP5H, ATP5J2, ATP5L, ATP5O, ATP6, ATP6AP1, ATP6AP2, ATP6V0A1, ATP6V0A4, ATP6V0C, ATP6V0D1, ATP6V0D2, ATP6V1A, ATP6V1B1, ATP6V1B2, ATP6V1C1, ATP6V1C2, ATP6V1D, ATP6V1E1, ATP6V1F, ATP6V1G1, ATP6V1H, ATP8A1, ATRN, AUP1, AXL, AZGP1, AZU1, B2M, B3GAT3, B3GNT2, B3GNT8, B3GNTL1, B4GALT1, B4GALT3, B4GALT5, B4GAT1, BAIAP2, BAIAP2L1, BANF1, BASP1, BAX, BBOX1, BCAM, BCAS1, BCAT2, BCL2L2, BCR, BDH2, BEND7, BEX5, BGN, BHLHB9, BHMT, BHMT2, BID, BLMH, BLOC1S1, BLVRA, BLVRB, BMP3, BOLA2, BOLA2B, BPGM, BPHL, BPI, BPIFA2, BPIFB1, BPIFB2, BPNT1, BPTF, BRK1, BROX, BSG, BST1, BST2, BTD, BTG2, BTN2A1, BTN2A2, C11orf52, C11orf54, C11orf73, C12orf10, C16orf89, C17orf80, C19orf18, C1GALT1C1, C1QA, C1QB, C1QC, C1QTNF3, C1QTNF5, C1QTNF9B, C1R, C1RL, C1S, C1orf116, C1orf123, C1orf68, C2, C20orf195, C2orf16, C3, C4A, C4B, C5, C5orf46, C6, C6orf120, C6orf58, C7, C8A, C8B, C8G, C9, C9orf142, CA1, CA2, CA4, CA6, CAB39, CAB39L, CACNA2D1, CACTIN, CACYBP, CAD, CADM1, CADM4, CADPS, CALB1, CALM1, CALML3, CALML5, CALR, CAMK4, CAMP, CAND1, CANT1, CANX, CAP1, CAPG, CAPN1, CAPN2, CAPN5, CAPN7, CAPNS1, CAPS, CAPZA1, CAPZA2, CAPZB, CARD11, CARHSP1, CASC5, CASP14, CAT, CBLC, CBR1, CC2D1A, CCDC105, CCDC132, CCDC180, CCDC25, CCDC30, CCL28, CCNY, CCT2, CCT3, CCT4, CCT5, CCT6A, CCT7, CCT8, CD101, CD14, CD177, CD19, CD209, CD22, CD248, CD27, CD274, CD276, CD2AP, CD300A, CD300E, CD300LG, CD320, CD33, CD37, CD38, CD40, CD44, CD46, CD47, CD48, CD53, CD55, CD58, CD59, CD5L, CD63, CD7, CD70, CD74, CD79B, CD81, CD82, CD84, CD86, CD9, CDC37, CDC42, CDC42BPA, CDC42BPB, CDC42SE2, CDH1, CDH11, CDH13, CDH15, CDH16, CDH17, CDH2, CDH6, CDHR2, CDHR5, CDK1, CDK5RAP2, CDKL1, CDSN, CEACAM1, CEACAM5, CEACAM8, CEL, CEP250, CES3, CETP, CFAP20, CFAP70, CFB, CFD, CFH, CFHR1, CFHR3, CFI, CFL1, CFL2, CFTR, CHAMP1, CHCHD3, CHD2, CHI3L1, CHID1, CHKB, CHL1, CHMP1A, CHMP1B, CHMP2A, CHMP2B, CHMP3, CHMP4A, CHMP4B, CHMP4C, CHMP5, CHMP6, CHORDC1, CHP1, CHST14, CHTF8, CIB1, CILP, CILP2, CISD1, CKAP4, CKB, CKMT1A, CLASP1, CLCA4, CLCF1, CLDN11, CLDN2, CLDN3, CLDN5, CLEC14A, CLEC3B, CLIC1, CLIC3, CLIC4, CLIC5, CLIC6, CLMP, CLN5, CLPS, CLRN3, CLSTN1, CLSTN3, CLTC, CLTCL1, CLU, CMBL, CMPK1, CMTM6, CNDP2, CNFN, CNKSR2, CNN2, CNP, CNTLN, CNTN1, COASY, COBLL1, COCH, COL12A1, COL14A1, COL15A1, COL18A1, COL1A2, COL4A2, COL5A1, COL5A3, COL6A1, COL6A2, COL6A3, COL8A1, COLEC12, COMMD1, COMMD7, COMP, COMT, COPA, COPS4, COPS6, COPS8, CORO1A, CORO1B, COTL1, COX2, COX4I1, COX5A, COX5B, COX7A2, CP, CPB2, CPD, CPE, CPM, CPN2, CPNE1, CPNE2, CPNE3, CPNE4, CPNE5, CPNE6, CPNE7, CPNE8, CPNE9, CPPED1, CPQ, CPVL, CPZ, CR1, CR2, CRABP1, CRABP2, CRB2, CRB3, CREB5, CREG1, CRIM1, CRISP3, CRISPLD1, CRISPLD2, CRK, CRKL, CRNN, CROCC, CRP, CRTAC1, CRTC2, CRYAA, CRYAB, CRYL1, CRYM, CRYZ, CS, CSE1L, CSF1, CSK, CSNK2B, CSPG4, CSRP1, CST3, CST4, CST5, CST6, CSTA, CSTB, CTBS, CTDSP1, CTDSP2, CTDSPL, CTH, CTNNB1, CTNND1, CTNS, CTSA, CTSB, CTSC, CTSD, CTSE, CTSF, CTSG, CTSH, CTSL, CTSV, CTSZ, CTTN, CUBN, CUL3, CUL4B, CUTA, CUX2, CXCL10, CXCL12, CXCR4, CXXC1, CYB5A, CYB5R1, CYB5R3, CYBRD1, CYFIP1, CYFIP2, CYP11B2, CYP2J2, CYP4A11, CYS1, CYSRT1, CYSTM1, DAAM2, DAB2, DAB2IP, DAD1, DAG1, DARS, DBI, DBNL, DCD, DCTD, DCTN2, DCXR, DDAH1, DDAH2, DDB1, DDC, DDR1, DDR2, DDT, DDTL, DDX11, DDX19B, DDX23, DDX3X, DDX5, DEAF1, DECR1, DEFA1, DEFA1A3, DEFA3, DEFB1, DERA, DES, DFFB, DHRS2, DHRS4, DHX36, DIP2B, DLC1, DLG1, DLK2, DLST, DMBT1, DMKN, DNAJA1, DNAJA2, DNAJB1, DNAJB3, DNAJB4, DNAJB9, DNAJC11, DNAJC13, DNAJC14, DNAJC3, DNAJC5, DNAJC7, DNASE1, DNASE1L1, DNASE2, DNHD1, DNM1, DNM2, DNM3, DNPH1, DOCK10, DOCK2, DOPEY2, DPAGT1, DPEP1, DPP3, DPP4, DPP6, DPP7, DPT, DPYS, DPYSL2, DSC1, DSC2, DSC3, DSCAM, DSG1, DSG2, DSG3, DSP, DSPP, DST, DSTN, DUOX2, DUSP23, DUSP26, DUSP28, DUSP3, DUT, DYNC1H1, DYNC2H1, DYNLL1, DYNLRB2, DYSF, E2F1, ECE1, ECH1, ECHDC1, ECHS1, ECI1, ECM1, EDF1, EDIL3, EEA1, EEF1A1, EEF1A1P5, EEF1E1, EEF1G, EEF2, EFEMP1, EFEMP2, EFHD1, EFNA1, EFNB1, EFR3A, EGF, EGFL7, EHD1, EHD2, EHD4, EHHADH, EIF2S1, EIF2S3, EIF3B, EIF3E, EIF3H, EIF3I, EIF3K, EIF4A1, EIF4E, EIF5A, EIF6, ELANE, ELFN1, EMILIN1, EML5, ENC1, ENDOD1, ENO1, ENO2, ENO3, ENOPH1, ENPEP, ENPP3, ENPP4, ENPP6, ENTPD1, ENTPD2, ENTPD5, ENTPD6, EPB41L2, EPCAM, EPDR1, EPHA10, EPHB1, EPHB4, EPHX2, EPN3, EPS8, EPS8L1, EPS8L2, EPX, ERAP1, ERLIN2, ERMN, ERP29, ERP44, ERV3-1, ESAM, ESD, ETFA, ETFB, EVPL, EXOSC9, EXT2, EXTL2, EYS, EZR, F11, F11R, F12, F2, F3, F5, F9, FABP1, FABP3, FABP4, FABP5, FABP5P1, FAH, FAM129A, FAM129B, FAM151A, FAM162A, FAM168B, FAM171A1, FAM209A, FAM20A, FAM20C, FAM212A, FAM213A, FAM213B, FAM26E, FAM3B, FAM3C, FAM49B, FAM63A, FAM65A, FANCA, FAS, FASLG, FASN, FAT1, FAT2, FAT4, FBL, FBLN1, FBLN2, FBLN5, FBLN7, FBN1, FBP1, FBP2, FBXO2, FCER2, FCGBP, FCGR2A, FCGR3A, FCGR3B, FCN2, FCRL4, FERMT3, FETUB, FGA, FGB, FGF9, FGG, FGL1, FGL2, FGR, FH, FHIT, FIBP, FIGNL1, FKBP1A, FKBP2, FKBP4, FKBP5, FLG2, FLNA, FLNB, FLOT1, FLOT2, FLRT2, FMNL1, FN1, FNBP1L, FOLH1, FOLH1B, FOLR1, FREM2, FRK, FRMPD1, FSCN1, FSHB, FSTL1, FTCD, FTH1, FTL, FUCA1, FUCA2, FURIN, FUT11, FUT2, FUT3, FUT6, FUT8, FUZ, FXR2, FXYD2, FXYD3, FYN, FZD4, FZR1, G6PD, GAA, GABRB2, GAL3ST4, GALC, GALE, GALK1, GALK2, GALM, GALNS, GALNT15, GALNT16, GALNT2, GALNT3, GALNT4, GALNT7, GAMT, GANAB, GAPDH, GAREML, GARS, GART, GAS6, GATM, GBA, GBE1, GBP6, GC, GCA, GCK, GCNT3, GDA, GDF15, GDF2, GDI2, GDPD3, GEMIN4, GEN1, GFPT1, GFRA1, GFRA4, GGACT, GGCT, GGH, GGT1, GGT2, GGT3P, GGT6, GGTLC2, GGTLC3, GHITM, GINM1, GIPC1, GIPC2, GJA1, GK, GK2, GLA, GLB1, GLG1, GLIPR2, GLO1, GLOD4, GLRX, GLRX3, GLTP, GLUL, GLYAT, GM2A, GMDS, GMPPA, GMPPB, GNA11, GNA13, GNA14, GNAI1, GNAI2, GNAI3, GNAL, GNAQ, GNAS, GNAZ, GNB1, GNB2, GNB2L1, GNB3, GNB4, GNG10, GNG12, GNG2, GNG4, GNG5, GNG7, GNPDA1, GNPTG, GNS, GOLGA4, GOLGA7, GOLM1, GOLT1A, GOLT1B, GOT1, GOT2, GP1BA, GP2, GP5, GP6, GPA33, GPC1, GPC3, GPC4, GPD1, GPD1L, GPI, GPLD1, GPM6A, GPR155, GPR180, GPRC5A, GPRC5B, GPRC5C, GPT, GPX1, GPX2, GPX3, GPX4, GRB2, GREB1, GRHPR, GRIA4, GRID1, GRM5, GRN, GSN, GSR, GSS, GSTA1, GSTA2, GSTA3, GSTA5, GSTCD, GSTK1, GSTM2, GSTM3, GSTO1, GSTO2, GSTP1, GSTT1, GSTT2, GSTT2B, GUCA2A, GUCA2B, GUSB, GYG1, GYPA, H1FOO, H2AFJ, H2AFV, H2AFX, H2AFY, H2AFY2, H2AFZ, H3F3A, HAAO, HADHB, HAGH, HAO2, HAVCR2, HBA1, HBB, HBM, HBS1L, HBZ, HDAC11, HDDC2, HDHD1, HDHD2, HEATR5B, HEBP1, HEBP2, HEXA, HEXB, HGD, HGS, HIBCH, HID1, HINT1, HINT3, HIRA, HIST1H1B, HIST1H1E, HIST1H2AA, HIST1H2AB, HIST1H2AC, HIST1H2AD, HIST1H2AG, HIST1H2AH, HIST1H2AJ, HIST1H2BC, HIST1H2BD, HIST1H2BH, HIST1H2BL, HIST1H2BM, HIST1H2BN, HIST1H3A, HIST1H4A, HIST2H2AA3, HIST2H2AB, HIST2H2AC, HIST2H2BC, HIST2H2BD, HIST2H2BE, HIST2H2BF, HIST2H3A, HIST3H2A, HIST3H3, HLA-A, HLA-B, HLA-C, HLA-DMA, HLA-DRA, HLA-DRB1, HLA-DRB5, HLA-E, HMCN1, HNMT, HNRNPA1, HNRNPC, HNRNPD, HNRNPDL, HNRNPK, HNRNPL, HNRNPM, HOGA1, HOMER2, HP, HPCAL1, HPD, HPGD, HPN, HPR, HPRT1, HPX, HRG, HRNR, HRSP12, HS6ST2, HSP90AA1, HSP90AA2P, HSP90AB1, HSP90AB2P, HSP90AB3P, HSP90B1, HSP90B2P, HSPA12A, HSPA13, HSPA2, HSPA4, HSPA5, HSPA6, HSPA7, HSPA8, HSPA9, HSPB1, HSPB11, HSPD1, HSPE1, HSPG2, HSPH1, HTRA1, HUWE1, HV207_HUMAN, HV304_HUMAN, HV305_HUMAN, HV311_HUMAN, HV319_HUMAN, HV320_HUMAN, HV321_HUMAN, HYAL1, HYOU1, IAH1, IARS, ICAM1, ICAM2, ICAM3, ICOSLG, IDH1, IDH2, IDUA, IFITM3, IFT172, IFT20, IGF2, IGF2R, IGFALS, IGFBP2, IGFBP3, IGFBP6, IGFBP7, IGHA1, IGHA2, IGHD, IGHG1, IGHG2, IGHG3, IGHG4, IGHM, IGHV3-23, IGKC, IGKV1-5, IGKV1D-16, IGLC1, IGLC2, IGLC7, IGLL1, IGLL5, IGSF11, IGSF8, IL10RB, IL18, IL18BP, IL1RN, IL6ST, IMPA1, IMPDH2, INADL, INHBC, INPP5A, INSR, IQCB1, IQCG, IQGAP1, IQGAP2, IRF6, IRG1, ISLR, ISOC1, IST1, ITCH, ITFG1, ITFG3, ITGA1, ITGA2B, ITGA3, ITGA4, ITGAL, ITGAM, ITGAV, ITGB1, ITGB1BP1, ITGB2, ITGB3, ITGB4, ITGB5, ITGB6, ITGB7, ITGB8, ITIH1, ITIH2, ITIH3, ITIH4, ITLN1, ITM2B, ITM2C, ITSN2, IVL, JADE2, JCHAIN, JMJD8, JUP, KALRN, KCNG2, KCNMA1, KCTD12, KDELR2, KHK, KHSRP, KIAA0319L, KIAA1324, KIF12, KIF27, KIF3A, KIF3B, KIFAP3, KIFC3, KIRREL, KL, KLK1, KLK11, KLK12, KLK13, KLK14, KLK2, KLK3, KLKB1, KMO, KNG1, KPNA4, KPNB1, KPRP, KRT1, KRT10, KRT12, KRT13, KRT14, KRT15, KRT16, KRT17, KRT18, KRT19, KRT2, KRT24, KRT25, KRT26, KRT27, KRT28, KRT3, KRT31, KRT32, KRT33B, KRT34, KRT35, KRT36, KRT37, KRT38, KRT5, KRT6A, KRT6B, KRT6C, KRT7, KRT71, KRT72, KRT73, KRT74, KRT75, KRT76, KRT77, KRT78, KRT79, KRT8, KRT84, KRT86, KRT89P, KRT9, KV101_HUMAN, KV105_HUMAN, KV106_HUMAN, KV107_HUMAN, KV108_HUMAN, KV111_HUMAN, KV115_HUMAN, KV118_HUMAN, KV119_HUMAN, KV120_HUMAN, KV121_HUMAN, KV122_HUMAN, KV123_HUMAN, KV125_HUMAN, KV201_HUMAN, KV202_HUMAN, KV203_HUMAN, KV204_HUMAN, KV205_HUMAN, KV206_HUMAN, KV301_HUMAN, KV302_HUMAN, KV303_HUMAN, KV307_HUMAN, KV308_HUMAN, KV309_HUMAN, KV311_HUMAN, KV312_HUMAN, KV403_HUMAN, LAD1, LAIR1, LAMA2, LAMA3, LAMA4, LAMA5, LAMB1, LAMB2, LAMC1, LAMP1, LAMP2, LAMTOR1, LAMTOR2, LAMTOR3, LANCL1, LAP3, LASP1, LAT2, LBP, LCAT, LCK, LCN1, LCN2, LCP1, LDHA, LDHAL6A, LDHB, LDHC, LDLR, LFNG, LGALS1, LGALS3, LGALS3BP, LGALS7, LGALS7B, LGALS8, LGALS9, LGMN, LHB, LIFR, LILRA5, LILRB4, LILRP2, LIN7A, LIN7C, LIPA, LMAN1, LMAN2, LMNB2, LOXL4, LPAL2, LPL, LPO, LPPR3, LRCH4, LRG1, LRP2, LRP5, LRRC15, LRRC16A, LRRC26, LRRC57, LRRK2, LRRN4, LSM6, LSP1, LSR, LTA4H, LTBP2, LTBP3, LTBP4, LTF, LUM, LUZP1, LV102_HUMAN, LV104_HUMAN, LV107_HUMAN, LV205_HUMAN, LV211_HUMAN, LV301_HUMAN, LV302_HUMAN, LV403_HUMAN, LV605_HUMAN, LXN, LY75, LYN, LYNX1, LYPD2, LYPLA1, LYPLA2, LYPLAL1, LYVE1, LYZ, MAGEF1, MAL2, MAN1A1, MAN1A2, MAN1B1, MAN1C1, MAN2A1, MAN2B1, MAN2B2, MAOB, MAP2K1, MAP4, MAPK1, MAPK14, MAPK3, MAPKAPK2, MARC2, MARCKS, MARCKSL1, MARK3, MARS, MASP2, MAT2B, MB, MBD5, MBLAC2, MCF2, MDH1, MDH2, MDP1, MEGF8, MEP1A, MESP2, MEST, METRNL, METTL7A, MFAP4, MFGE8, MFI2, MGAM, MGAT1, MGAT4A, MGAT5, MGP, MGRN1, MGST3, MID2, MIEN1, MIF, MINK1, MINPP1, MIOX, MITD1, MLLT3, MLPH, MME, MMP12, MMP24, MMP7, MMP9, MMRN2, MNDA, MOB1A, MOB1B, MOCS2, MOGAT1, MOGS, MON2, MPDU1, MPHOSPH6, MPHOSPH8, MPI, MPO, MPP5, MPP6, MPST, MRAS, MRGPRF, MRPL23, MS4A1, MS4A2, MSN, MSRA, MST1, MTAP, MTCH1, MTCH2, MTHFD1, MTM1, MTMR11, MTMR2, MTPN, MUC1, MUC13, MUC16, MUC19, MUC21, MUC4, MUC5AC, MUC5B, MUC7, MUCB_HUMAN, MUM1L1, MVB12A, MVB12B, MVK, MVP, MXRA5, MXRA8, MYADM, MYCBP2, MYDGF, MYH10, MYH11, MYH13, MYH14, MYH3, MYH7B, MYH9, MYL12A, MYL12B, MYL6, MYL6B, MYLK, MYLK4, MYO15A, MYO1B, MYO1C, MYO1D, MYO1E, MYO1G, MYO5A, MYO5B, MYO5C, MYO6, MYO7B, MYOC, MYOF, N4BP2L2, N6AMT2, NAA16, NAA50, NAAA, NACA, NAGA, NAGK, NAGLU, NAIP, NAMPT, NANS, NAPA, NAPB, NAPEPLD, NAPG, NAPRT, NAPSA, NAPSB, NARS, NAT8, NBR1, NCALD, NCAM1, NCAPG, NCCRP1, NCKAP1, NCKAP1L, NCL, NCOA3, NCS1, NCSTN, NDRG1, NDRG2, NDRG3, NDUFA13, NDUFA2, NDUFA4, NDUFA4P1, NDUFB1, NDUFB10, NDUFB3, NDUFB4, NDUFB9, NEB, NEBL, NEDD4, NEDD4L, NEDD8, NEGR1, NEU1, NFASC, NFE2L1, NHLRC3, NID1, NID2, NIPBL, NIT1, NIT2, NKX6-1, NLRP4, NME1, NME2, NME2P1, NME3, NOX3, NPAP1, NPC1, NPC2, NPEPPS, NPEPPSL1, NPHS1, NPHS2, NPNT, NPPC, NPR3, NPRL3, NQO1, NQO2, NR2C2AP, NRAS, NRF1, NRG1, NSF, NT5C, NT5E, NTPCR, NUBP1, NUBP2, NUCB1, NUCB2, NUDCD2, NUDT1, NUDT14, NUDT19, NUDT3, NUDT5, NUDT9, NUMA1, NUTF2, NXPE4, OAF, OCRL, OGFOD3, OGN, OLA1, OLFM4, OLFML3, OLR1, OMD, OPCML, OR11L1, ORM1, ORM2, OSBPL1A, OSCAR, OSTF1, OTUB1, OXSR1, P2RX4, P3H1, P4HB, PA2G4, PABPC1, PABPC1L, PABPC1L2A, PABPC3, PACSIN2, PACSIN3, PADI1, PADI2, PAFAH1B1, PAFAH1B2, PAFAH1B3, PAH, PAICS, PAM, PAPPA2, PARD6B, PARK7, PARP4, PBLD, PCBD1, PCBP1, PCBP2, PCBP3, PCDH11X, PCDH12, PCDH15, PCDHGB5, PCDHGC3, PCDHGC5, PCK1, PCK2, PCLO, PCMT1, PCNA, PCNXL4, PCOLCE, PCOLCE2, PCSK1N, PCYOX1, PDCD10, PDCD1LG2, PDCD2, PDCD5, PDCD6, PDCD6IP, PDDC1, PDE8A, PDGFC, PDGFD, PDGFRB, PDHB, PDIA3, PDIA6, PDLIM2, PDXK, PDXP, PDZK1, PDZK1IP1, PEBP1, PEBP4, PECAM1, PEF1, PEPD, PEX1, PEX11B, PFAS, PFDN2, PFKL, PFKM, PFKP, PFN1, PFN2, PGA3, PGA4, PGA5, PGAM1, PGAM2, PGAM4, PGC, PGD, PGK1, PGK1P2, PGK2, PGLS, PGLYRP1, PGLYRP2, PGM1, PGM2, PGRMC1, PHB, PHB2, PHGDH, PHIP, PHLDA3, PHPT1, PI15, PI16, PI3, PI4KA, PIGR, PIK3C2A, PIK3IP1, PIKFYVE, PILRA, PIN4, PIP, PIP4K2C, PITPNA, PITPNB, PKD1, PKD1L3, PKD2, PKHD1, PKLR, PKM, PKP1, PLA1A, PLA2G15, PLA2G2A, PLA2R1, PLAA, PLAT, PLAU, PLAUR, PLBD2, PLCB1, PLCD1, PLCG2, PLD3, PLEC, PLEKHA1, PLEKHA7, PLG, PLLP, PLOD1, PLOD2, PLOD3, PLP2, PLS1, PLSCR1, PLSCR4, PLVAP, PLXDC2, PLXNA1, PLXNB2, PM20D1, PM20D2, PMEL, PMM2, PMP2, PMVK, PNP, PNPO, PODXL, POGLUT1, POLG, POLG2, POLR2D, PON1, PON3, POTEE, POTEF, POTEI, POTEJ, POTEKP, PPA1, PPA2, PPAP2A, PPAP2B, PPCS, PPFIA2, PPIA, PPIAL4A, PPIAP10, PPIB, PPIC, PPIL1, PPL, PPM1L, PPP1CA, PPP1CB, PPP1R7, PPP2CA, PPP2CB, PPP2R1A, PPP2R1B, PPP2R4, PPP3CC, PPT1, PPT2, PPY, PRADC1, PRCP, PRDX1, PRDX2, PRDX3, PRDX4, PRDX5, PRDX6, PRELP, PRF1, PRG2, PRKACA, PRKACB, PRKAG1, PRKAR2A, PRKAR2B, PRKCA, PRKCB, PRKCD, PRKCH, PRKCI, PRKCZ, PRKD2, PRKRIP1, PRNP, PROCR, PROM1, PROM2, PROS1, PROSC, PROZ, PRPH, PRPH2, PRPS2, PRR27, PRRC2A, PRSS1, PRSS23, PRSS3, PRSS58, PRSS8, PRTN3, PSAP, PSAT1, PSCA, PSG4, PSMA1, PSMA2, PSMA3, PSMA4, PSMA5, PSMA6, PSMA7, PSMA8, PSMB1, PSMB2, PSMB3, PSMB4, PSMB5, PSMB6, PSMB7, PSMB8, PSMB9, PSMC5, PSMC6, PSMD1, PSMD11, PSMD12, PSMD13, PSMD14, PSMD2, PSMD3, PSMD6, PSMD7, PSMD8, PSME1, PSME2, PTBP1, PTER, PTGDS, PTGES3, PTGR1, PTGR2, PTGS1, PTH1R, PTMA, PTMAP4, PTP4A1, PTP4A2, PTPMT1, PTPN13, PTPN23, PTPN6, PTPRA, PTPRC, PTPRD, PTPRF, PTPRG, PTPRJ, PTPRO, PTPRS, PTPRU, PTRHD1, PTTG1IP, PVALB, PVR, PVRL2, PVRL4, PXDN, PYGB, PYGL, PYGM, PZP, QDPR, QPCT, QPRT, QSOX1, RAB10, RAB11A, RAB11B, RAB13, RAB14, RAB15, RAB17, RAB18, RAB19, RAB1A, RAB1B, RAB21, RAB22A, RAB23, RAB25, RAB27A, RAB27B, RAB29, RAB2A, RAB2B, RAB33B, RAB34, RAB35, RAB3A, RAB3B, RAB3D, RAB3GAP1, RAB43, RAB4A, RAB5A, RAB5B, RAB5C, RAB6A, RAB7A, RAB8A, RAB8B, RAB9A, RAC1, RAC2, RAC3, RACGAP1, RAI1, RALA, RALB, RAN, RAP1A, RAP1B, RAP1GDS1, RAP2A, RAP2B, RAP2C, RAPGEF3, RARRES1, RARRES2, RARS, RASAL3, RASSF9, RBBP9, RBKS, RBL2, RBM15, RBMX, RBP3, RBP4, RBP5, RBSN, RCAN1, RDX, REEP2, REEP5, REG1A, REG1B, RELT, RENBP, RETN, REXO2, RFC1, RFNG, RFTN1, RGMA, RHCG, RHEB, RHEBP1, RHOA, RHOB, RHOBTB3, RHOC, RHOF, RHOG, RHOJ, RHOQ, RHOT2, RILPL2, RIMS2, RMRP, RNASE1, RNASE2, RNASE3, RNASE4, RNASE6, RNASE7, RNASEH1, RNASEH1P1, RNASET2, RND3, RNF11, RNF149, RNH1, RNPEP, ROBO2, ROBO4, RP1L1, RP2, RPE, RPL10A, RPL11, RPL12, RPL13AP3, RPL14, RPL15, RPL17, RPL22, RPL23, RPL23A, RPL24, RPL26, RPL26L1, RPL27, RPL28, RPL3, RPL30, RPL31, RPL34, RPL35A, RPL37A, RPL4, RPL5, RPL7, RPL7A, RPLP0, RPLP1, RPLP2, RPS10, RPS11, RPS13, RPS14, RPS15A, RPS16, RPS17, RPS18, RPS18P5, RPS19, RPS2, RPS20, RPS25, RPS26, RPS26P32, RPS26P47, RPS27A, RPS28, RPS29, RPS3, RPS3A, RPS4X, RPS5, RPS7, RPS8, RPS9, RPSA, RRAS, RRAS2, RREB1, RRM1, RRM2B, RSL24D1, RSU1, RTN3, RTN4, RTN4R, RTN4RL1, RTN4RL2, RUSC2, RUVBL1, RUVBL2, RYR1, RYR2, S100A10, S100A11, S100A11P1, S100A13, S100A14, S100A16, S100A4, S100A6, S100A7, S100A8, S100A9, S100P, SAA1, SAA2, SAA4, SAFB2, SAMM50, SAR1A, SARS, SARS2, SAT2, SBSN, SCAMP2, SCAMP3, SCARB1, SCARB2, SCEL, SCGB1A1, SCGB1D1, SCGB3A1, SCIN, SCLT1, SCN10A, SCN11A, SCNN1A, SCNN1B, SCNN1G, SCP2, SCPEP1, SCRIB, SCRN2, SDC1, SDC4, SDCBP, SDCBP2, SDF4, SDHB, SDK1, SDSL, SEC11A, SEC13, SEC14L2, SEC14L3, SECTM1, SELENBP1, SEMA3B, SEMA3C, SEMA3G, SEMA5A, SEMG1, SEMG2, SEP15, SEPP1, SEPT11, SEPT2, SEPT6, SEPT7, SEPT9, SERBP1, SERINC1, SERINC2, SERINC5, SERPINA1, SERPINA10, SERPINA3, SERPINA4, SERPINA5, SERPINA6, SERPINA7, SERPINB1, SERPINB12, SERPINB13, SERPINB3, SERPINB4, SERPINB5, SERPINB6, SERPINB8, SERPINB9, SERPINC1, SERPIND1, SERPINE1, SERPINE2, SERPINF1, SERPINF2, SERPING1, SERPINH1, SERPINI1, SERPINI2, SFN, SFRP1, SFT2D2, SFTPA1, SFTPA2, SGPP2, SGSH, SH3BGRL, SH3BGRL2, SH3BGRL3, SH3BP4, SH3D21, SH3GL2, SH3GL3, SH3GLB1, SHBG, SHISA5, SHMT1, SHMT2, SHROOM2, SI, SIAE, SIRPA, SIRPB1, SIT1, SKP1, SLA2, SLAMF1, SLAMF6, SLC12A1, SLC12A2, SLC12A3, SLC12A9, SLC13A2, SLC13A3, SLC15A2, SLC16A1, SLC18A1, SLC19A1, SLC1A1, SLC1A4, SLC1A5, SLC20A2, SLC22A11, SLC22A12, SLC22A13, SLC22A2, SLC22A5, SLC22A6, SLC22A8, SLC23A1, SLC23A2, SLC25A1, SLC25A16, SLC25A25, SLC25A3, SLC25A5, SLC26A11, SLC26A2, SLC26A4, SLC26A9, SLC27A2, SLC2A1, SLC2A3, SLC2A4, SLC2A5, SLC30A7, SLC35F6, SLC36A2, SLC37A2, SLC38A1, SLC38A2, SLC39A12, SLC39A4, SLC39A5, SLC3A1, SLC3A2, SLC44A1, SLC44A2, SLC44A4, SLC46A3, SLC4A1, SLC4A4, SLC5A1, SLC5A10, SLC5A12, SLC5A2, SLC5A5, SLC5A8, SLC5A9, SLC6A13, SLC6A14, SLC6A19, SLC6A20, SLC7A5, SLC7A8, SLC9A1, SLC9A3, SLC9A3R1, SLC9A3R2, SLCO4C1, SLIT2, SLK, SLPI, SLURP1, SMC2, SMIM1, SMIM24, SMO, SMOX, SMPD1, SMPDL3A, SMPDL3B, SMR3B, SMS, SMURF1, SNAP23, SNCG, SND1, SNED1, SNF8, SNRPB, SNRPD2, SNRPD3, SNRPE, SNTB2, SNUPN, SNX12, SNX18, SNX2, SNX29, SNX3, SNX9, SOAT1, SOAT2, SOD1, SOD2, SOD3, SOGA1, SORD, SORL1, SP8, SPAG9, SPAM1, SPARCL1, SPAST, SPEN, SPG11, SPHKAP, SPINK1, SPINK5, SPINT1, SPN, SPON2, SPP1, SPP2, SPPL2A, SPR, SPRR1B, SPRR3, SPTAN1, SPTBN1, SPTBN4, SPTBN5, SQSTM1, SRC, SRI, SRP14, SRP9, SRPR, SRSF1, SRSF2, SRSF7, SSBP1, SSC4D, SSR4, ST13, ST13P4, ST14, ST3GAL1, ST3GAL4, ST3GAL6, ST6GAL1, STAMBP, STAU1, STEAP4, STK10, STK11, STK19B, STK24, STK25, STK26, STK4, STMN1, STOM, STRIP1, STUB1, STX12, STX2, STX3, STX4, STX7, STXBP1, STXBP2, STXBP3, STXBP4, SUB1, SUCLA2, SUCLG1, SUCNR1, SULT1C2, SULT1C4, SULT2B1, SUMO2, SUMO3, SUSD2, SVIP, SYAP1, SYCP2, SYNE2, SYNGR2, SYPL1, SYT7, SYTL1, SZT2, TAB3, TAC3, TACR1, TACSTD2, TAF1B, TAF6L, TAGLN2, TALDO1, TAOK1, TARS, TAX1BP1, TAX1BP3, TBB8L_HUMAN, TBC1D10A, TBC1D15, TBC1D21, TBC1D4, TBCA, TCEB2, TCN2, TCP1, TCTN3, TECTA, TEKT3, TEX14, TEX264, TF, TFF2, TFF3, TFG, TFRC, TGFBI, TGFBR3, TGFBRAP1, TGM1, TGM2, TGM3, TGM4, THBS1, THBS4, THRAP3, THRB, THSD4, THSD7A, THY1, TIAL1, TIAM2, TIMP1, TIMP2, TIMP3, TINAGL1, TKFC, TKT, TLN1, TM7SF3, TM9SF2, TMBIM1, TMC4, TMC5, TMC6, TMC8, TMED10, TMED4, TMED7, TMED9, TMEM106A, TMEM106B, TMEM109, TMEM132A, TMEM192, TMEM2, TMEM205, TMEM256, TMEM27, TMEM33, TMEM38A, TMEM52B, TMEM59, TMEM63A, TMEM8A, TMPRSS11B, TMPRSS11D, TMPRSS2, TNFAIP3, TNFRSF8, TNFSF10, TNFSF13, TNIK, TNPO1, TNXA, TNXB, TOLLIP, TOM1, TOM1L1, TOM1L2, TOMM40, TOMM70A, TOR1A, TOR1B, TOR3A, TOX4, TP53I3, TPI1, TPM3, TPM4, TPMT, TPP1, TPPP3, TPRG1L, TPST2, TPT1, TPT1L_HUMAN, TRABD2B, TRAF3, TRAP1, TREH, TRHDE, TRIM23, TRIM36, TRIP10, TRMT10A, TRMT112, TRPV6, TSG101, TSPAN1, TSPAN15, TSPAN3, TSPAN6, TSPAN8, TSPO, TST, TSTA3, TTC38, TTN, TTR, TTYH3, TUBA1A, TUBA1B, TUBA4A, TUBB, TUBB1, TUBB2A, TUBB3, TUBB4A, TUBB4B, TUBB6, TUBB8, TUBGCP6, TUFM, TWF2, TWSG1, TXN, TXNDC16, TXNDC17, TXNDC5, TXNDC8, TXNL1, TXNRD1, TYK2, UACA, UBA1, UBA52, UBAC1, UBASH3A, UBB, UBC, UBE2D2, UBE2D3, UBE2G1, UBE2K, UBE2L3, UBE2M, UBE2N, UBE2NL, UBE2V1, UBE2V2, UBL3, UBL4A, UBXN6, UCHL1, UCHL3, UEVLD, UFC1, UFM1, UFSP1, UGDH, UGGT1, UGP2, UGT1A6, UGT1A9, UGT2B7, UMOD, UPB1, UPK1A, UPK1B, UPK2, UPK3A, UPK3B, UQCR10, UQCRC2, URM1, USMG5, USP14, UTRN, UXS1, VAMP2, VAMP5, VAMP7, VAMP8, VASN, VASP, VAT1, VAV3, VCAM1, VCL, VCP, VDAC1, VDAC1P5, VDAC2, VDAC3, VIL1, VIM, VMO1, VNN1, VPS13C, VPS13D, VPS25, VPS26A, VPS28, VPS29, VPS35, VPS36, VPS37B, VPS37C, VPS37D, VPS4A, VPS4B, VPS72, VSIG2, VSIG4, VTA1, VTN, VWA1, VWA2, VWF, WARS, WAS, WASF2, WASF3, WASL, WBSCR17, WDR1, WDR60, WFDC2, WISP2, WIZ, WNT5A, WNT5B, WNT9A, WWP1, WWP2, XPC, XPNPEP1, XPNPEP2, XPNPEP3, XYLB, YBX1, YES1, YKT6, YWHAB, YWHAE, YWHAG, YWHAH, YWHAQ, YWHAZ, ZBTB8OS, ZCCHC11, ZDHHC1, ZDHHC15, ZG16B, ZMPSTE24, ZNF114, ZNF160, ZNF260, ZNF420, ZNF445, ZNF486, ZNF711, ZNF763, ZNHIT6, ZSCAN23]",
        "OverViewTerm" : "FALSE",
        "name" : "extracellular%20vesicle",
        "Term_PValue_Corrected_with_Bonferroni_step_down" : 3.286300484484541E-209,
        "Group_PValue_Corrected_with_Bonferroni_step_down" : "{Group82=1.108273677980316E-172}",
        "CEREBRAL_DOWNSTRAM_INFO" : "",
        "Term_PValue" : 8.88189320130957E-212,
        "GOTerm" : "extracellular vesicle",
        "shared_name" : "extracellular%20vesicle",
        "CEREBRAL_LOCALIZATION_INFO" : "",
        "Number_of_genes_grouped" : 40,
        "UNIQUE_ID" : "GO:1903561",
        "CEREBRAL_DOWNSTRAM_INFO_ALL" : "",
        "UniProtKB_AC" : ""
      },
      "position" : {
        "x" : 2644.9978408963652,
        "y" : 3398.0227385434555
      },
      "selected" : false
    }, {
      "data" : {
        "id" : "1689",
        "GOID" : "GO:1903293",
        "GOLevels" : "[4]",
        "Ontology_Source" : "GO_CellularComponent_25.08.2015_03h05",
        "SUID" : 1689,
        "_Associated_Genes" : 16.32653045654297,
        "Associated_Genes_Found" : "[ANXA5, PPP1R12A, PPP2R1A, PPP2R2A, PPP2R2B, PPP2R2D, STRN3, WDR82]",
        "GOGroups" : "[Group80]",
        "ENSEMBL_GENE_ID" : "",
        "Group_PValue" : "{Group80=0.011966527452318031}",
        "Cluster" : "",
        "selected" : false,
        "Common_Genes" : "",
        "Nr_Genes" : 8.0,
        "CEREBRAL_LOCALIZATION_INFO_ALL" : "",
        "All_Associated_Genes" : "[ACPP dimer, ANXA5, CNEP1R1, CTDNEP1, CYCS, ITPR1, NCK1, NKD1, PPP1CA, PPP1CB, PPP1CC, PPP1R10, PPP1R11, PPP1R12A, PPP1R15A, PPP1R15B, PPP1R3B, PPP1R9B, PPP2CA, PPP2CB, PPP2R1A, PPP2R2A, PPP2R2B, PPP2R2C, PPP2R2D, PPP2R3A, PPP2R3B, PPP2R4, PPP2R5A, PPP2R5B, PPP2R5C, PPP2R5D, PPP2R5E, PPP3CA, PPP3CB, PPP3R1, PPP4C, PPP4R1, PPP4R2, PPP4R4, Phosphatase and tensin homolog, SHOC2, SMEK2, STRN, STRN3, STRN4, TOX4, WDR82, WDR82P1]",
        "OverViewTerm" : "FALSE",
        "name" : "phosphatase%20complex",
        "Term_PValue_Corrected_with_Bonferroni_step_down" : 1.0,
        "Group_PValue_Corrected_with_Bonferroni_step_down" : "{Group80=0.5145606804496754}",
        "CEREBRAL_DOWNSTRAM_INFO" : "",
        "Term_PValue" : 0.011966527452318031,
        "GOTerm" : "phosphatase complex",
        "shared_name" : "phosphatase%20complex",
        "CEREBRAL_LOCALIZATION_INFO" : "",
        "Number_of_genes_grouped" : 10,
        "UNIQUE_ID" : "GO:1903293",
        "CEREBRAL_DOWNSTRAM_INFO_ALL" : "",
        "UniProtKB_AC" : ""
      },
      "position" : {
        "x" : 2599.6477864379412,
        "y" : 2454.0127362414496
      },
      "selected" : false
    }, {
      "data" : {
        "id" : "1688",
        "GOID" : "GO:1902911",
        "GOLevels" : "[6]",
        "Ontology_Source" : "GO_CellularComponent_25.08.2015_03h05",
        "SUID" : 1688,
        "_Associated_Genes" : 6.796116352081299,
        "Associated_Genes_Found" : "[HSPD1, PRKAA1, PRKACB, PRKAR1A, PRKAR2A, PRKAR2B, SORBS1]",
        "GOGroups" : "[Group64]",
        "ENSEMBL_GENE_ID" : "",
        "Group_PValue" : "{Group64=0.16307659124008336}",
        "Cluster" : "",
        "selected" : false,
        "Common_Genes" : "",
        "Nr_Genes" : 7.0,
        "CEREBRAL_LOCALIZATION_INFO_ALL" : "",
        "All_Associated_Genes" : "[ACVR1, ACVR1B, ACVR1C, AKAP4, ATG13, ATP, BCCIP, BRD4, CAB39, CCNA2, CCNB3, CCND1, CCND2, CCND3, CCNE1, CCNE2, CCNH, CCNK, CCNT1, CCNY, CDK kinase module, CDK12, CDK13, CDK14, CDK2, CDK4, CDK6, CDK7, CDK9, CDKN1A, CHUK, Ccnd2, CycC-CDK8 complex, DAB2, DNAJA3, Death-associated protein kinase 1 - calmodulin complex, ENG, ERC1, ERCC2, ERCC3, ERCC5, ERN1, GTF2F2, GTF2H1, GTF2H2, GTF2H3, GTF2H4, HOXC10, HSPD1, IKBKB, IKBKG, INSR, IRS1, KDM5A, MAP3K13, MAP3K5, MAP3K7, MMS19, MNAT1, MSLN, NEK10, NUAK1, NUAK2, PHKA1, PHKA2, PHKB, PHKG1, PHKG2, PRDX3, PRKAA1, PRKAA2, PRKAB1, PRKAB2, PRKACA, PRKACB, PRKAG1, PRKAG2, PRKAG3, PRKAR1A, PRKAR1B, PRKAR2A, PRKAR2B, PRKCA, PUF60, PYCARD, PYDC1, RAPGEF3, RAPGEF4, RB1CC1, SNW1, SORBS1, TAF7, TBC1D5, TGFBR1, TGFBR2, TRIM40, ULK1, UVRAG]",
        "OverViewTerm" : "FALSE",
        "name" : "protein%20kinase%20complex",
        "Term_PValue_Corrected_with_Bonferroni_step_down" : 1.0,
        "Group_PValue_Corrected_with_Bonferroni_step_down" : "{Group64=1.0}",
        "CEREBRAL_DOWNSTRAM_INFO" : "",
        "Term_PValue" : 0.8389966066751631,
        "GOTerm" : "protein kinase complex",
        "shared_name" : "protein%20kinase%20complex",
        "CEREBRAL_LOCALIZATION_INFO" : "",
        "Number_of_genes_grouped" : 10,
        "UNIQUE_ID" : "GO:1902911",
        "CEREBRAL_DOWNSTRAM_INFO_ALL" : "",
        "UniProtKB_AC" : ""
      },
      "position" : {
        "x" : 1871.9440477108583,
        "y" : 2826.7257416566135
      },
      "selected" : false
    }, {
      "data" : {
        "id" : "1687",
        "GOID" : "GO:1902562",
        "GOLevels" : "[5, 6, 7, 8, 9, 10, 11, 12, 13]",
        "Ontology_Source" : "GO_CellularComponent_25.08.2015_03h05",
        "SUID" : 1687,
        "_Associated_Genes" : 26.3157901763916,
        "Associated_Genes_Found" : "[ACTB, ACTL6A, POTEF, RUVBL1, RUVBL2]",
        "GOGroups" : "[Group79]",
        "ENSEMBL_GENE_ID" : "",
        "Group_PValue" : "{Group79=0.3615006854008822}",
        "Cluster" : "",
        "selected" : false,
        "Common_Genes" : "",
        "Nr_Genes" : 5.0,
        "CEREBRAL_LOCALIZATION_INFO_ALL" : "",
        "All_Associated_Genes" : "[ACTB, ACTL6A, BRD8, DMAP1, EP400, EPC1, EPC2, ING3, KAT5, MEAF6, MORF4L1, MORF4L2, MRGBP, MSL3, POTEF, RUVBL1, RUVBL2, TRRAP, YEATS4]",
        "OverViewTerm" : "FALSE",
        "name" : "H4%20histone%20acetyltransferase%20complex",
        "Term_PValue_Corrected_with_Bonferroni_step_down" : 1.0,
        "Group_PValue_Corrected_with_Bonferroni_step_down" : "{Group79=1.0}",
        "CEREBRAL_DOWNSTRAM_INFO" : "",
        "Term_PValue" : 0.005846997415055484,
        "GOTerm" : "H4 histone acetyltransferase complex",
        "shared_name" : "H4%20histone%20acetyltransferase%20complex",
        "CEREBRAL_LOCALIZATION_INFO" : "",
        "Number_of_genes_grouped" : 5,
        "UNIQUE_ID" : "GO:1902562",
        "CEREBRAL_DOWNSTRAM_INFO_ALL" : "",
        "UniProtKB_AC" : ""
      },
      "position" : {
        "x" : 2012.2587750288658,
        "y" : 2402.0313036758453
      },
      "selected" : false
    }, {
      "data" : {
        "id" : "1686",
        "GOID" : "GO:1902554",
        "GOLevels" : "[7]",
        "Ontology_Source" : "GO_CellularComponent_25.08.2015_03h05",
        "SUID" : 1686,
        "_Associated_Genes" : 8.108108520507812,
        "Associated_Genes_Found" : "[HSPD1, PRKAA1, PRKACB, PRKAR1A, PRKAR2A, PRKAR2B]",
        "GOGroups" : "[Group64]",
        "ENSEMBL_GENE_ID" : "",
        "Group_PValue" : "{Group64=0.16307659124008336}",
        "Cluster" : "",
        "selected" : false,
        "Common_Genes" : "",
        "Nr_Genes" : 6.0,
        "CEREBRAL_LOCALIZATION_INFO_ALL" : "",
        "All_Associated_Genes" : "[ACVR1, ACVR1B, ACVR1C, AKAP4, ATG13, ATP, BRD4, CAB39, CCNH, CCNT1, CDK kinase module, CDK7, CDK9, CHUK, DAB2, DNAJA3, Death-associated protein kinase 1 - calmodulin complex, ENG, ERC1, ERCC2, ERCC3, ERCC5, ERN1, GTF2F2, GTF2H1, GTF2H2, GTF2H3, GTF2H4, HOXC10, HSPD1, IKBKB, IKBKG, KDM5A, MAP3K13, MAP3K7, MMS19, MNAT1, NUAK1, NUAK2, PHKA1, PHKA2, PHKB, PHKG1, PHKG2, PRDX3, PRKAA1, PRKAA2, PRKAB1, PRKAB2, PRKACA, PRKACB, PRKAG1, PRKAG2, PRKAG3, PRKAR1A, PRKAR1B, PRKAR2A, PRKAR2B, PRKCA, PUF60, PYCARD, PYDC1, RAPGEF3, RAPGEF4, RB1CC1, SNW1, TAF7, TBC1D5, TGFBR1, TGFBR2, TRIM40, ULK1, UVRAG]",
        "OverViewTerm" : "FALSE",
        "name" : "serine/threonine%20protein%20kinase%20complex",
        "Term_PValue_Corrected_with_Bonferroni_step_down" : 1.0,
        "Group_PValue_Corrected_with_Bonferroni_step_down" : "{Group64=1.0}",
        "CEREBRAL_DOWNSTRAM_INFO" : "",
        "Term_PValue" : 0.4759879238439006,
        "GOTerm" : "serine/threonine protein kinase complex",
        "shared_name" : "serine/threonine%20protein%20kinase%20complex",
        "CEREBRAL_LOCALIZATION_INFO" : "",
        "Number_of_genes_grouped" : 10,
        "UNIQUE_ID" : "GO:1902554",
        "CEREBRAL_DOWNSTRAM_INFO_ALL" : "",
        "UniProtKB_AC" : ""
      },
      "position" : {
        "x" : 1943.7683783362736,
        "y" : 2896.9016953253886
      },
      "selected" : false
    }, {
      "data" : {
        "id" : "1685",
        "GOID" : "GO:1902494",
        "GOLevels" : "[3]",
        "Ontology_Source" : "GO_CellularComponent_25.08.2015_03h05",
        "SUID" : 1685,
        "_Associated_Genes" : 8.133087158203125,
        "Associated_Genes_Found" : "[ACTB, ACTL6A, AFM, AGL, ANXA5, APPL1, ATP1A1, CAND1, DBT, DNAH5, DPY30, DYNC1H1, DYNLL1, DYNLL2, EEA1, ENO2, ENO3, FBXO2, GCSH, GNA12, GNA13, GNA14, GNAI1, GNAI2, GNAL, GNAO1, GNAS, GNAT1, GNAT2, GNG11, GNG12, GPD1, GPD1L, HINT1, HSPD1, LRRC47, LSM8, MAT2A, NDUFA8, NDUFA9, NDUFS3, NDUFS5, NDUFS6, NDUFV3, P4HA1, PDHB, PFKL, PFKM, POLDIP2, POLR2C, POLR2E, POLR2L, POP1, POTEF, PPP1R12A, PPP2R1A, PPP2R2A, PPP2R2B, PPP2R2D, PRKAA1, PRKACB, PRKAR1A, PRKAR2A, PRKAR2B, PRPS1, PRPS1L1, RING1, RPN2, RPP38, RPRD1B, RUVBL1, RUVBL2, SDHA, SDHB, SNRPF, SORBS1, STRN3, SUCLG1, TPR, TRMT61A, UBE2D2, UBE2L3, UBE2N, UQCRB, UQCRC1, UQCRC2, UQCRFS1, WDR82]",
        "GOGroups" : "[Group83]",
        "ENSEMBL_GENE_ID" : "",
        "Group_PValue" : "{Group83=0.020989607939963007}",
        "Cluster" : "",
        "selected" : false,
        "Common_Genes" : "",
        "Nr_Genes" : 88.0,
        "CEREBRAL_LOCALIZATION_INFO_ALL" : "",
        "All_Associated_Genes" : "[2xPFKL, 3xPFKL, A0A0B4J293_HUMAN, ABAT, ABCA2, ABCA7, ABCB6, ABCB8, ABCD4, ABCF2, ABCG5, ABCG8, ACPP dimer, ACTB, ACTL6A, ACTR5, ACTR8, ACVR1, ACVR1B, ACVR1C, AEBP2, AFM, AGL, AGO1, AGO2, AGO3, AGO4, AKAP4, ANAPC1, ANAPC10, ANAPC11, ANAPC13, ANAPC15, ANAPC16, ANAPC2, ANAPC4, ANAPC5, ANAPC7, ANXA5, APLP2, APPL1, APPL2, ARIH1, ARRB1, ASB2, ASB4, ASH2L, ATG13, ATG14, ATG3, ATP, ATP12A, ATP1A1, ATP1A2, ATP1A3, ATP1A4, ATP1B1, ATP1B2, ATP1B3, ATP1B4, ATP2A2, ATP4B, ATXN7, ATXN7L3, BARD1, BCCIP, BCHE, BCKDHA, BCKDHB, BCKDK, BCS1L, BECN1, BMI1, BRAP, BRCA1, BRCC3, BRD1, BRD4, BRD8, BRE, BRMS1, BRMS1L, BRPF1, BRPF3, BTRC, BUB1B, BVES, C17orf49, C6orf89, CAB39, CACUL1, CAND1, CASP10, CASP8, CBLL1, CBX2, CBX4, CBX5, CBX7, CBX8, CCDC101, CCDC114, CCNA2, CCNB3, CCNC, CCND1, CCND2, CCND3, CCNE1, CCNE2, CCNF, CCNH, CCNK, CCNT1, CCNY, CD3EAP, CDC16, CDC20, CDC23, CDC26, CDC27, CDC73, CDK kinase module, CDK12, CDK13, CDK14, CDK2, CDK4, CDK6, CDK7, CDK8, CDK9, CDKN1A, CDKN1B, CELA3B, CFLAR, CHD3, CHD4, CHD5, CHD6, CHD8, CHM, CHML, CHRAC1, CHUK, CHURC1-FNTB, CIR1, CLNS1A, CLP1, CLSTN1, CNEP1R1, COLEC12, COMMD1, CPSF3L, CRBN, CRCP, CREBBP, CSNK2A1, CSNK2A2, CSRP2BP, CTDNEP1, CTR9, CUL1, CUL2, CUL3, CUL4A, CUL4B, CUL5, CUL7, CUL9, CXXC1, CYBA, CYBB, CYCS, CYTB, Ccnd2, Copperâ€“zinc superoxide dismutase, CycC-CDK8 complex, DAB2, DAD1, DBT, DCAF10, DCAF11, DCAF12, DCAF13, DCAF16, DCAF17, DCAF4, DCAF5, DCAF6, DCAF7, DCAF8, DCTN1, DCTN2, DCTN4, DCUN1D1, DDB1, DDB2, DDOST, DEPDC1B, DGCR8, DHTKD1, DICER1, DISC1, DLAT, DLD, DLST, DMAP1, DNA2, DNAH1, DNAH10, DNAH11, DNAH12, DNAH14, DNAH17, DNAH2, DNAH3, DNAH5, DNAH6, DNAH7, DNAH8, DNAH9, DNAI1, DNAI2, DNAJA1, DNAJA3, DNAJC25-GNG10, DNAL4, DNALI1, DNHD1, DNTTIP1, DPEP2, DPEP3, DPM1, DPM2, DPM3, DPY30, DR1, DROSHA, DTL, DYNC1H1, DYNC1I1, DYNC1I2, DYNC1LI1, DYNC1LI2, DYNC2H1, DYNC2LI1, DYNLL1, DYNLL2, DYNLRB1, DYNLRB2, DYNLT1, DYNLT3, DYRK2, Death-associated protein kinase 1 - calmodulin complex, E2F6, E9PQ68_HUMAN, EDF1, EEA1, EED, ELP2, ELP3, ELP4, ENC1, ENG, ENO1, ENO2, ENO3, ENO4, ENOPH1, ENY2, EP300, EP400, EPC1, EPC2, ERC1, ERCC1, ERCC2, ERCC3, ERCC4, ERCC5, ERCC8, ERN1, EZH1, EZH2, F6TDL0_HUMAN, FADD, FAM3A, FAM60A, FARSA, FARSB, FBXL12, FBXL14, FBXL15, FBXL16, FBXL19, FBXL2, FBXL20, FBXL21, FBXL22, FBXL3, FBXL4, FBXL5, FBXL6, FBXL7, FBXO10, FBXO11, FBXO15, FBXO17, FBXO2, FBXO21, FBXO24, FBXO25, FBXO27, FBXO31, FBXO39, FBXO4, FBXO44, FBXO6, FBXO7, FBXO8, FBXO9, FBXW11, FBXW4, FBXW5, FBXW7, FBXW8, FNTA, FNTB, FOXRED1, FXYD1, FXYD2, FZR1, GAN, GATAD2A, GATAD2B, GCLC, GCLM, GCOM2, GCSH, GLDC, GLMN, GM2A, GMPR, GMPR2, GNA11, GNA12, GNA13, GNA14, GNA15, GNAI1, GNAI2, GNAI3, GNAL, GNAO1, GNAQ, GNAS, GNAT1, GNAT2, GNAT3, GNAZ, GNB1, GNG10, GNG11, GNG12, GNG13, GNG2, GNG3, GNG4, GNG5, GNG7, GNG8, GNGT1, GNGT2, GOLGA7, GPAA1, GPD1, GPD1L, GPD2, GPR37, GTF2A1, GTF2A1L, GTF2A2, GTF2E1, GTF2E2, GTF2F1, GTF2F2, GTF2H1, GTF2H2, GTF2H3, GTF2H4, H2AFY, H2AFY2, H3BRM9_HUMAN, H7BZZ5_HUMAN, HCFC1, HDAC1, HDAC10, HDAC11, HDAC2, HDAC3, HDAC4, HDAC5, HDAC6, HDAC7, HDAC8, HDAC9, HELB, HEXIM1, HEY2, HINT1, HOXC10, HR, HSPA1A, HSPA1B, HSPA8, HSPD1, IDH1, IDH2, IKBKAP, IKBKB, IKBKG, IMP:, ING2, ING3, ING4, ING5, INGX, INO80, INO80B, INO80B-WBP1, INO80C, INO80E, INSR, INTS1, INTS10, INTS12, INTS2, INTS3, INTS4, INTS5, INTS6, INTS7, INTS8, INTS9, IRS1, ITPR1, JADE1, JADE2, JADE3, JARID2, KALRN, KANSL1, KANSL1L, KANSL2, KANSL3, KAT2A, KAT2B, KAT5, KAT6A, KAT6B, KAT7, KAT8, KCTD10, KCTD13, KDM5A, KDM6A, KEAP1, KIAA1429, KIAA2022, KLHL10, KLHL12, KLHL13, KLHL15, KLHL2, KLHL20, KLHL21, KLHL22, KLHL25, KLHL3, KLHL41, KLHL42, KLHL7, KLHL8, KLHL9, KMT2A, KMT2B, KMT2C, KMT2D, KMT2E, KRTCAP2, LAS1L, LDHD, LEO1, LMO7, LRRC47, LSM8, MAD2L2, MAGT1, MAP3K13, MAP3K5, MAP3K7, MARCH6, MAT2A, MAT2B, MAX, MBD2, MBD3, MBD4, MBIP, MCM3, MCRS1, MEAF6, MECOM, MED1, MED10, MED11, MED12, MED14, MED17, MED18, MED20, MED21, MED22, MED23, MED24, MED27, MED31, MED6, MED7, MED8, MEN1, METTL1, METTL14, METTL3, MGA, MGAM, MIB2, MMS19, MNAT1, MORF4L1, MORF4L2, MPZ, MRGBP, MRPS36, MSL1, MSL2, MSL3, MSLN, MTA1, MTA2, MTA3, MTF2, MTOR, MYO6, NAA10, NAA11, NAA15, NAA16, NAA20, NAA30, NAA35, NAA38, NAA50, NACC2, NAT16, NCF1, NCF2, NCF4, NCK1, NCOA6, NCOR1, NCOR2, ND1, ND2, ND3, ND4, ND4L, ND5, NDUFA1, NDUFA10, NDUFA11, NDUFA12, NDUFA13, NDUFA2, NDUFA3, NDUFA4, NDUFA4P1, NDUFA5, NDUFA6, NDUFA7, NDUFA8, NDUFA9, NDUFAB1, NDUFAF1, NDUFB1, NDUFB10, NDUFB11, NDUFB2, NDUFB3, NDUFB4, NDUFB5, NDUFB6, NDUFB7, NDUFB8, NDUFB9, NDUFC1, NDUFC2, NDUFS1, NDUFS2, NDUFS3, NDUFS4, NDUFS5, NDUFS6, NDUFS7, NDUFS8, NDUFV1, NDUFV2, NDUFV3, NEDD4, NEK10, NEURL2, NFRKB, NKD1, NME8, NOS2, NOX1, NOX3, NOX4, NOXA1, NOXO1, NRBF2, NRIP1, NUAK1, NUAK2, OGDH, OGDHL, OGT, ORMDL3, OS9, OSTC, OTULIN, P4HA1, P4HA2, P4HB, PAF1, PAGR1, PAPD4, PAPPA-AS1, PARK2, PARK7, PAXIP1, PCCB, PCGF2, PCGF6, PDHA1, PDHA2, PDHB, PDHX, PDK1, PDK2, PDPK1, PDSS1, PDSS2, PELP1, PET117, PEX2, PFKFB1, PFKFB1 dimer, PFKFB3 dimer, PFKFB4 dimer, PFKL, PFKL tetramer, PFKM, PFKM tetramer, PFKP tetramer, PGGT1B, PHC1, PHC2, PHC3, PHF1, PHF12, PHF19, PHF20, PHF21A, PHKA1, PHKA2, PHKB, PHKG1, PHKG2, PIAS4, PIGK, PIGS, PIGT, PIGU, PIK3C2A, PIK3C2B, PIK3C2G, PIK3C3, PIK3C3-C2 complex, PIK3CA, PIK3CB, PIK3CD, PIK3CG, PIK3R1, PIK3R2, PIK3R3, PIK3R4, PIK3R5, PIK3R6, PKM2 tetramer, PLN, PLRG1, PMPCB, POLA1, POLA2, POLD1, POLD3, POLD4, POLDIP2, POLE, POLE2, POLE3, POLE4, POLG, POLG-POLG2 complex, POLR1A, POLR1B, POLR1C, POLR1D, POLR1E, POLR2A, POLR2B, POLR2C, POLR2D, POLR2E, POLR2F, POLR2G, POLR2H, POLR2I, POLR2J, POLR2J2, POLR2J3, POLR2K, POLR2L, POLR2M, POLR3A, POLR3B, POLR3C, POLR3D, POLR3E, POLR3F, POLR3G, POLR3GL, POLR3H, POLR3K, POP1, POP4, POP5, POP7, POTEF, PPARGC1A, PPP1CA, PPP1CB, PPP1CC, PPP1R10, PPP1R11, PPP1R12A, PPP1R15A, PPP1R15B, PPP1R3B, PPP1R9B, PPP2CA, PPP2CB, PPP2R1A, PPP2R2A, PPP2R2B, PPP2R2C, PPP2R2D, PPP2R3A, PPP2R3B, PPP2R4, PPP2R5A, PPP2R5B, PPP2R5C, PPP2R5D, PPP2R5E, PPP3CA, PPP3CB, PPP3R1, PPP4C, PPP4R1, PPP4R2, PPP4R4, PRDM4, PRDX3, PRKAA1, PRKAA2, PRKAB1, PRKAB2, PRKACA, PRKACB, PRKAG1, PRKAG2, PRKAG3, PRKAR1A, PRKAR1B, PRKAR2A, PRKAR2B, PRKCA, PRMT5, PRPF31, PRPS1, PRPS1L1, PRPSAP1, PRPSAP2, PSMD2, PTAR1, PUF60, PYCARD, PYCR1 decamer, PYDC1, Phosphatase and tensin homolog, Pmm1 dimer, RABGGTA, RABGGTB, RAD18, RAP30-RAP74 complex, RAPGEF3, RAPGEF4, RB1CC1, RBBP4, RBBP5, RBBP7, RBCK1, RBX1, RCHY1, RECQL5, RERE, REV3L, RGS11, RGS19, RGS6, RGS7, RGS9, RGS9BP, RING1, RIPK1, RIPK3, RNF11, RNF144B, RNF168, RNF2, RNF20, RNF31, RNF40, RNF7, RNF8, RPAP2, RPN1, RPN2, RPP21, RPP30, RPP38, RPP40, RPRD1A, RPRD1B, RPRD2, RRM2, RRM2B, RTF1, RUVBL1, RUVBL2, SAE1, SALL1, SALL2, SAP130, SAP18, SAP30, SATB2, SDHA, SDHB, SDHC, SDHD, SEL1L, SENP3, SETD1A, SETD1B, SF3B3, SHARPIN, SHFM1, SHOC2, SIN3A, SIN3B, SIRT1, SKP1, SKP2, SLC9A1, SMEK2, SMURF2, SNCA, SNORA73A, SNRPB, SNRPD1, SNRPD2, SNRPD3, SNRPE, SNRPF, SNRPG, SNW1, SNX4, SORBS1, SPCS1, SPCS2, SPCS3, SPOP, SPOPL, SPTLC1, SPTLC2, SPTLC3, SPTSSA, SPTSSB, STK38, STON1-GTF2A1L, STRN, STRN3, STRN4, STT3A, STT3B, STUB1, SUCLG1, SUDS3, SUGT1, SUPT20H, SUPT20HL1, SUPT20HL2, SUPT3H, SUPT7L, SUZ12, SYVN1, TADA1, TADA2A, TADA2B, TADA3, TAF1, TAF10, TAF11, TAF12, TAF13, TAF1L, TAF2, TAF3, TAF4, TAF4B, TAF5, TAF5L, TAF6, TAF6L, TAF7, TAF7L, TAF8, TAF9, TAF9B, TAL1, TANK, TARBP2, TBC1D5, TBL1X, TBL1XR1, TBL1Y, TBP, TBPL1, TCEB2, TCTE3, TERT, TEX10, TFPT, TGFBR1, TGFBR2, TICAM1, TMEM98, TNFAIP1, TNFSF13B, TOPORS, TOX4, TP53, TPR, TRAF2, TRAF7, TRIM21, TRIM37, TRIM40, TRMT6, TRMT61A, TRMT61B, TRPC4AP, TRRAP, TSEN2, TSEN34, TSEN54, TSPAN17, TUSC3, TWISTNB, UBA2, UBAP2L, UBE2A, UBE2B, UBE2C, UBE2D1, UBE2D2, UBE2E1, UBE2I, UBE2J2, UBE2L3, UBE2N, UBE2S, UBE2U, UBE2V1, UBE4A, UBE4B, UBR1, UBR2, UBR3, UCHL5, ULK1, UQCC3, UQCR10, UQCRB, UQCRC1, UQCRC2, UQCRFS1, URI1, USP22, USP33, USP47, USP50, USP51, UVRAG, VAC14, VHL, VHLL, WDR34, WDR5, WDR61, WDR75, WDR77, WDR82, WDR82P1, WRB, WTAP, WWP1, WWP2, YEATS2, YEATS4, YY1, ZDHHC9, ZER1, ZNF217, ZNF335, ZNF541, ZNF768, ZNRD1, ZYG11A, ZYG11B, ZZZ3, farnesyl-diphosphate, phosphoinositide 3-kinase complex, polymerase alpha-primase complex]",
        "OverViewTerm" : "FALSE",
        "name" : "catalytic%20complex",
        "Term_PValue_Corrected_with_Bonferroni_step_down" : 1.0,
        "Group_PValue_Corrected_with_Bonferroni_step_down" : "{Group83=0.8185947096585573}",
        "CEREBRAL_DOWNSTRAM_INFO" : "",
        "Term_PValue" : 0.020989607939963007,
        "GOTerm" : "catalytic complex",
        "shared_name" : "catalytic%20complex",
        "CEREBRAL_LOCALIZATION_INFO" : "",
        "Number_of_genes_grouped" : 40,
        "UNIQUE_ID" : "GO:1902494",
        "CEREBRAL_DOWNSTRAM_INFO_ALL" : "",
        "UniProtKB_AC" : ""
      },
      "position" : {
        "x" : 2509.409776534594,
        "y" : 3150.555131781497
      },
      "selected" : false
    }, {
      "data" : {
        "id" : "1684",
        "GOID" : "GO:1902493",
        "GOLevels" : "[5]",
        "Ontology_Source" : "GO_CellularComponent_25.08.2015_03h05",
        "SUID" : 1684,
        "_Associated_Genes" : 5.882352828979492,
        "Associated_Genes_Found" : "[ACTB, ACTL6A, LSM8, POTEF, RUVBL1, RUVBL2]",
        "GOGroups" : "[Group79]",
        "ENSEMBL_GENE_ID" : "",
        "Group_PValue" : "{Group79=0.3615006854008822}",
        "Cluster" : "",
        "selected" : false,
        "Common_Genes" : "",
        "Nr_Genes" : 6.0,
        "CEREBRAL_LOCALIZATION_INFO_ALL" : "",
        "All_Associated_Genes" : "[ACTB, ACTL6A, ATXN7, ATXN7L3, BRD1, BRD8, BRPF1, BRPF3, CCDC101, CREBBP, CSRP2BP, DMAP1, DR1, ELP2, ELP3, ELP4, ENY2, EP300, EP400, EPC1, EPC2, HCFC1, IKBKAP, ING3, ING4, ING5, JADE1, JADE2, JADE3, KANSL1, KANSL1L, KANSL2, KANSL3, KAT2A, KAT2B, KAT5, KAT6A, KAT6B, KAT7, KAT8, LSM8, MAP3K7, MBIP, MCRS1, MEAF6, MORF4L1, MORF4L2, MRGBP, MSL1, MSL2, MSL3, NAA10, NAA11, NAA15, NAA16, NAA20, NAA30, NAA35, NAA38, NAA50, NAT16, OGT, PET117, PHF20, POLE3, POLE4, POTEF, RUVBL1, RUVBL2, SAP130, SF3B3, SUPT20H, SUPT20HL1, SUPT20HL2, SUPT3H, SUPT7L, TADA1, TADA2A, TADA2B, TADA3, TAF10, TAF12, TAF2, TAF4, TAF5, TAF5L, TAF6, TAF6L, TAF7, TAF9, TAF9B, TMEM98, TRRAP, UBAP2L, USP22, USP50, USP51, WDR5, WDR75, YEATS2, YEATS4, ZZZ3]",
        "OverViewTerm" : "FALSE",
        "name" : "acetyltransferase%20complex",
        "Term_PValue_Corrected_with_Bonferroni_step_down" : 1.0,
        "Group_PValue_Corrected_with_Bonferroni_step_down" : "{Group79=1.0}",
        "CEREBRAL_DOWNSTRAM_INFO" : "",
        "Term_PValue" : 1.0,
        "GOTerm" : "acetyltransferase complex",
        "shared_name" : "acetyltransferase%20complex",
        "CEREBRAL_LOCALIZATION_INFO" : "",
        "Number_of_genes_grouped" : 10,
        "UNIQUE_ID" : "GO:1902493",
        "CEREBRAL_DOWNSTRAM_INFO_ALL" : "",
        "UniProtKB_AC" : ""
      },
      "position" : {
        "x" : 2142.7609892057953,
        "y" : 2402.6157045587315
      },
      "selected" : false
    }, {
      "data" : {
        "id" : "1683",
        "GOID" : "GO:0098803",
        "GOLevels" : "[3, 4]",
        "Ontology_Source" : "GO_CellularComponent_25.08.2015_03h05",
        "SUID" : 1683,
        "_Associated_Genes" : 18.66666603088379,
        "Associated_Genes_Found" : "[COX2, COX5A, NDUFA8, NDUFA9, NDUFS3, NDUFS5, NDUFS6, NDUFV3, SDHA, SDHB, UQCRB, UQCRC1, UQCRC2, UQCRFS1]",
        "GOGroups" : "[Group26, Group58]",
        "ENSEMBL_GENE_ID" : "",
        "Group_PValue" : "{Group26=8.70581346765015E-18, Group58=1.0}",
        "Cluster" : "",
        "selected" : false,
        "Common_Genes" : "",
        "Nr_Genes" : 14.0,
        "CEREBRAL_LOCALIZATION_INFO_ALL" : "",
        "All_Associated_Genes" : "[BCS1L, COX1, COX2, COX3, COX4I1, COX4I2, COX5A, COX6A1, COX6A2, COX7B, COX7B2, CYTB, E9PQ68_HUMAN, FOXRED1, H0YIV9_HUMAN, H3BRM9_HUMAN, ND1, ND2, ND3, ND4, ND4L, ND5, NDUFA1, NDUFA10, NDUFA11, NDUFA12, NDUFA13, NDUFA2, NDUFA3, NDUFA4, NDUFA4P1, NDUFA5, NDUFA6, NDUFA7, NDUFA8, NDUFA9, NDUFAB1, NDUFAF1, NDUFB1, NDUFB10, NDUFB11, NDUFB2, NDUFB3, NDUFB4, NDUFB5, NDUFB6, NDUFB7, NDUFB8, NDUFB9, NDUFC1, NDUFC2, NDUFS1, NDUFS2, NDUFS3, NDUFS4, NDUFS5, NDUFS6, NDUFS7, NDUFS8, NDUFV1, NDUFV2, NDUFV3, PARK7, PMPCB, SDHA, SDHB, SDHC, SDHD, SNCA, UQCC3, UQCR10, UQCRB, UQCRC1, UQCRC2, UQCRFS1]",
        "OverViewTerm" : "TRUE",
        "name" : "respiratory%20chain%20complex",
        "Term_PValue_Corrected_with_Bonferroni_step_down" : 0.06834143955520952,
        "Group_PValue_Corrected_with_Bonferroni_step_down" : "{Group26=7.051708908796622E-16, Group58=1.0}",
        "CEREBRAL_DOWNSTRAM_INFO" : "",
        "Term_PValue" : 2.5692270509477264E-4,
        "GOTerm" : "respiratory chain complex",
        "shared_name" : "respiratory%20chain%20complex",
        "CEREBRAL_LOCALIZATION_INFO" : "",
        "Number_of_genes_grouped" : 20,
        "UNIQUE_ID" : "GO:0098803",
        "CEREBRAL_DOWNSTRAM_INFO_ALL" : "",
        "UniProtKB_AC" : ""
      },
      "position" : {
        "x" : 3303.726462151273,
        "y" : 2998.686219185998
      },
      "selected" : false
    }, {
      "data" : {
        "id" : "1682",
        "GOID" : "GO:0098802",
        "GOLevels" : "[3, 4, 5, 6, 7]",
        "Ontology_Source" : "GO_CellularComponent_25.08.2015_03h05",
        "SUID" : 1682,
        "_Associated_Genes" : 6.770833492279053,
        "Associated_Genes_Found" : "[B2M, CARD11, HTRA2, IGHM, ITGA1, ITGA5, ITGAV, ITGB1, ITGB4, MYH9, SORBS1, TF, TRIP6]",
        "GOGroups" : "[Group78, Group9]",
        "ENSEMBL_GENE_ID" : "",
        "Group_PValue" : "{Group78=0.4756071992537283, Group9=2.673312678018159E-4}",
        "Cluster" : "",
        "selected" : false,
        "Common_Genes" : "",
        "Nr_Genes" : 13.0,
        "CEREBRAL_LOCALIZATION_INFO_ALL" : "",
        "All_Associated_Genes" : "[ABHD12, ABHD6, ACVR1, ACVR1B, ACVR1C, APBB1IP, B2M, BCL10, BIRC2, BMP2, BMPR1A, BMPR1B, CACNG2, CACNG3, CACNG4, CACNG5, CACNG7, CACNG8, CARD11, CD247, CD3D, CD3E, CD3G, CD4, CD40, CD79A, CD79B, CD8A, CD8B, CHRFAM7A, CHRNA1, CHRNA10, CHRNA2, CHRNA3, CHRNA4, CHRNA5, CHRNA6, CHRNA7, CHRNA9, CHRNB1, CHRNB2, CHRNB3, CHRNB4, CHRND, CHRNE, CHRNG, CHUK, CNIH2, CNIH3, CNTFR, CPT1C, CSF2RB, DAB2, DIABLO, DLG1, DLG2, DLG3, DLG4, ENG, EPS8, F3, GABBR1, GABBR2, GPRIN1, GRIA1, GRIA2, GRIA3, GRIA4, GRID1, GRID2, GRIK1, GRIK2, GRIK3, GRIK4, GRIK5, GRIN1, GRIN2A, GRIN2B, GRIN2C, GRIN2D, GRIN3A, GRIN3B, GRM1, H3BM21_HUMAN, HFE, HFE2, HTR3A, HTR3B, HTR3C, HTR3D, HTR3E, HTRA2, IFNL1, IFNLR1, IGHD, IGHM, IKBKB, IL10RB, IL12RB1, IL13RA1, IL23R, IL6, IL6R, IL6ST, INSR, IRAK1, IRS1, ITGA1, ITGA10, ITGA11, ITGA2, ITGA2B, ITGA3, ITGA4, ITGA5, ITGA6, ITGA7, ITGA8, ITGA9, ITGAD, ITGAE, ITGAL, ITGAM, ITGAV, ITGAX, ITGB1, ITGB2, ITGB3, ITGB4, ITGB5, ITGB6, ITGB7, ITGB8, LLGL1, LPAM-1, LYN, MPP2, MPP3, MYH9, NETO1, NETO2, NLGN1, NPNT, NRN1, OLFM1, OLFM2, OLFM3, OSMR, PORCN, PTK2B, PTPN6, RNF31, SACM1L, SDCBP, SHANK1, SHANK2, SHISA6, SHISA7, SHISA8, SHISA9, SKAP1, SORBS1, STOML2, STXBP5, SYK, TANK, TARP, TF, TFR2, TFRC, TGFBR1, TGFBR2, TLR1, TLR2, TLR6, TOLLIP, TRAF2, TRAF3, TRAF5, TRAF6, TRAT1, TRIP6, TSPAN32, UBD, VWC2, VWC2L, ZACN, ZAP70, خ±2خ²1 integrin complex]",
        "OverViewTerm" : "FALSE",
        "name" : "plasma%20membrane%20receptor%20complex",
        "Term_PValue_Corrected_with_Bonferroni_step_down" : 1.0,
        "Group_PValue_Corrected_with_Bonferroni_step_down" : "{Group78=1.0, Group9=0.016039876068108954}",
        "CEREBRAL_DOWNSTRAM_INFO" : "",
        "Term_PValue" : 0.7673856949117241,
        "GOTerm" : "plasma membrane receptor complex",
        "shared_name" : "plasma%20membrane%20receptor%20complex",
        "CEREBRAL_LOCALIZATION_INFO" : "",
        "Number_of_genes_grouped" : 20,
        "UNIQUE_ID" : "GO:0098802",
        "CEREBRAL_DOWNSTRAM_INFO_ALL" : "",
        "UniProtKB_AC" : ""
      },
      "position" : {
        "x" : 2064.0730386960204,
        "y" : 3841.0960446360405
      },
      "selected" : false
    }, {
      "data" : {
        "id" : "1681",
        "GOID" : "GO:0098800",
        "GOLevels" : "[3, 4, 5, 6, 7, 8, 9, 10, 11, 12]",
        "Ontology_Source" : "GO_CellularComponent_25.08.2015_03h05",
        "SUID" : 1681,
        "_Associated_Genes" : 17.094017028808594,
        "Associated_Genes_Found" : "[ATP5B, ATP5C1, ATP5D, ATP5H, ATP5I, ATPIF1, COX5A, NDUFA8, NDUFA9, NDUFS3, NDUFS5, NDUFS6, NDUFV3, SDHA, SDHB, TIMM10, UQCRB, UQCRC1, UQCRC2, UQCRFS1]",
        "GOGroups" : "[Group26, Group56]",
        "ENSEMBL_GENE_ID" : "",
        "Group_PValue" : "{Group26=8.70581346765015E-18, Group56=1.9423276206592585E-4}",
        "Cluster" : "",
        "selected" : false,
        "Common_Genes" : "",
        "Nr_Genes" : 20.0,
        "CEREBRAL_LOCALIZATION_INFO_ALL" : "",
        "All_Associated_Genes" : "[APOO, APOOL, ATP5A1, ATP5B, ATP5C1, ATP5D, ATP5E, ATP5EP2, ATP5F1, ATP5G1, ATP5G2, ATP5G3, ATP5H, ATP5I, ATP5J, ATP5J2, ATP5L, ATP5L2, ATP5O, ATP6, ATP8, ATPIF1, BCS1L, C14orf2, C19orf70, CCDC109B, CHCHD3, CHCHD6, COX1, COX4I1, COX4I2, COX5A, COX6A1, COX6A2, CYTB, DNAJC15, DNAJC19, E9PQ68_HUMAN, FOXRED1, H0YIV9_HUMAN, H3BRM9_HUMAN, IMMP2L, IMMT, MCU, MICU1, MICU2, ND1, ND2, ND3, ND4, ND4L, ND5, NDUFA1, NDUFA10, NDUFA11, NDUFA12, NDUFA13, NDUFA2, NDUFA3, NDUFA4, NDUFA4P1, NDUFA5, NDUFA6, NDUFA7, NDUFA8, NDUFA9, NDUFAB1, NDUFAF1, NDUFB1, NDUFB10, NDUFB11, NDUFB2, NDUFB3, NDUFB4, NDUFB5, NDUFB6, NDUFB7, NDUFB8, NDUFB9, NDUFC1, NDUFC2, NDUFS1, NDUFS2, NDUFS3, NDUFS4, NDUFS5, NDUFS6, NDUFS7, NDUFS8, NDUFV1, NDUFV2, NDUFV3, PAM16, PARK7, PMPCB, PPIF, SDHA, SDHB, SDHC, SDHD, SLC25A6, SMDT1, SNCA, TIMM10, TIMM17A, TIMM17B, TIMM21, TIMM23, TIMM23B, TIMM50, UQCC3, UQCR10, UQCRB, UQCRC1, UQCRC2, UQCRFS1, USMG5]",
        "OverViewTerm" : "TRUE",
        "name" : "inner%20mitochondrial%20membrane%20protein%20complex",
        "Term_PValue_Corrected_with_Bonferroni_step_down" : 0.014536544476911613,
        "Group_PValue_Corrected_with_Bonferroni_step_down" : "{Group26=7.051708908796622E-16, Group56=0.011848198486021477}",
        "CEREBRAL_DOWNSTRAM_INFO" : "",
        "Term_PValue" : 5.064998075578959E-5,
        "GOTerm" : "inner mitochondrial membrane protein complex",
        "shared_name" : "inner%20mitochondrial%20membrane%20protein%20complex",
        "CEREBRAL_LOCALIZATION_INFO" : "",
        "Number_of_genes_grouped" : 20,
        "UNIQUE_ID" : "GO:0098800",
        "CEREBRAL_DOWNSTRAM_INFO_ALL" : "",
        "UniProtKB_AC" : ""
      },
      "position" : {
        "x" : 3100.9104902378167,
        "y" : 2941.2026143418043
      },
      "selected" : false
    }, {
      "data" : {
        "id" : "1680",
        "GOID" : "GO:0098799",
        "GOLevels" : "[3, 4, 5, 6, 7, 8, 9, 10, 11, 12]",
        "Ontology_Source" : "GO_CellularComponent_25.08.2015_03h05",
        "SUID" : 1680,
        "_Associated_Genes" : 23.076923370361328,
        "Associated_Genes_Found" : "[TOMM40, TOMM6, TOMM70A]",
        "GOGroups" : "[Group77]",
        "ENSEMBL_GENE_ID" : "",
        "Group_PValue" : "{Group77=0.04628596563123799}",
        "Cluster" : "",
        "selected" : false,
        "Common_Genes" : "",
        "Nr_Genes" : 3.0,
        "CEREBRAL_LOCALIZATION_INFO_ALL" : "",
        "All_Associated_Genes" : "[ANKZF1, H3BUX3_HUMAN, PINK1, PRICKLE4, SAMM50, TOMM20, TOMM20L, TOMM22, TOMM40, TOMM5, TOMM6, TOMM7, TOMM70A]",
        "OverViewTerm" : "FALSE",
        "name" : "outer%20mitochondrial%20membrane%20protein%20complex",
        "Term_PValue_Corrected_with_Bonferroni_step_down" : 1.0,
        "Group_PValue_Corrected_with_Bonferroni_step_down" : "{Group77=1.0}",
        "CEREBRAL_DOWNSTRAM_INFO" : "",
        "Term_PValue" : 0.04628596563123799,
        "GOTerm" : "outer mitochondrial membrane protein complex",
        "shared_name" : "outer%20mitochondrial%20membrane%20protein%20complex",
        "CEREBRAL_LOCALIZATION_INFO" : "",
        "Number_of_genes_grouped" : 5,
        "UNIQUE_ID" : "GO:0098799",
        "CEREBRAL_DOWNSTRAM_INFO_ALL" : "",
        "UniProtKB_AC" : ""
      },
      "position" : {
        "x" : 3227.6332377567305,
        "y" : 2390.7104426312144
      },
      "selected" : false
    }, {
      "data" : {
        "id" : "1679",
        "GOID" : "GO:0098798",
        "GOLevels" : "[3, 4, 5, 6, 7, 8, 9]",
        "Ontology_Source" : "GO_CellularComponent_25.08.2015_03h05",
        "SUID" : 1679,
        "_Associated_Genes" : 17.532466888427734,
        "Associated_Genes_Found" : "[ATP5B, ATP5C1, ATP5D, ATP5H, ATP5I, ATPIF1, COX5A, DBT, NDUFA8, NDUFA9, NDUFS3, NDUFS5, NDUFS6, NDUFV3, SDHA, SDHB, SUCLG1, TIMM10, TIMM13, TIMM9, TOMM40, TOMM6, TOMM70A, UQCRB, UQCRC1, UQCRC2, UQCRFS1]",
        "GOGroups" : "[Group26]",
        "ENSEMBL_GENE_ID" : "",
        "Group_PValue" : "{Group26=8.70581346765015E-18}",
        "Cluster" : "",
        "selected" : false,
        "Common_Genes" : "",
        "Nr_Genes" : 27.0,
        "CEREBRAL_LOCALIZATION_INFO_ALL" : "",
        "All_Associated_Genes" : "[ANKZF1, APOO, APOOL, ATP5A1, ATP5B, ATP5C1, ATP5D, ATP5E, ATP5EP2, ATP5F1, ATP5G1, ATP5G2, ATP5G3, ATP5H, ATP5I, ATP5J, ATP5J2, ATP5L, ATP5L2, ATP5O, ATP6, ATP8, ATPIF1, BAX, BCKDHA, BCKDHB, BCKDK, BCS1L, C14orf2, C19orf70, CCDC109B, CHCHD3, CHCHD6, CLPX, COX1, COX4I1, COX4I2, COX5A, COX6A1, COX6A2, CYTB, DBT, DLAT, DNA2, DNAJC15, DNAJC19, E9PQ68_HUMAN, FOXRED1, H0YIV9_HUMAN, H3BRM9_HUMAN, H3BUX3_HUMAN, HADHA, IDH1, IDH2, IMMP2L, IMMT, MCU, MICU1, MICU2, MRPS36, ND1, ND2, ND3, ND4, ND4L, ND5, NDUFA1, NDUFA10, NDUFA11, NDUFA12, NDUFA13, NDUFA2, NDUFA3, NDUFA4, NDUFA4P1, NDUFA5, NDUFA6, NDUFA7, NDUFA8, NDUFA9, NDUFAB1, NDUFAF1, NDUFB1, NDUFB10, NDUFB11, NDUFB2, NDUFB3, NDUFB4, NDUFB5, NDUFB6, NDUFB7, NDUFB8, NDUFB9, NDUFC1, NDUFC2, NDUFS1, NDUFS2, NDUFS3, NDUFS4, NDUFS5, NDUFS6, NDUFS7, NDUFS8, NDUFV1, NDUFV2, NDUFV3, PAM16, PARK7, PDK1, PDK2, PDPK1, PINK1, PMPCB, PNPT1, POLG, POLG-POLG2 complex, PPIF, PRICKLE4, SAMM50, SDHA, SDHB, SDHC, SDHD, SLC25A6, SMDT1, SNCA, SUCLG1, SUPV3L1, TIMM10, TIMM10B, TIMM13, TIMM17A, TIMM17B, TIMM21, TIMM23, TIMM23B, TIMM50, TIMM8B, TIMM9, TOMM20, TOMM20L, TOMM22, TOMM40, TOMM5, TOMM6, TOMM7, TOMM70A, UQCC3, UQCR10, UQCRB, UQCRC1, UQCRC2, UQCRFS1, USMG5]",
        "OverViewTerm" : "FALSE",
        "name" : "mitochondrial%20protein%20complex",
        "Term_PValue_Corrected_with_Bonferroni_step_down" : 5.09915333217867E-4,
        "Group_PValue_Corrected_with_Bonferroni_step_down" : "{Group26=7.051708908796622E-16}",
        "CEREBRAL_DOWNSTRAM_INFO" : "",
        "Term_PValue" : 1.5984806683945676E-6,
        "GOTerm" : "mitochondrial protein complex",
        "shared_name" : "mitochondrial%20protein%20complex",
        "CEREBRAL_LOCALIZATION_INFO" : "",
        "Number_of_genes_grouped" : 30,
        "UNIQUE_ID" : "GO:0098798",
        "CEREBRAL_DOWNSTRAM_INFO_ALL" : "",
        "UniProtKB_AC" : ""
      },
      "position" : {
        "x" : 3133.8199218601803,
        "y" : 2905.3942393290345
      },
      "selected" : false
    }, {
      "data" : {
        "id" : "1678",
        "GOID" : "GO:0098797",
        "GOLevels" : "[3, 4, 5, 6]",
        "Ontology_Source" : "GO_CellularComponent_25.08.2015_03h05",
        "SUID" : 1678,
        "_Associated_Genes" : 10.375670433044434,
        "Associated_Genes_Found" : "[AKR1C1, ATP1A1, AZGP1, B2M, C6, C7, C8A, C8G, C9, CACNA2D1, CARD11, CDH1, CLTA, CLTB, CLTC, CTTN, DAG1, DMD, FASN, GNA12, GNA13, GNA14, GNAI1, GNAI2, GNAL, GNAO1, GNAS, GNAT1, GNAT2, GNG11, GNG12, GRB2, HSPA2, HTRA2, IGHM, IGLC7, ITGA1, ITGA5, ITGAV, ITGB1, ITGB4, JUP, KCNQ5, KHDRBS1, KRT19, KRT8, MYH9, PGM5, PSMA7, SHC1, SNTA1, SNTB1, SNTB2, SORBS1, TF, TMED10, TRIP6, VTN]",
        "GOGroups" : "[Group51, Group74]",
        "ENSEMBL_GENE_ID" : "",
        "Group_PValue" : "{Group51=0.5568414625122955, Group74=0.4735402040948692}",
        "Cluster" : "",
        "selected" : false,
        "Common_Genes" : "",
        "Nr_Genes" : 58.0,
        "CEREBRAL_LOCALIZATION_INFO_ALL" : "",
        "All_Associated_Genes" : "[ABCA2, ABCA7, ABCB6, ABCB8, ABCC8, ABCC9, ABCD4, ABCF2, ABCG5, ABCG8, ABHD12, ABHD6, ACVR1, ACVR1B, ACVR1C, ACVR2A, ADAM8, AKAP9, AKR1C1, AMIGO1, ANAPC2, AP2A1, AP2A2, AP2B1, AP2M1, AP2S1, APBB1IP, APC, APC2, ARRB1, ATP12A, ATP1A1, ATP1A2, ATP1A3, ATP1A4, ATP1B1, ATP1B2, ATP1B3, ATP1B4, ATP4B, AZGP1, B2M, BCL10, BIRC2, BMP2, BMPR1A, BMPR1B, C1orf101, C5, C6, C7, C8A, C8B, C8G, C9, C9IYK1_HUMAN, CACNA1A, CACNA1B, CACNA1C, CACNA1D, CACNA1E, CACNA1F, CACNA1G, CACNA1H, CACNA1I, CACNA1S, CACNA2D1, CACNA2D2, CACNA2D3, CACNA2D4, CACNB1, CACNB2, CACNB3, CACNB4, CACNG1, CACNG2, CACNG3, CACNG4, CACNG5, CACNG6, CACNG7, CACNG8, CARD11, CASP10, CASP3, CASP8, CASQ2, CATSPER1, CATSPER2, CATSPER3, CATSPER4, CATSPERB, CATSPERD, CATSPERG, CAV3, CBL, CD247, CD3D, CD3E, CD3G, CD4, CD40, CD74, CD79A, CD79B, CD8A, CD8B, CDH1, CDH2, CFLAR, CHAF1B, CHRFAM7A, CHRNA1, CHRNA10, CHRNA2, CHRNA3, CHRNA4, CHRNA5, CHRNA6, CHRNA7, CHRNA9, CHRNB1, CHRNB2, CHRNB3, CHRNB4, CHRND, CHRNE, CHRNG, CHUK, CLTA, CLTB, CLTC, CLTCL1, CNIH2, CNIH3, CNTFR, CNTN2, CNTNAP1, CNTNAP2, COL13A1, CORO1C, CPT1C, CSF2RB, CTNNA1, CTNNB1, CTTN, CXCL10, CYBA, CYBB, DAB2, DAG1, DIABLO, DLG1, DLG2, DLG3, DLG4, DMD, DNAJC25-GNG10, DPP6, E7ENX8_HUMAN, EGFR, ENG, ENTHD1, EPS15, EPS15L1, EPS8, Ether-a-go-go-related gene potassium channel 1 complex, F3, F6UB75_HUMAN, FADD, FAF1, FAS, FASN, FCER1G, FKRP, FLOT1, FLOT2, FXYD1, FXYD2, FZR1, GABBR1, GABBR2, GJA1, GJA10, GJA3, GJA4, GJA5, GJA8, GJA9, GJB1, GJB2, GJB3, GJB4, GJB5, GJB6, GJB7, GJC1, GJC2, GJC3, GJD2, GJD3, GJD4, GJE1, GM2A, GNA11, GNA12, GNA13, GNA14, GNA15, GNAI1, GNAI2, GNAI3, GNAL, GNAO1, GNAQ, GNAS, GNAT1, GNAT2, GNAT3, GNAZ, GNB1, GNG10, GNG11, GNG12, GNG13, GNG2, GNG3, GNG4, GNG5, GNG7, GNG8, GNGT1, GNGT2, GPRIN1, GRB2, GRIA1, GRIA2, GRIA3, GRIA4, GRID1, GRID2, GRIK1, GRIK2, GRIK3, GRIK4, GRIK5, GRIN1, GRIN2A, GRIN2B, GRIN2C, GRIN2D, GRIN3A, GRIN3B, GRM1, H3BM21_HUMAN, HCN2, HFE, HFE2, HLA-A, HLA-B, HLA-C, HLA-DMA, HLA-DMB, HLA-DOA, HLA-DOB, HLA-DPA1, HLA-DPB1, HLA-DQA1, HLA-DQA2, HLA-DQB1, HLA-DQB2, HLA-DRA, HLA-DRB1, HLA-DRB3, HLA-DRB4, HLA-DRB5, HLA-E, HLA-F, HLA-G, HLA-H, HSPA2, HTR3A, HTR3B, HTR3C, HTR3D, HTR3E, HTRA2, IFNL1, IFNLR1, IGHD, IGHM, IGLC7, IKBKB, IL10RB, IL12RB1, IL13RA1, IL23R, IL6, IL6R, IL6ST, INHA, INSR, IRAK1, IRS1, ITGA1, ITGA10, ITGA11, ITGA2, ITGA2B, ITGA3, ITGA4, ITGA5, ITGA6, ITGA7, ITGA8, ITGA9, ITGAD, ITGAE, ITGAL, ITGAM, ITGAV, ITGAX, ITGB1, ITGB2, ITGB3, ITGB4, ITGB5, ITGB6, ITGB7, ITGB8, JUP, KCNA1, KCNA10, KCNA2, KCNA3, KCNA4, KCNA5, KCNA6, KCNA7, KCNAB1, KCNAB2, KCNB1, KCNB2, KCNC1, KCNC2, KCNC3, KCNC4, KCND1, KCND2, KCND2-KChIP2 channel complex, KCND3, KCNE1, KCNE2, KCNE3, KCNE5, KCNF1, KCNG1, KCNG2, KCNG3, KCNG4, KCNH1, KCNH2, KCNH4, KCNH5, KCNIP1, KCNIP2, KCNIP3, KCNIP4, KCNJ1, KCNJ11, KCNJ14, KCNJ16, KCNJ2, KCNJ3, KCNJ4, KCNJ5, KCNJ6, KCNJ8, KCNK1, KCNK2, KCNK6, KCNMA1, KCNMB1, KCNMB2, KCNMB3, KCNMB4, KCNN1, KCNN4, KCNQ1, KCNQ2, KCNQ3, KCNQ4, KCNQ5, KCNS1, KCNS2, KCNS3, KCNT1, KCNT2, KCNU1, KCNV1, KCNV2, KHDRBS1, KRT19, KRT8, LDLRAP1, LIN7A, LIN7B, LIN7C, LLGL1, LPAM-1, LRP4, LRRC26, LYN, MAGEC2, MAGED4, MAGEE1, MPP2, MPP3, MPP7, MR1, MS4A1, MS4A2, MYH9, NANOS1, NCF1, NCF2, NCF4, NDUFV2, NEO1, NETO1, NETO2, NLGN1, NOS1, NOS1AP, NOX1, NOX3, NOX4, NOXA1, NOXO1, NPNT, NRN1, OLFM1, OLFM2, OLFM3, OSMR, PDE4B, PDE4D, PDGF receptor alpha - PDGF-BB complex, PDGF receptor alpha - PDGF-CC complex, PDGFR receptor alpha - PDGF-AB complex, PDGFR receptor alpha-beta - PDGF-DD complex, PDGFR receptor beta - PDGF-AB complex, PDGFR receptor beta - PDGF-BB complex, PGM5, PICALM, PNKD, PORCN, PPM1A, PROC, PSEN1, PSENEN, PSMA7, PTK2B, PTPN6, PVRL1, Potassium/sodium hyperpolarization-activated cyclic nucleotide-gated channel 2 tetramer, RGS11, RGS19, RGS6, RGS7, RGS9, RGS9BP, RIPK1, RNF31, SACM1L, SCN10A, SCN11A, SCN1A, SCN1B, SCN2A, SCN2B, SCN3A, SCN3B, SCN4A, SCN4B, SCN5A, SCN7A, SCN8A, SCN9A, SDCBP, SGCA, SGCB, SGCD, SGCE, SGCG, SGCZ, SGIP1, SHANK1, SHANK2, SHC1, SHISA6, SHISA7, SHISA8, SHISA9, SKAP1, SLC25A23, SLC6A3, SMAD7, SNAP25, SNTA1, SNTB1, SNTB2, SNTG1, SNTG2, SORBS1, SSPN, STOML2, STX1A, STXBP5, SUMO1, SYK, TANK, TARP, TBC1D5, TF, TFR2, TFRC, TGFBR1, TGFBR2, TGFBR3, TLR1, TLR2, TLR6, TMED10, TNK2, TOLLIP, TRADD, TRAF2, TRAF3, TRAF5, TRAF6, TRAT1, TRDN, TRIP6, TSPAN32, UBD, UTRN, VAMP2, VCAM1, VTN, VWC2, VWC2L, ZACN, ZAP70, خ±2خ²1 integrin complex]",
        "OverViewTerm" : "FALSE",
        "name" : "plasma%20membrane%20protein%20complex",
        "Term_PValue_Corrected_with_Bonferroni_step_down" : 0.0769425809613758,
        "Group_PValue_Corrected_with_Bonferroni_step_down" : "{Group51=1.0, Group74=1.0}",
        "CEREBRAL_DOWNSTRAM_INFO" : "",
        "Term_PValue" : 2.914491703082416E-4,
        "GOTerm" : "plasma membrane protein complex",
        "shared_name" : "plasma%20membrane%20protein%20complex",
        "CEREBRAL_LOCALIZATION_INFO" : "",
        "Number_of_genes_grouped" : 40,
        "UNIQUE_ID" : "GO:0098797",
        "CEREBRAL_DOWNSTRAM_INFO_ALL" : "",
        "UniProtKB_AC" : ""
      },
      "position" : {
        "x" : 2684.276806023903,
        "y" : 3538.080578594643
      },
      "selected" : false
    }, {
      "data" : {
        "id" : "1677",
        "GOID" : "GO:0098796",
        "GOLevels" : "[2, 3]",
        "Ontology_Source" : "GO_CellularComponent_25.08.2015_03h05",
        "SUID" : 1677,
        "_Associated_Genes" : 9.955157279968262,
        "Associated_Genes_Found" : "[AFM, AKR1C1, ATP1A1, ATP5B, ATP5C1, ATP5D, ATP5H, ATP5I, ATP6V1E1, ATP6V1F, ATPIF1, AZGP1, B2M, BCAP31, C6, C7, C8A, C8G, C9, CACNA2D1, CALR, CARD11, CAV1, CDH1, CHMP1B, CHMP4B, CLIC1, CLIC4, CLIC6, CLTA, CLTB, CLTC, COX2, COX5A, CTTN, DAG1, DMD, FASN, GNA12, GNA13, GNA14, GNAI1, GNAI2, GNAL, GNAO1, GNAS, GNAT1, GNAT2, GNG11, GNG12, GRB2, HSPA2, HSPD1, HTRA2, IGHM, IGLC7, ITGA1, ITGA5, ITGAV, ITGB1, ITGB4, JUP, KCNQ5, KHDRBS1, KRT19, KRT8, LAMTOR2, LAMTOR3, MYH9, NDUFA8, NDUFA9, NDUFS3, NDUFS5, NDUFS6, NDUFV3, NUP43, PGM5, PSMA7, RANBP2, RPN2, SDHA, SDHB, SEC61B, SHC1, SNAP29, SNTA1, SNTB1, SNTB2, SNX3, SNX5, SORBS1, STX7, TF, TIMM10, TMED10, TOMM40, TOMM6, TOMM70A, TPR, TRIP6, UQCRB, UQCRC1, UQCRC2, UQCRFS1, VAMP3, VCP, VDAC2, VPS29, VPS36, VPS4A, VTN]",
        "GOGroups" : "[Group51]",
        "ENSEMBL_GENE_ID" : "",
        "Group_PValue" : "{Group51=0.5568414625122955}",
        "Cluster" : "",
        "selected" : false,
        "Common_Genes" : "",
        "Nr_Genes" : 111.0,
        "CEREBRAL_LOCALIZATION_INFO_ALL" : "",
        "All_Associated_Genes" : "[A0A0D9SFP9_HUMAN, ABCA2, ABCA7, ABCB6, ABCB8, ABCC8, ABCC9, ABCD4, ABCF2, ABCG5, ABCG8, ABHD12, ABHD6, ACVR1, ACVR1B, ACVR1C, ACVR2A, ADAM8, AFM, AFTPH, AHCTF1, AKAP6, AKAP9, AKR1C1, AKTIP, ALG14, AMFR, AMIGO1, ANAPC2, ANKFY1, ANKZF1, ANO1, ANO2, ANO6, AP1B1, AP1G1, AP1G2, AP1M1, AP1M2, AP1S1, AP1S2, AP1S3, AP2A1, AP2A2, AP2B1, AP2M1, AP2S1, AP3B1, AP3B2, AP3D1, AP3M1, AP3M2, AP3S1, AP3S2, AP4B1, AP4E1, AP4M1, AP5B1, AP5M1, AP5S1, AP5Z1, APBB1IP, APC, APC2, APOO, APOOL, ARCN1, ARL4D, ARL6, ARL6IP1, ARRB1, ASPH, ATG14, ATP12A, ATP1A1, ATP1A2, ATP1A3, ATP1A4, ATP1B1, ATP1B2, ATP1B3, ATP1B4, ATP2A1, ATP2A2, ATP4B, ATP5A1, ATP5B, ATP5C1, ATP5D, ATP5E, ATP5EP2, ATP5F1, ATP5G1, ATP5G2, ATP5G3, ATP5H, ATP5I, ATP5J, ATP5J2, ATP5L, ATP5L2, ATP5O, ATP5S, ATP6, ATP6AP1, ATP6AP1L, ATP6V0A1, ATP6V0A2, ATP6V0A4, ATP6V0B, ATP6V0C, ATP6V0D1, ATP6V0D2, ATP6V0E1, ATP6V0E2, ATP6V1A, ATP6V1B1, ATP6V1B2, ATP6V1C1, ATP6V1C2, ATP6V1D, ATP6V1E1, ATP6V1E2, ATP6V1F, ATP6V1G1, ATP6V1G2, ATP6V1G2-DDX39B, ATP6V1G3, ATP6V1H, ATP8, ATPIF1, AZGP1, B2M, BAIAP2L2, BAK1, BAX, BCAP31, BCL10, BCL2, BCS1L, BECN1, BEST1, BEST2, BEST3, BEST4, BET1L, BIRC2, BLOC1S6, BMP2, BMPR1A, BMPR1B, BNIP1, C14orf2, C15orf38-AP3S2, C19orf70, C1orf101, C3orf58, C5, C6, C7, C8A, C8B, C8G, C9, C9IYK1_HUMAN, CACNA1A, CACNA1B, CACNA1C, CACNA1D, CACNA1E, CACNA1F, CACNA1G, CACNA1H, CACNA1I, CACNA1S, CACNA2D1, CACNA2D2, CACNA2D3, CACNA2D4, CACNB1, CACNB2, CACNB3, CACNB4, CACNG1, CACNG2, CACNG3, CACNG4, CACNG5, CACNG6, CACNG7, CACNG8, CALM1, CALR, CAMK2D, CARD11, CASP10, CASP3, CASP8, CASQ2, CATSPER1, CATSPER2, CATSPER3, CATSPER4, CATSPERB, CATSPERD, CATSPERG, CAV1, CAV3, CBL, CCDC109B, CCL13, CD14, CD247, CD34, CD3D, CD3E, CD3G, CD4, CD40, CD74, CD79A, CD79B, CD8A, CD8B, CDH1, CDH2, CFLAR, CFTR, CHAF1B, CHCHD3, CHCHD6, CHMP1A, CHMP1B, CHMP2A, CHMP2B, CHMP3, CHMP4A, CHMP4B, CHMP6, CHMP7, CHRFAM7A, CHRNA1, CHRNA10, CHRNA2, CHRNA3, CHRNA4, CHRNA5, CHRNA6, CHRNA7, CHRNA9, CHRNB1, CHRNB2, CHRNB3, CHRNB4, CHRND, CHRNE, CHRNG, CHUK, CLCA3P, CLCC1, CLCN1, CLCN2, CLCNKA, CLCNKB, CLIC1, CLIC2, CLIC3, CLIC4, CLIC5, CLIC6, CLSTN1, CLTA, CLTB, CLTC, CLTCL1, CNEP1R1, CNGA3, CNGA4, CNGB1, CNGB3, CNIH2, CNIH3, CNTFR, CNTN2, CNTNAP1, CNTNAP2, COL13A1, COPA, COPB1, COPB2, COPE, COPG1, COPG2, COPZ1, COPZ2, CORO1C, COX1, COX2, COX3, COX4I1, COX4I2, COX5A, COX6A1, COX6A2, COX7B, COX7B2, CPLX1, CPLX2, CPT1C, CSF2RB, CTDNEP1, CTNNA1, CTNNB1, CTTN, CXCL10, CYBA, CYBB, CYTB, DAB2, DAD1, DAG1, DCTN1, DDOST, DENND4C, DENND5A, DERL1, DIABLO, DLG1, DLG2, DLG3, DLG4, DMD, DNAJC15, DNAJC19, DNAJC25-GNG10, DNAJC3, DNM1, DOC2B, DPP6, E7ENX8_HUMAN, E9PQ68_HUMAN, EGFR, EMC1, EMC10, EMC2, EMC3, EMC4, EMC6, EMC7, EMC8, EMC9, ENG, ENTHD1, EPN2, EPS15, EPS15L1, EPS8, ERN1, ERN2, EXT2, Ether-a-go-go-related gene potassium channel 1 complex, F3, F6TDL0_HUMAN, F6UB75_HUMAN, FADD, FAF1, FAF2, FAM21C, FAS, FASN, FCER1G, FKBP1B, FKRP, FLOT1, FLOT2, FOXRED1, FXYD1, FXYD2, FXYD3, FZR1, GABBR1, GABBR2, GABRA1, GABRA2, GABRA3, GABRA4, GABRA5, GABRA6, GABRB1, GABRB2, GABRB3, GABRD, GABRE, GABRG1, GABRG2, GABRG3, GABRP, GABRQ, GABRR1, GABRR2, GABRR3, GGA1, GGA2, GGA3, GJA1, GJA10, GJA3, GJA4, GJA5, GJA8, GJA9, GJB1, GJB2, GJB3, GJB4, GJB5, GJB6, GJB7, GJC1, GJC2, GJC3, GJD2, GJD3, GJD4, GJE1, GLRA1, GLRA2, GLRA3, GLRA4, GLRB, GM2A, GNA11, GNA12, GNA13, GNA14, GNA15, GNAI1, GNAI2, GNAI3, GNAL, GNAO1, GNAQ, GNAS, GNAT1, GNAT2, GNAT3, GNAZ, GNB1, GNG10, GNG11, GNG12, GNG13, GNG2, GNG3, GNG4, GNG5, GNG7, GNG8, GNGT1, GNGT2, GOSR1, GOSR2, GPAA1, GPRIN1, GRB2, GRIA1, GRIA2, GRIA3, GRIA4, GRID1, GRID2, GRIK1, GRIK2, GRIK3, GRIK4, GRIK5, GRIN1, GRIN2A, GRIN2B, GRIN2C, GRIN2D, GRIN3A, GRIN3B, GRM1, GTF2A1L, H0YIV9_HUMAN, H3BM21_HUMAN, H3BN98_HUMAN, H3BRM9_HUMAN, H3BUX3_HUMAN, HCN2, HERPUD1, HFE, HFE2, HLA-A, HLA-B, HLA-C, HLA-DMA, HLA-DMB, HLA-DOA, HLA-DOB, HLA-DPA1, HLA-DPB1, HLA-DQA1, HLA-DQA2, HLA-DQB1, HLA-DQB2, HLA-DRA, HLA-DRB1, HLA-DRB3, HLA-DRB4, HLA-DRB5, HLA-E, HLA-F, HLA-G, HLA-H, HM13, HOOK1, HOOK2, HOOK3, HSPA2, HSPD1, HTR3A, HTR3B, HTR3C, HTR3D, HTR3E, HTRA2, IFNL1, IFNLR1, IGHD, IGHM, IGLC7, IKBKB, IL10RB, IL12RB1, IL13RA1, IL23R, IL6, IL6R, IL6ST, IMMP2L, IMMT, INHA, INSIG1, INSIG2, INSR, IRAK1, IRS1, ITGA1, ITGA10, ITGA11, ITGA2, ITGA2B, ITGA3, ITGA4, ITGA5, ITGA6, ITGA7, ITGA8, ITGA9, ITGAD, ITGAE, ITGAL, ITGAM, ITGAV, ITGAX, ITGB1, ITGB2, ITGB3, ITGB4, ITGB5, ITGB6, ITGB7, ITGB8, JUP, KCNA1, KCNA10, KCNA2, KCNA3, KCNA4, KCNA5, KCNA6, KCNA7, KCNAB1, KCNAB2, KCNB1, KCNB2, KCNC1, KCNC2, KCNC3, KCNC4, KCND1, KCND2, KCND2-KChIP2 channel complex, KCND3, KCNE1, KCNE2, KCNE3, KCNE5, KCNF1, KCNG1, KCNG2, KCNG3, KCNG4, KCNH1, KCNH2, KCNH4, KCNH5, KCNIP1, KCNIP2, KCNIP3, KCNIP4, KCNJ1, KCNJ11, KCNJ14, KCNJ16, KCNJ2, KCNJ3, KCNJ4, KCNJ5, KCNJ6, KCNJ8, KCNK1, KCNK2, KCNK4, KCNK6, KCNMA1, KCNMB1, KCNMB2, KCNMB3, KCNMB4, KCNN1, KCNN4, KCNQ1, KCNQ2, KCNQ3, KCNQ4, KCNQ5, KCNS1, KCNS2, KCNS3, KCNT1, KCNT2, KCNU1, KCNV1, KCNV2, KHDRBS1, KRT19, KRT8, KRTCAP2, L7N2F9_HUMAN, LAMTOR1, LAMTOR2, LAMTOR3, LAMTOR4, LAMTOR5, LDLRAP1, LIN7A, LIN7B, LIN7C, LLGL1, LPAM-1, LRP4, LRRC26, LRRC8A, LY96, LYN, MAGEC2, MAGED4, MAGEE1, MAGEL2, MAGT1, MAP3K5, MARCH6, MCU, MEP1A, MICU1, MICU2, MMGT1, MPP2, MPP3, MPP7, MR1, MS4A1, MS4A2, MTOR, MVB12A, MVB12B, MYH9, NANOS1, NAPA, NAPB, NAPG, NAPSA, NAPSB, NCALD, NCF1, NCF2, NCF4, ND1, ND2, ND3, ND4, ND4L, ND5, NDUFA1, NDUFA10, NDUFA11, NDUFA12, NDUFA13, NDUFA2, NDUFA3, NDUFA4, NDUFA4P1, NDUFA5, NDUFA6, NDUFA7, NDUFA8, NDUFA9, NDUFAB1, NDUFAF1, NDUFB1, NDUFB10, NDUFB11, NDUFB2, NDUFB3, NDUFB4, NDUFB5, NDUFB6, NDUFB7, NDUFB8, NDUFB9, NDUFC1, NDUFC2, NDUFS1, NDUFS2, NDUFS3, NDUFS4, NDUFS5, NDUFS6, NDUFS7, NDUFS8, NDUFV1, NDUFV2, NDUFV3, NECAP1, NECAP2, NEO1, NETO1, NETO2, NLGN1, NOS1, NOS1AP, NOX1, NOX3, NOX4, NOXA1, NOXO1, NPLOC4, NPNT, NRBF2, NRN1, NUP107, NUP133, NUP153, NUP160, NUP37, NUP43, NUP62, NUP85, NUP98, NUTF2, OLFM1, OLFM2, OLFM3, ORMDL3, OS9, OSMR, OSTC, PAM16, PANK1, PARK7, PDE4B, PDE4D, PDGF receptor alpha - PDGF-BB complex, PDGF receptor alpha - PDGF-CC complex, PDGFR receptor alpha - PDGF-AB complex, PDGFR receptor alpha-beta - PDGF-DD complex, PDGFR receptor beta - PDGF-AB complex, PDGFR receptor beta - PDGF-BB complex, PGM5, PICALM, PIGK, PIGS, PIGT, PIGU, PIK3C2A, PIK3C2B, PIK3C2G, PIK3C3, PIK3C3-C2 complex, PIK3CA, PIK3CB, PIK3CD, PIK3CG, PIK3R1, PIK3R2, PIK3R3, PIK3R4, PIK3R5, PIK3R6, PINK1, PKD1L1, PKD1L3, PKD2L1, PLN, PMPCB, PNKD, PORCN, PPIF, PPM1A, PPP2R4, PRICKLE4, PRKACA, PRKCA, PROC, PSEN1, PSENEN, PSMA7, PSMD2, PTK2B, PTPN6, PVRL1, Potassium/sodium hyperpolarization-activated cyclic nucleotide-gated channel 2 tetramer, RAB7A, RANBP2, RANGAP1, RGS11, RGS19, RGS6, RGS7, RGS9, RGS9BP, RIPK1, RNF139, RNF31, RP9, RPN1, RPN2, RRAGA, RRAGB, RRAGC, RRAGD, RYR2, SACM1L, SAMM50, SCAMP5, SCFD1, SCLT1, SCN10A, SCN11A, SCN1A, SCN1B, SCN2A, SCN2B, SCN3A, SCN3B, SCN4A, SCN4B, SCN5A, SCN7A, SCN8A, SCN9A, SCNN1A, SCNN1B, SCNN1G, SCYL1, SDCBP, SDCCAG3, SDHA, SDHB, SDHC, SDHD, SEC13, SEC14L2, SEC14L3, SEC22A, SEC22C, SEC23A, SEC23B, SEC24A, SEC24B, SEC24C, SEC24D, SEC31A, SEC31B, SEC61B, SEH1L, SEL1L, SEPT9, SESTD1, SGCA, SGCB, SGCD, SGCE, SGCG, SGCZ, SGIP1, SHANK1, SHANK2, SHC1, SHISA6, SHISA7, SHISA8, SHISA9, SKAP1, SLC11A2, SLC25A23, SLC25A6, SLC26A6, SLC38A9, SLC6A3, SLC9A1, SMAD7, SMDT1, SNAP23, SNAP25, SNAP29, SNAP47, SNCA, SNF8, SNTA1, SNTB1, SNTB2, SNTG1, SNTG2, SNX1, SNX2, SNX27, SNX3, SNX4, SNX5, SNX6, SNX8, SORBS1, SPCS1, SPCS2, SPCS3, SPTLC1, SPTLC2, SPTLC3, SPTSSA, SPTSSB, SREBF2, SRP9, SRPR, SSPN, SSR3, SSR4, STOML2, STON1, STON1-GTF2A1L, STON2, STT3A, STT3B, STX10, STX11, STX12, STX16, STX16-NPEPL1, STX17, STX18, STX19, STX1A, STX1B, STX2, STX3, STX4, STX5, STX6, STX7, STX8, STXBP2, STXBP5, SUMO1, SVIP, SYK, SYNJ1, SYNRG, SYVN1, Stimulator of interferon genes protein complex, TANK, TAP1, TAP2, TAPBP, TARP, TBC1D5, TCIRG1, TF, TFR2, TFRC, TGFBR1, TGFBR2, TGFBR3, TIMM10, TIMM17A, TIMM17B, TIMM21, TIMM23, TIMM23B, TIMM50, TLR1, TLR2, TLR4, TLR6, TMED10, TMED3, TMED7, TNK2, TOLLIP, TOMM20, TOMM20L, TOMM22, TOMM40, TOMM40L, TOMM5, TOMM6, TOMM7, TOMM70A, TPR, TRADD, TRAF2, TRAF3, TRAF5, TRAF6, TRAT1, TRDN, TRIL, TRIM27, TRIP6, TRPC4, TRPC5, TSG101, TSNARE1, TSPAN32, TTYH1, TTYH2, TTYH3, TUSC3, UBAP1, UBD, UBXN1, UBXN7, UFD1L, UGT3A1, UQCC3, UQCR10, UQCRB, UQCRC1, UQCRC2, UQCRFS1, USMG5, UTRN, VAC14, VAMP1, VAMP2, VAMP3, VAMP4, VAMP5, VAMP7, VAMP8, VCAM1, VCP, VDAC1, VDAC1P5, VDAC2, VDAC3, VIMP, VIPAS39, VMA21, VPS11, VPS16, VPS18, VPS25, VPS26A, VPS26B, VPS28, VPS29, VPS33A, VPS33B, VPS35, VPS36, VPS37A, VPS37B, VPS37C, VPS37D, VPS39, VPS41, VPS4A, VTI1A, VTI1B, VTN, VWC2, VWC2L, YKT6, ZACN, ZAP70, phosphoinositide 3-kinase complex, خ±2خ²1 integrin complex]",
        "OverViewTerm" : "TRUE",
        "name" : "membrane%20protein%20complex",
        "Term_PValue_Corrected_with_Bonferroni_step_down" : 8.476351807614905E-4,
        "Group_PValue_Corrected_with_Bonferroni_step_down" : "{Group51=1.0}",
        "CEREBRAL_DOWNSTRAM_INFO" : "",
        "Term_PValue" : 2.6909053357507638E-6,
        "GOTerm" : "membrane protein complex",
        "shared_name" : "membrane%20protein%20complex",
        "CEREBRAL_LOCALIZATION_INFO" : "",
        "Number_of_genes_grouped" : 40,
        "UNIQUE_ID" : "GO:0098796",
        "CEREBRAL_DOWNSTRAM_INFO_ALL" : "",
        "UniProtKB_AC" : ""
      },
      "position" : {
        "x" : 2682.926057477889,
        "y" : 3457.4801161109353
      },
      "selected" : false
    }, {
      "data" : {
        "id" : "1676",
        "GOID" : "GO:0098794",
        "GOLevels" : "[2, 3]",
        "Ontology_Source" : "GO_CellularComponent_25.08.2015_03h05",
        "SUID" : 1676,
        "_Associated_Genes" : 5.263157844543457,
        "Associated_Genes_Found" : "[ADD3, ANK1, ATP1A1, CAMK2A, COMT, CTTN, DAG1, DMD, FBXO2, GAP43, ITGB1, KCTD12, MAP1B, MAPT, NEFH, PALM, PRKAR2B, SNTA1, SPTBN1, SYNPO]",
        "GOGroups" : "[Group45, Group71]",
        "ENSEMBL_GENE_ID" : "",
        "Group_PValue" : "{Group45=0.19383690923118185, Group71=0.364695355134642}",
        "Cluster" : "",
        "selected" : false,
        "Common_Genes" : "",
        "Nr_Genes" : 20.0,
        "CEREBRAL_LOCALIZATION_INFO_ALL" : "",
        "All_Associated_Genes" : "[ABI1, ABL2, ABLIM1, ACTN2, ADAM10, ADD2, ADD3, ADORA1, ADRB2, AKAP1, AKAP5, ALS2, ANK1, ANK2, ANK3, ANKS1B, APP, ARC, ARF1, ARF1P1, ARF4, ARFGAP1, ARFGAP3, ARFGEF2, ARHGAP32, ARHGAP44, ARHGEF2, ARRB1, ARRB2, ASIC2, ATAD1, ATP1A1, ATP1A2, ATP1A3, ATP1A4, AXIN1, AXIN2, BAIAP2, BCAS1, BCR, BMPR2, BNIP3, BSN, CABP1, CACNA1A, CACNA1C, CACNG5, CACNG8, CADPS2, CAMK2A, CAMK2B, CAMK2G, CAMK2N1, CANX, CAP2, CBLN1, CDK5, CDK5R1, CHRFAM7A, CHRM1, CHRM2, CHRM3, CHRM4, CHRM5, CHRNA1, CHRNA10, CHRNA2, CHRNA3, CHRNA4, CHRNA5, CHRNA6, CHRNA7, CHRNA9, CHRNB1, CHRNB2, CHRNB3, CHRNB4, CHRND, CHRNE, CHRNG, CLSTN1, CLSTN2, CLSTN3, CNIH2, CNIH3, CNKSR2, CNN3, COMT, CPEB1, CPEB4, CRIPT, CTNNA2, CTNND2, CTTN, CTTNBP2, DAB1, DAG1, DBNL, DCLK1, DGKI, DISC1, DLG1, DLG2, DLG3, DLG4, DLGAP1, DLGAP2, DLGAP3, DMD, DMTN, DNAAF3, DNAJA3, DNAJC6, DNM2, DNM3, DRD1, DRD2, DRD4, DTNBP1, EPB41L1, EPB41L3, EPHA4, EPHA7, EPS8, F2R, FAIM2, FARP1, FBXO2, FBXO45, FRMPD4, FUS, FXR1, FYN, GABBR1, GABBR2, GABRA1, GABRA2, GABRA3, GABRA4, GABRA5, GABRA6, GABRB1, GABRB2, GABRB3, GABRD, GABRE, GABRG1, GABRG2, GABRG3, GABRP, GABRQ, GABRR1, GABRR2, GABRR3, GAP43, GIPC1, GLRA1, GLRA2, GLRA3, GLRA4, GLRB, GNG3, GOPC, GPER1, GPHN, GPM6A, GPRIN1, GRASP, GRIA1, GRIA2, GRIA3, GRIA4, GRID1, GRID2, GRID2IP, GRIK1, GRIK2, GRIK3, GRIK4, GRIK5, GRIN1, GRIN2A, GRIN2B, GRIN2C, GRIN2D, GRIN3A, GRIN3B, GRIP1, GRIP2, GRM1, GRM3, GRM5, GRM7, GSK3B, H3BNC9_HUMAN, HOMER1, HOMER2, HOMER3, HPCA, HTR3A, HTR3B, HTT, IGF2BP1, IL1R1, IL1RAPL1, IQSEC3, ITGA8, ITGB1, ITPKA, ITPR1, KCNAB2, KCNB1, KCNC2, KCND2, KCNJ2, KCNJ4, KCNMA1, KCNN2, KCTD12, KCTD16, KCTD8, KLHL17, LAMA2, LGALS12, LIN7A, LIN7B, LIN7C, LLGL1, LNX1, LPAR1, LRFN1, LRFN2, LRFN3, LRP4, LRP8, LRRC4, LRRC4C, LRRC7, LRRTM1, LRRTM2, LRRTM3, LRRTM4, LYN, LZTS1, LZTS3, M0R1B8_HUMAN, MACF1, MAGEC2, MAGED4, MAGEE1, MAGI2, MAP1A, MAP1B, MAP2, MAP3K7, MAPK10, MAPK8IP2, MAPT, METAP1, METAP2, MIB1, MINK1, MOB4, MPDZ, MPP2, MPP3, MT3, MTMR2, MUSK, MYD88, MYH10, MYL7, NANOS1, NCK2, NCOA2, NCS1, ND2, NEFH, NETO1, NETO2, NEURL1, NGFR, NLGN1, NLGN2, NLGN4X, NLGN4Y, NOL3, NOS1, NR1D1, NSF, NSG1, NSMF, NTRK2, NTSR1, OMA1, OPHN1, OPRD1, P2RX1, P2RX2, P2RX3, P2RX4, P2RX6, P2RY1, PAK1, PALM, PALMD, PCDH8, PCLO, PDLIM5, PDPK1, PICALM, PICK1, PJA2, PKN1, PKP4, PLCB4, PPP1CA, PPP1CC, PPP1R9A, PPP1R9B, PRKAR2B, PRKCG, PRR7, PSD3, PTCH1, PTEN, PTK2B, PTPRO, PTPRU, PVRL3, RAB8A, RAPSN, RGS14, RIMS1, RTN4, RUSC1, S100G, SCRIB, SEMA4C, SEMA4F, SEPT11, SERPINB8, SEZ6, SH2D5, SHANK1, SHANK2, SHANK3, SHARPIN, SHC4, SIPA1L1, SLC1A3, SLC6A4, SLC8A1, SLC8A3, SNTA1, SORCS3, SOS1, SPOCK1, SPTBN1, SRCIN1, SRGAP2, SRGAP3, SRI, SSPN, STRN, STRN4, STX4, SYN2, SYN3, SYNDIG1, SYNE1, SYNPO, TANC1, TENM2, TNDM, TRPV1, UBD, UTRN, VPS35, ZC4H2]",
        "OverViewTerm" : "FALSE",
        "name" : "postsynapse",
        "Term_PValue_Corrected_with_Bonferroni_step_down" : 1.0,
        "Group_PValue_Corrected_with_Bonferroni_step_down" : "{Group45=1.0, Group71=1.0}",
        "CEREBRAL_DOWNSTRAM_INFO" : "",
        "Term_PValue" : 0.39813716409239364,
        "GOTerm" : "postsynapse",
        "shared_name" : "postsynapse",
        "CEREBRAL_LOCALIZATION_INFO" : "",
        "Number_of_genes_grouped" : 20,
        "UNIQUE_ID" : "GO:0098794",
        "CEREBRAL_DOWNSTRAM_INFO_ALL" : "",
        "UniProtKB_AC" : ""
      },
      "position" : {
        "x" : 2250.4626112268306,
        "y" : 3806.2754972510156
      },
      "selected" : false
    }, {
      "data" : {
        "id" : "1675",
        "GOID" : "GO:0098791",
        "GOLevels" : "[4, 5, 6, 7, 8, 9]",
        "Ontology_Source" : "GO_CellularComponent_25.08.2015_03h05",
        "SUID" : 1675,
        "_Associated_Genes" : 7.744107723236084,
        "Associated_Genes_Found" : "[ARFIP1, ASAP2, B4GALT5, BCAP31, CDH1, CLTA, CLTB, CLTC, DPY30, GNAS, GOLGB1, LAP3, NUCB1, OPTN, PMPCA, PTGES2, RAB10, RAB14, RAB21, RAB31, RAC1, SCOC, SNX9]",
        "GOGroups" : "[Group75]",
        "ENSEMBL_GENE_ID" : "",
        "Group_PValue" : "{Group75=0.5964808389866227}",
        "Cluster" : "",
        "selected" : false,
        "Common_Genes" : "",
        "Nr_Genes" : 23.0,
        "CEREBRAL_LOCALIZATION_INFO_ALL" : "",
        "All_Associated_Genes" : "[ABO, AKR1B10, AP1B1, AP1G1, AP1M1, AP1M2, AP1S1, AP1S2, AP1S3, AP2B1, AP4B1, AP4E1, AP4M1, AP4S1, APH1A, APP, ARAP1, ARFGEF1, ARFGEF2, ARFGEF3, ARFIP1, ARFIP2, ARFRP1, ARL1, ARSE, ASAP2, ATG9A, ATL1, ATP2C1, ATP7A, ATP7B, ATP9A, ATP9B, ATXN2, AZIN2, B3GALT6, B4GALNT3, B4GALNT4, B4GALT1, B4GALT2, B4GALT3, B4GALT4, B4GALT5, B4GALT6, B4GALT7, BACE1, BCAP31, BCL11B, BECN1, BET1, BET1L, BICD1, BIRC6, BSN, CA4, CABP7, CALN1, CANT1, CBY1, CD74, CDH1, CHAC1, CHID1, CHPF, CHPF2, CHST2, CHST4, CHSY1, CHSY3, CLASP2, CLIP3, CLN3, CLTA, CLTB, CLTC, CLTCL1, CLVS1, CLVS2, CNST, COG2, COG3, CORO7, CRHR1, CSGALNACT1, CSGALNACT2, CXCR4, CYTH1, CYTH2, CYTH3, CYTH4, DENND5A, DNM2, DNMBP, DPY30, F5H423_HUMAN, FAM109A, FAM109B, FBXL15, FBXO8, FLNA, FURIN, FUT1, FUT10, FUT11, FUT2, FUT3, FUT4, FUT5, FUT6, FUT7, FUT8, FUT9, FZR1, GAL3ST2, GAL3ST3, GAL3ST4, GALNT1, GALNT2, GALNT3, GBF1, GCC2, GCNT1, GGA2, GGA3, GGTA1P, GGTA2P, GNAS, GOLGA1, GOLGA2, GOLGA3, GOLGA4, GOLGA5, GOLGA7, GOLGA8A, GOLGA8B, GOLGA8IP, GOLGB1, GOLIM4, GOLPH3, GOLPH3L, GOSR1, GPER1, GPR89A, GPR89B, GSAP, HACE1, HID1, HLA-A, HLA-DPA1, HLA-DPB1, HLA-DQA1, HLA-DQA2, HLA-DQB1, HLA-DQB2, HLA-DRA, HLA-DRB1, HLA-DRB3, HLA-DRB4, HLA-DRB5, IGF2R, INPP5E, INPP5K, IQSEC1, IQSEC2, IQSEC3, KIAA0368, KIAA1324, KIF13A, KIF13B, KLHL20, L7N2F9_HUMAN, LAP3, LGR5, LGR6, LLGL1, LPCAT2, LRRK2, M0QZ92_HUMAN, MARCH1, MARCH4, MARCH9, MBTPS1, MGAT2, MICALL1, MLANA, MMP24, MOB4, MOGAT2, MON2, MYO18A, MYO1B, NAGPA, NBEA, NCS1, NECAB3, NMNAT2, NSF, NSFL1C, NSG2, NUCB1, NUCB2, OCRL, OPTN, PCSK1N, PIFO, PISD, PITPNM1, PLD4, PLEKHA8, PLK3, PMPCA, POSTN, PRKD1, PSD, PSD2, PSD3, PSD4, PSENEN, PTGES2, RAB10, RAB11A, RAB13, RAB14, RAB21, RAB27B, RAB29, RAB30, RAB31, RAB32, RAB34, RAB38, RAB6A, RAB7B, RAC1, RASIP1, RBFOX1, RGS20, RNASE1, SAR1B, SCAMP1, SCAMP2, SCAMP5, SCFD1, SCOC, SGMS1, SLC11A2, SLC24A5, SLC9A7, SMPD3, SMPD4, SNAP25, SNX9, SOD3, SORL1, SORT1, ST3GAL1, ST3GAL2, ST3GAL3, ST3GAL4, ST6GAL1, ST6GAL2, STX10, STX16, STX4, STX6, STX8, SULF1, SULF2, SYS1, SYS1-DBNDD2, SYT17, TAS2R16, TGFBI, TGOLN2, TJAP1, TMBIM4, TMED2, TMED3, TMEM115, TMEM165, TMEM59, TMEM79, TOM1L1, TRAPPC4, USO1, UXS1, VAMP2, VAMP4, VAMP5, VAMP7, VCPIP1, VPS54, VRK1, WIPI1, YIPF5, YIPF6, ZFYVE1]",
        "OverViewTerm" : "FALSE",
        "name" : "Golgi%20subcompartment",
        "Term_PValue_Corrected_with_Bonferroni_step_down" : 1.0,
        "Group_PValue_Corrected_with_Bonferroni_step_down" : "{Group75=1.0}",
        "CEREBRAL_DOWNSTRAM_INFO" : "",
        "Term_PValue" : 0.3381774905488868,
        "GOTerm" : "Golgi subcompartment",
        "shared_name" : "Golgi%20subcompartment",
        "CEREBRAL_LOCALIZATION_INFO" : "",
        "Number_of_genes_grouped" : 30,
        "UNIQUE_ID" : "GO:0098791",
        "CEREBRAL_DOWNSTRAM_INFO_ALL" : "",
        "UniProtKB_AC" : ""
      },
      "position" : {
        "x" : 2716.077472984267,
        "y" : 3640.185446759686
      },
      "selected" : false
    }, {
      "data" : {
        "id" : "1674",
        "GOID" : "GO:0098687",
        "GOLevels" : "[4, 5, 6, 7, 8, 9]",
        "Ontology_Source" : "GO_CellularComponent_25.08.2015_03h05",
        "SUID" : 1674,
        "_Associated_Genes" : 7.228915691375732,
        "Associated_Genes_Found" : "[CBX3, CLIP1, DCTN3, DCTN6, DYNLL1, NUP43, PPP1R12A, PPP2R1A, PURA, RAD21, SMC1A, SMC1B, SMC3, TNKS1BP1, TPR, XPO1, XRCC5, XRCC6]",
        "GOGroups" : "[Group57]",
        "ENSEMBL_GENE_ID" : "",
        "Group_PValue" : "{Group57=0.1323786170042852}",
        "Cluster" : "",
        "selected" : false,
        "Common_Genes" : "",
        "Nr_Genes" : 18.0,
        "CEREBRAL_LOCALIZATION_INFO_ALL" : "",
        "All_Associated_Genes" : "[ACD, AHCTF1, APC, APITD1, ARTN, ATM, ATRX, AURKA, AURKB, AURKC, BAZ1B, BHLHE40, BIRC5, BLM, BOD1, BOD1L2, BUB1, BUB1B, BUB3, C9orf114, CASC5, CBX1, CBX3, CBX5, CCDC155, CCDC79, CCNB1, CDCA5, CDCA8, CDK2, CEBPB, CENPA, CENPB, CENPC, CENPCP1, CENPE, CENPF, CENPH, CENPI, CENPK, CENPL, CENPM, CENPN, CENPO, CENPP, CENPQ, CENPT, CENPU, CENPV, CENPW, CFDP1, CHAMP1, CHEK1, CHEK2, CLASP1, CLASP2, CLIP1, CREBBP, CSNK1A1, CTC1, CTCF, DAXX, DCLRE1B, DCTN1, DCTN2, DCTN3, DCTN5, DCTN6, DHX36, DMC1, DNMT1, DNMT3A, DSCC1, DSN1, DYNC1I1, DYNC1LI1, DYNLL1, DYNLT3, EID3, ERCC1, ERCC4, ERCC6L, ESCO2, H2AFX, H2AFY, HELLS, HID1, HJURP, IKZF1, INCENP, INSL6, ITGB3BP, KANSL1, KAT2B, KAT8, KIF22, KIF2B, KIF2C, KNSTRN, KNTC1, LRIF1, LRWD1, MAD1L1, MAD2L1, MBD5, MBD6, MEIKIN, MIS12, MIS18A, MIS18BP1, MKI67, MRE11A, MTBP, NBN, NCAPD2, NCAPD3, NDC80, NDE1, NDEL1, NDNL2, NEK2, NGDN, NSL1, NSMCE1, NSMCE2, NSMCE4A, NUDCD2, NUF2, NUP107, NUP133, NUP160, NUP37, NUP43, NUP85, NUP98, Nuf2-Ndc80 complex, OBFC1, OIP5, ORC2, PAFAH1B1, PBRM1, PDS5A, PDS5B, PHF1, PHF2, PHF6, PIF1, PINX1, PIWIL2, PLK1, PMEPA1, PMF1, PMF1-BGLAP, POLR1B, POT1, PPP1CC, PPP1R12A, PPP2CA, PPP2CB, PPP2R1A, PPP2R5A, PPP2R5C, PROC, PSEN1, PSEN2, PTEN, PTGES3, PURA, RAD17, RAD21, RAD50, RAD51D, RANGAP1, RCC2, REC8, RIF1, RNF8, RPA2, SALL1, SCMH1, SEC13, SEH1L, SEPT2, SEPT6, SEPT7, SETX, SGOL1, SGOL2, SIN3A, SIRT6, SKA1, SKA2, SKA3, SLC25A2, SLX4, SMC1A, SMC1B, SMC3, SMC5, SMC6, SMG6, SPAG5, SPC24, SPC25, SPDL1, SPO11, SS18L1, STAG1, STAG2, STAG3, STRA13, SUGT1, SUMO2, SUMO3, SUN2, SUV39H1, SUV39H2, SUV420H1, SUV420H2, Stn1-Ten1 complex, TELO2, TEN1, TEP1, TERF1, TERF2, TERF2IP, TERT, TEX14, TINF2, TNKS, TNKS1BP1, TNKS2, TP53BP1, TPR, TRIM66, UVRAG, WAPAL, WDHD1, WDR43, WDR81, XPO1, XRCC5, XRCC6, ZNF207, ZNF330, ZSCAN4, ZW10, ZWILCH, ZWINT]",
        "OverViewTerm" : "FALSE",
        "name" : "chromosomal%20region",
        "Term_PValue_Corrected_with_Bonferroni_step_down" : 1.0,
        "Group_PValue_Corrected_with_Bonferroni_step_down" : "{Group57=1.0}",
        "CEREBRAL_DOWNSTRAM_INFO" : "",
        "Term_PValue" : 0.6008967830267156,
        "GOTerm" : "chromosomal region",
        "shared_name" : "chromosomal%20region",
        "CEREBRAL_LOCALIZATION_INFO" : "",
        "Number_of_genes_grouped" : 20,
        "UNIQUE_ID" : "GO:0098687",
        "CEREBRAL_DOWNSTRAM_INFO_ALL" : "",
        "UniProtKB_AC" : ""
      },
      "position" : {
        "x" : 1870.921455979871,
        "y" : 2750.4144886062713
      },
      "selected" : false
    }, {
      "data" : {
        "id" : "1673",
        "GOID" : "GO:0098651",
        "GOLevels" : "[2, 3, 4, 5]",
        "Ontology_Source" : "GO_CellularComponent_25.08.2015_03h05",
        "SUID" : 1673,
        "_Associated_Genes" : 30.0,
        "Associated_Genes_Found" : "[COL15A1, COL4A1, COL4A2]",
        "GOGroups" : "[None]",
        "ENSEMBL_GENE_ID" : "",
        "Group_PValue" : "{None=NaN}",
        "Cluster" : "",
        "selected" : false,
        "Common_Genes" : "",
        "Nr_Genes" : 3.0,
        "CEREBRAL_LOCALIZATION_INFO_ALL" : "",
        "All_Associated_Genes" : "[2xCOL4A1, COL15A1, COL18A1 trimer, COL4A1, COL4A2, COL4A3, COL4A4, COL4A5, COL4A6, COL8A1]",
        "OverViewTerm" : "TRUE",
        "name" : "basement%20membrane%20collagen%20trimer",
        "Term_PValue_Corrected_with_Bonferroni_step_down" : 1.0,
        "Group_PValue_Corrected_with_Bonferroni_step_down" : "{None=NaN}",
        "CEREBRAL_DOWNSTRAM_INFO" : "",
        "Term_PValue" : 0.02241142908167197,
        "GOTerm" : "basement membrane collagen trimer",
        "shared_name" : "basement%20membrane%20collagen%20trimer",
        "CEREBRAL_LOCALIZATION_INFO" : "",
        "Number_of_genes_grouped" : 5,
        "UNIQUE_ID" : "GO:0098651",
        "CEREBRAL_DOWNSTRAM_INFO_ALL" : "",
        "UniProtKB_AC" : ""
      },
      "position" : {
        "x" : 2403.94571712421,
        "y" : 4242.667553808831
      },
      "selected" : false
    }, {
      "data" : {
        "id" : "1672",
        "GOID" : "GO:0098644",
        "GOLevels" : "[2, 3, 4]",
        "Ontology_Source" : "GO_CellularComponent_25.08.2015_03h05",
        "SUID" : 1672,
        "_Associated_Genes" : 32.0,
        "Associated_Genes_Found" : "[COL1A1, COL1A2, COL3A1, COL4A1, COL4A2, COL5A2, COL6A1, LUM]",
        "GOGroups" : "[Group76]",
        "ENSEMBL_GENE_ID" : "",
        "Group_PValue" : "{Group76=1.013146651548465E-4}",
        "Cluster" : "",
        "selected" : false,
        "Common_Genes" : "",
        "Nr_Genes" : 8.0,
        "CEREBRAL_LOCALIZATION_INFO_ALL" : "",
        "All_Associated_Genes" : "[2xCOL4A1, COL11A1, COL11A2, COL1A1, COL1A2, COL27A1, COL2A1, COL3A1, COL4A1, COL4A2, COL4A3, COL4A4, COL4A5, COL4A6, COL5A1, COL5A2, COL5A3, COL6A1, COL6A3, COL7A1, COL8A1, DCN, LUM, MMP13, TNXB]",
        "OverViewTerm" : "FALSE",
        "name" : "complex%20of%20collagen%20trimers",
        "Term_PValue_Corrected_with_Bonferroni_step_down" : 0.03111733459751514,
        "Group_PValue_Corrected_with_Bonferroni_step_down" : "{Group76=0.006382823904755329}",
        "CEREBRAL_DOWNSTRAM_INFO" : "",
        "Term_PValue" : 1.1233694800546982E-4,
        "GOTerm" : "complex of collagen trimers",
        "shared_name" : "complex%20of%20collagen%20trimers",
        "CEREBRAL_LOCALIZATION_INFO" : "",
        "Number_of_genes_grouped" : 10,
        "UNIQUE_ID" : "GO:0098644",
        "CEREBRAL_DOWNSTRAM_INFO_ALL" : "",
        "UniProtKB_AC" : ""
      },
      "position" : {
        "x" : 3072.1558709061937,
        "y" : 4117.5147130104015
      },
      "selected" : false
    }, {
      "data" : {
        "id" : "1671",
        "GOID" : "GO:0098643",
        "GOLevels" : "[3, 4, 5]",
        "Ontology_Source" : "GO_CellularComponent_25.08.2015_03h05",
        "SUID" : 1671,
        "_Associated_Genes" : 35.71428680419922,
        "Associated_Genes_Found" : "[COL1A1, COL1A2, COL3A1, COL5A2, LUM]",
        "GOGroups" : "[Group76]",
        "ENSEMBL_GENE_ID" : "",
        "Group_PValue" : "{Group76=1.013146651548465E-4}",
        "Cluster" : "",
        "selected" : false,
        "Common_Genes" : "",
        "Nr_Genes" : 5.0,
        "CEREBRAL_LOCALIZATION_INFO_ALL" : "",
        "All_Associated_Genes" : "[COL11A1, COL11A2, COL1A1, COL1A2, COL27A1, COL2A1, COL3A1, COL5A1, COL5A2, COL5A3, COL7A1, LUM, MMP13, TNXB]",
        "OverViewTerm" : "FALSE",
        "name" : "banded%20collagen%20fibril",
        "Term_PValue_Corrected_with_Bonferroni_step_down" : 0.3132760906956689,
        "Group_PValue_Corrected_with_Bonferroni_step_down" : "{Group76=0.006382823904755329}",
        "CEREBRAL_DOWNSTRAM_INFO" : "",
        "Term_PValue" : 0.0013162860953599535,
        "GOTerm" : "banded collagen fibril",
        "shared_name" : "banded%20collagen%20fibril",
        "CEREBRAL_LOCALIZATION_INFO" : "",
        "Number_of_genes_grouped" : 5,
        "UNIQUE_ID" : "GO:0098643",
        "CEREBRAL_DOWNSTRAM_INFO_ALL" : "",
        "UniProtKB_AC" : ""
      },
      "position" : {
        "x" : 2430.5628735963837,
        "y" : 3967.940843021497
      },
      "selected" : false
    }, {
      "data" : {
        "id" : "1670",
        "GOID" : "GO:0098636",
        "GOLevels" : "[3]",
        "Ontology_Source" : "GO_CellularComponent_25.08.2015_03h05",
        "SUID" : 1670,
        "_Associated_Genes" : 16.66666603088379,
        "Associated_Genes_Found" : "[ITGA1, ITGA5, ITGAV, ITGB1, ITGB4, MYH9]",
        "GOGroups" : "[Group78]",
        "ENSEMBL_GENE_ID" : "",
        "Group_PValue" : "{Group78=0.4756071992537283}",
        "Cluster" : "",
        "selected" : false,
        "Common_Genes" : "",
        "Nr_Genes" : 6.0,
        "CEREBRAL_LOCALIZATION_INFO_ALL" : "",
        "All_Associated_Genes" : "[H3BM21_HUMAN, ITGA1, ITGA10, ITGA11, ITGA2, ITGA2B, ITGA3, ITGA4, ITGA5, ITGA6, ITGA7, ITGA8, ITGA9, ITGAD, ITGAE, ITGAL, ITGAM, ITGAV, ITGAX, ITGB1, ITGB2, ITGB3, ITGB4, ITGB5, ITGB6, ITGB7, ITGB8, LPAM-1, LYN, MYH9, NPNT, TSPAN32, خ±2خ²1 integrin complex]",
        "OverViewTerm" : "FALSE",
        "name" : "protein%20complex%20involved%20in%20cell%20adhesion",
        "Term_PValue_Corrected_with_Bonferroni_step_down" : 1.0,
        "Group_PValue_Corrected_with_Bonferroni_step_down" : "{Group78=1.0}",
        "CEREBRAL_DOWNSTRAM_INFO" : "",
        "Term_PValue" : 0.025485298559374713,
        "GOTerm" : "protein complex involved in cell adhesion",
        "shared_name" : "protein%20complex%20involved%20in%20cell%20adhesion",
        "CEREBRAL_LOCALIZATION_INFO" : "",
        "Number_of_genes_grouped" : 10,
        "UNIQUE_ID" : "GO:0098636",
        "CEREBRAL_DOWNSTRAM_INFO_ALL" : "",
        "UniProtKB_AC" : ""
      },
      "position" : {
        "x" : 1947.6118824793375,
        "y" : 3948.34028966364
      },
      "selected" : false
    }, {
      "data" : {
        "id" : "1669",
        "GOID" : "GO:0098590",
        "GOLevels" : "[3, 4, 5, 6]",
        "Ontology_Source" : "GO_CellularComponent_25.08.2015_03h05",
        "SUID" : 1669,
        "_Associated_Genes" : 7.172557353973389,
        "Associated_Genes_Found" : "[AHCYL1, AKR1A1, ANK1, ATP1A1, ATP2B4, ATP6V1E1, CA2, CAMK2A, CAV1, CDH1, CLTB, COMT, CSPG4, DAG1, DMD, DSG2, DSP, DYNLL1, EHD1, EHD3, EXOC1, GAP43, GNA12, GNA13, GNAT1, GNAT2, HPGD, HSP90AA1, HSP90AB1, ILF3, ITGA5, ITGAV, ITGB1, ITGB4, KANK1, KCTD12, MAPRE1, MIF, MSN, PALM, PDXP, PDZD11, PFKM, PRKAA1, PRKAR1A, PRKAR2A, PRPH, PTGIS, PTRF, RAB14, RAC1, RDX, S100P, SDPR, SHROOM3, SLC4A1, SLC9A3R1, SNAP29, SNCAIP, SNTA1, SPTBN1, SPTBN2, STXBP3, SYNE2, SYNPO, TF, TWF1, VAMP3, VASP]",
        "GOGroups" : "[Group29, Group51, Group52]",
        "ENSEMBL_GENE_ID" : "",
        "Group_PValue" : "{Group29=0.5316501341125273, Group51=0.5568414625122955, Group52=4.002312238651015E-4}",
        "Cluster" : "",
        "selected" : false,
        "Common_Genes" : "",
        "Nr_Genes" : 69.0,
        "CEREBRAL_LOCALIZATION_INFO_ALL" : "",
        "All_Associated_Genes" : "[ABCA4, ABCA7, ABCC1, ABCC2, ABCC4, ABCC6, ABCD1, ABCG5, ABCG8, ABI1, ACY3, ADAM17, ADCYAP1R1, ADGRE2, ADGRG2, ADGRL1, ADGRV1, ADORA1, ADRA2A, ADRB2, AGER, AHCYL1, AIF1, AIF1L, AJAP1, AKAP1, AKAP5, AKAP6, AKAP7, AKR1A1, AKT2, AMN, AMOTL1, AMOTL2, ANAPC2, ANK1, ANK2, ANK3, ANKS1B, ANO1, ANTXR1, ANXA1, ANXA13, ANXA2, AP2A1, APC, APC2, AQP1, AQP2, AQP3, AQP4, AQP5, AQP6, AQP7, AQP8, AQP9, ARC, ARF1, ARF1P1, ARF4, ARF6, ARHGAP32, ARHGEF2, ARHGEF4, ARL13B, ARL4D, ARL6, ARRB1, ARRB2, ATAD1, ATF4, ATP12A, ATP1A1, ATP1A2, ATP1A4, ATP1B1, ATP1B2, ATP1B3, ATP2B1, ATP2B2, ATP2B4, ATP6V0A4, ATP6V0D1, ATP6V0D2, ATP6V1A, ATP6V1B1, ATP6V1E1, ATP7A, ATP7B, ATP8B1, B4GALT1, BBS1, BBS2, BBS4, BBS5, BBS7, BBS9, BCR, BEST1, BMPR1A, BMPR2, BMX, BPNT1, BSND, BST2, C2CD5, C5AR1, C5AR2, CA11, CA2, CA4, CA9, CABP1, CACNA1A, CACNA1C, CACNA1H, CACNB3, CACNG5, CACNG8, CADM1, CADPS2, CAMK2A, CAMK2N1, CASK, CAV1, CAV2, CAV3, CBL, CBLN1, CD24, CD300LG, CD34, CD44, CD46, CD55, CD8A, CD9, CDC37, CDH1, CDH13, CDH15, CDH16, CDH17, CDH2, CDHR1, CDHR2, CDK5, CDKL5, CEACAM5, CEL, CFAP126, CFL1, CFTR, CHRFAM7A, CHRM1, CHRM2, CHRM3, CHRM4, CHRM5, CHRNA1, CHRNA10, CHRNA2, CHRNA3, CHRNA4, CHRNA5, CHRNA6, CHRNA7, CHRNA9, CHRNB1, CHRNB2, CHRNB3, CHRNB4, CHRND, CHRNE, CHRNG, CIB1, CLASP2, CLCA2, CLCA4, CLDN1, CLDN19, CLDN4, CLDN7, CLDN8, CLDND1, CLN3, CLSTN1, CLSTN2, CLSTN3, CLTB, CNGA1, CNGA2, CNGA4, CNGB1, CNIH2, CNIH3, CNKSR2, CNNM2, CNNM4, CNTFR, CNTNAP2, CNTNAP4, COMT, CORO1C, CPEB1, CRB1, CRB3, CSPG4, CTNNA2, CTNNB1, CTSB, CUBN, CXADR, CYBA, CYBRD1, CYP4A11, CYP4F12, CYP4F2, CYS1, DAG1, DDN, DDR1, DDR2, DDX58, DENND1A, DGKI, DHRS3, DIAPH1, DISC1, DLC1, DLEC1, DLG1, DLG2, DLG3, DLG4, DLGAP1, DLGAP2, DLGAP3, DMD, DMTN, DNAJA3, DNM2, DPEP1, DPP4, DRD1, DRD2, DRD5, DSG1, DSG2, DSP, DSPP, DST, DSTYK, DTNBP1, DUOX1, DUOX2, DYNLL1, EEF1A1, EFNA5, EGFR, EHD1, EHD2, EHD3, EMP2, ENPEP, ENPP1, ENTPD2, EPB41L3, EPB41L5, EPCAM, EPHA2, EPHA4, EPHA7, EPS15, EPS8, EPS8L1, EPS8L2, ERBB2, ERBB2IP, ERBB3, ERBB4, ERC1, ERC2, EVC, EVC2, EXOC1, EXOC7, EZR, F2R, F2RL2, F3, FAIM2, FAM65B, FAP, FASLG, FBXO45, FERMT1, FERMT2, FGD2, FGD5, FGR, FLOT1, FLOT2, FN1, FOLR1, FOSL1, FRMPD2, FSCN1, FXYD1, FXYD2, FZD3, FZD6, FZD9, FZR1, GABARAPL1, GABBR1, GABBR2, GABRA1, GABRA2, GABRA3, GABRA4, GABRA5, GABRA6, GABRB1, GABRB2, GABRB3, GABRD, GABRE, GABRG1, GABRG2, GABRG3, GABRP, GABRQ, GABRR1, GABRR2, GABRR3, GAD2, GAP43, GIF, GJB6, GKN1, GLMN, GLRA1, GLRA2, GLRA3, GLRA4, GLRB, GNA12, GNA13, GNAT1, GNAT2, GNAT3, GNB1, GNGT1, GOPC, GPER1, GPHN, GPIHBP1, GPR143, GPR161, GPRIN1, GRASP, GRIA1, GRIA2, GRIA3, GRIA4, GRID1, GRID2, GRID2IP, GRIK1, GRIK2, GRIK3, GRIK4, GRIK5, GRIN1, GRIN2A, GRIN2B, GRIN2C, GRIN2D, GRIN3A, GRIN3B, GRIP1, GRIP2, GRK1, GRM2, GRM3, GRM4, GRM6, GRM7, GRM8, GUCA1A, GUCA1B, GUCA1C, GUCY2D, GUCY2F, HCK, HCN4, HDAC6, HEPH, HFE2, HHIP, HMOX1, HOMER1, HOMER2, HOMER3, HPCA, HPGD, HSP90AA1, HSP90AB1, HTR2A, HTR3A, HTR3B, HYAL2, IFIT5, IGF1R, IGFBP2, IL1RAPL1, IL6R, ILF3, INADL, INPP5K, INSR, IQSEC3, IRS1, ITGA3, ITGA5, ITGA6, ITGA8, ITGA9, ITGAV, ITGB1, ITGB3, ITGB4, ITLN1, JAK2, K7N7A8_HUMAN, KANK1, KCNA1, KCNA2, KCNA5, KCNB1, KCNC1, KCNC2, KCNC3, KCND2, KCNE1, KCNE4, KCNH1, KCNJ10, KCNJ11, KCNJ4, KCNK1, KCNK2, KCNMA1, KCNN4, KCNQ1, KCNQ4, KCTD12, KCTD16, KCTD8, KIAA1919, KIF17, KIF18A, KIFAP3, KIRREL, KISS1, KLHL17, KNCN, L1CAM, LAMP5, LCP1, LCP2, LCT, LDLR, LDLRAP1, LGALS12, LHFPL5, LIN7A, LIN7B, LIN7C, LIPE, LLGL1, LNX1, LPO, LRFN1, LRFN2, LRFN3, LRP2, LRP4, LRP6, LRP8, LRRC4, LRRC4B, LRRC4C, LRRC7, LRRTM1, LRRTM2, LRRTM3, LRRTM4, LZTS1, LZTS3, MACF1, MAFIP, MAGEC2, MAGED4, MAGEE1, MAL, MAL2, MAP4K2, MAP7, MAPK1, MAPK3, MAPK8IP3, MAPRE1, MARVELD2, MCHR1, MEGF10, MEGF11, MET, MFRP, MGAM, MIF, MINK1, MIP, MIPEP, MKL1, MLC1, MPDZ, MPP2, MPP3, MPP4, MPZ, MRAP, MREG, MSN, MT3, MTCL1, MTDH, MTMR2, MTTP, MUC1, MUC13, MUC17, MUC20, MUSK, MYO10, MYO1A, MYO1C, MYO1D, MYO1E, MYO6, MYO7A, MYO7B, MYOF, MYRIP, NAALADL1, NAIP, NANOS1, NANOS3, NAPEPLD, NCKAP1, NCOA2, NCS1, NDRG4, NDUFS7, NEDD4, NETO1, NEURL1, NF2, NGFR, NHS, NIPSNAP1, NKD2, NLGN1, NLGN2, NLGN4X, NLGN4Y, NME1, NOD1, NOD2, NOL3, NOS1, NOS1AP, NOS3, NOX1, NOX4, NPC1L1, NPTN, NRG1, NRXN1, NSG1, NSMF, NT5E, NTRK2, NUDT19, NUMB, OCLN, OLFM1, OLFM2, OPN1LW, OPN1MW, OPN1SW, OPRD1, OSCP1, OSMR, OTOA, OTOF, OTOG, OXTR, P2RX1, P2RX2, P2RY1, P2RY12, P2RY2, P2RY4, P2RY6, PACSIN1, PACSIN2, PAK1, PALM, PCDH8, PDE2A, PDE4A, PDE4D, PDE6A, PDE6B, PDE6G, PDE9A, PDGFB, PDGFRB, PDLIM5, PDPN, PDXP, PDZD11, PDZK1, PEMT, PEX19, PFKM, PHLPP2, PI4K2A, PIANP, PICALM, PICK1, PIP, PIP5K1A, PIP5K1C, PJA2, PKD1, PKD1L1, PKD2, PKD2L1, PKHD1, PKN1, PLA2G4F, PLAUR, PLB1, PLD1, PLD2, PLEK, PLEK2, PLEKHA1, PLET1, PLVAP, PMEL, PODXL, PPP1R9B, PRICKLE2, PRKAA1, PRKACA, PRKAR1A, PRKAR2A, PRKCA, PRKCDBP, PRKCG, PRKCI, PRKCSH, PRKCZ, PRKD2, PRKG2, PROC, PROM1, PROM2, PRPH, PRPH2, PRR7, PSD3, PSEN1, PSEN2, PTCH1, PTEN, PTGIS, PTGS2, PTH1R, PTK2, PTPRJ, PTPRO, PTPRU, PTRF, PVRL1, PVRL3, RAB14, RAB17, RAB25, RAB27A, RAB27B, RAB34, RAB35, RAC1, RANGRF, RAPGEF2, RAPGEF6, RAPSN, RASGRP2, RDH12, RDX, RGS14, RHBG, RHCG, RHO, RIMS1, RIMS2, RIMS4, RMRP, RNASE1, RNMT, ROBO1, ROBO2, ROM1, RP2, RPS3, RUSC1, S100G, S100P, SCARB1, SCIMP, SCN5A, SCNN1A, SCNN1B, SCNN1G, SCRIB, SDPR, SELE, SEMA4C, SEMA4F, SEPT2, SEPT6, SEPT7, SGCE, SH2D5, SH3YL1, SHANK1, SHANK2, SHANK3, SHC4, SHISA9, SHROOM2, SHROOM3, SHROOM4, SI, SIPA1L1, SLC10A1, SLC10A2, SLC11A2, SLC12A1, SLC12A2, SLC12A3, SLC12A6, SLC13A5, SLC14A1, SLC14A2, SLC16A10, SLC16A8, SLC17A3, SLC17A4, SLC19A1, SLC1A1, SLC1A2, SLC1A3, SLC22A1, SLC22A11, SLC22A12, SLC22A13, SLC22A18, SLC22A4, SLC22A5, SLC22A6, SLC22A7, SLC22A8, SLC22A9, SLC23A1, SLC23A2, SLC25A23, SLC26A3, SLC26A4, SLC26A5, SLC26A6, SLC26A7, SLC26A9, SLC27A1, SLC27A4, SLC27A5, SLC29A1, SLC29A2, SLC29A4, SLC2A1, SLC2A2, SLC2A5, SLC2A9, SLC30A5, SLC34A1, SLC34A2, SLC34A3, SLC39A4, SLC39A5, SLC39A6, SLC3A1, SLC3A2, SLC40A1, SLC46A1, SLC4A1, SLC4A10, SLC4A11, SLC4A2, SLC4A4, SLC4A5, SLC4A7, SLC4A9, SLC52A3, SLC5A1, SLC5A12, SLC5A2, SLC5A6, SLC5A8, SLC6A14, SLC6A18, SLC6A19, SLC6A20, SLC6A3, SLC7A5, SLC7A6, SLC7A7, SLC7A8, SLC7A9, SLC8A1, SLC9A1, SLC9A3, SLC9A3R1, SLC9A3R2, SLC9A4, SLCO1B1, SLCO1B3, SLCO2B1, SLCO4C1, SMO, SMOX, SMPD2, SNAP25, SNAP29, SNCAIP, SNTA1, SNTG1, SPATA13, SPRED1, SPRY2, SPRY4, SPTBN1, SPTBN2, SPTBN5, SRC, SRCIN1, SRGAP2, SRGAP3, SRPX2, SSPN, SSTR3, ST14, STC1, STK19B, STK26, STK39, STRN, STX2, STX3, STX4, STXBP2, STXBP3, SYNDIG1, SYNE1, SYNE2, SYNPO, SYP, SYT1, SYTL4, TACR3, TACSTD2, TANC1, TAS2R4, TAS2R43, TAS2R46, TBC1D10C, TCIRG1, TCTN2, TCTN3, TDGF1, TDGF1P3, TEK, TENM2, TESC, TF, TFRC, TGFA, TGFBR2, THEM4, THY1, TIRAP, TJP1, TJP3, TLN1, TLR9, TMEM114, TMEM17, TMEM231, TMEM235, TMEM240, TMEM27, TMEM30A, TMEM67, TNDM, TNIK, TNPO1, TOX4, TPM1, TRNP, TRPC1, TRPC4, TRPM6, TRPV1, TRPV4, TRPV5, TTC8, TTYH1, TWF1, UBD, UMOD, UNC13A, UNC13C, UPK1A, UPK1B, UPK2, UPK3A, USH2A, UTRN, VAMP3, VANGL2, VASP, VPS72, VSIG1, WDPCP, WLS, WWC1, ZC4H2, ZNRF2]",
        "OverViewTerm" : "FALSE",
        "name" : "plasma%20membrane%20region",
        "Term_PValue_Corrected_with_Bonferroni_step_down" : 1.0,
        "Group_PValue_Corrected_with_Bonferroni_step_down" : "{Group29=1.0, Group51=1.0, Group52=0.023613642208040988}",
        "CEREBRAL_DOWNSTRAM_INFO" : "",
        "Term_PValue" : 0.31050354572330924,
        "GOTerm" : "plasma membrane region",
        "shared_name" : "plasma%20membrane%20region",
        "CEREBRAL_LOCALIZATION_INFO" : "",
        "Number_of_genes_grouped" : 40,
        "UNIQUE_ID" : "GO:0098590",
        "CEREBRAL_DOWNSTRAM_INFO_ALL" : "",
        "UniProtKB_AC" : ""
      },
      "position" : {
        "x" : 2396.4615125102573,
        "y" : 3504.5965195706813
      },
      "selected" : false
    }, {
      "data" : {
        "id" : "1668",
        "GOID" : "GO:0098589",
        "GOLevels" : "[2, 3]",
        "Ontology_Source" : "GO_CellularComponent_25.08.2015_03h05",
        "SUID" : 1668,
        "_Associated_Genes" : 8.196721076965332,
        "Associated_Genes_Found" : "[AHCYL1, AHNAK, AKR1A1, ANK1, ATP1A1, ATP2B4, ATP6V1E1, CA2, CAMK2A, CAPN2, CARD11, CAV1, CDH1, CLTA, CLTB, CLTC, COMT, CSK, CSPG4, CTTN, DAG1, DMD, DSG2, DSP, DYNLL1, EFHD2, EHD1, EHD3, EPN1, ERLIN2, EXOC1, FASN, GAP43, GNA12, GNA13, GNAI1, GNAI2, GNAT1, GNAT2, HPGD, HSP90AA1, HSP90AB1, HSPD1, ILF3, ITGA1, ITGA5, ITGAV, ITGB1, ITGB4, KANK1, KCTD12, KRAS, LAMTOR2, LAMTOR3, LRP1, MAPRE1, MIF, MSN, PALM, PDXP, PDZD11, PFKM, PPT1, PRKAA1, PRKAR1A, PRKAR2A, PRKAR2B, PRPH, PTGIS, PTRF, RAB14, RAC1, RDX, S100A10, S100P, SDPR, SHROOM3, SLC4A1, SLC9A3R1, SNAP29, SNCAIP, SNTA1, SORBS1, SPTBN1, SPTBN2, STXBP3, SYNE2, SYNPO, TF, TWF1, VAMP3, VASP, VCL, VDAC2, XPO1]",
        "GOGroups" : "[Group29, Group51, Group52, Group54]",
        "ENSEMBL_GENE_ID" : "",
        "Group_PValue" : "{Group29=0.5316501341125273, Group51=0.5568414625122955, Group52=4.002312238651015E-4, Group54=0.013009963319320347}",
        "Cluster" : "",
        "selected" : false,
        "Common_Genes" : "",
        "Nr_Genes" : 95.0,
        "CEREBRAL_LOCALIZATION_INFO_ALL" : "",
        "All_Associated_Genes" : "[AAK1, ABCA1, ABCA4, ABCA7, ABCC1, ABCC2, ABCC4, ABCC6, ABCD1, ABCG5, ABCG8, ABI1, ACE2, ACKR3, ACY3, ADAM17, ADCY2, ADCY3, ADCY8, ADCYAP1R1, ADGRE2, ADGRG2, ADGRL1, ADGRV1, ADORA1, ADRA2A, ADRB2, AGER, AHCYL1, AHNAK, AIF1, AIF1L, AJAP1, AKAP1, AKAP5, AKAP6, AKAP7, AKR1A1, AKT2, AMN, AMOTL1, AMOTL2, ANAPC2, ANGPT1, ANK1, ANK2, ANK3, ANKS1B, ANO1, ANTXR1, ANXA1, ANXA13, ANXA2, AP1S1, AP1S2, AP1S3, AP2A1, AP2A2, AP2B1, AP2M1, AP2S1, AP4B1, AP4E1, AP4M1, AP4S1, APC, APC2, APP, AQP1, AQP2, AQP3, AQP4, AQP5, AQP6, AQP7, AQP8, AQP9, ARC, ARF1, ARF1P1, ARF4, ARF6, ARHGAP32, ARHGEF2, ARHGEF4, ARID3A, ARID3C, ARL13B, ARL4D, ARL6, ARRB1, ARRB2, ATAD1, ATAT1, ATF4, ATP12A, ATP1A1, ATP1A2, ATP1A4, ATP1B1, ATP1B2, ATP1B3, ATP2B1, ATP2B2, ATP2B4, ATP6V0A4, ATP6V0D1, ATP6V0D2, ATP6V1A, ATP6V1B1, ATP6V1E1, ATP7A, ATP7B, ATP8B1, B4GALT1, BBS1, BBS2, BBS4, BBS5, BBS7, BBS9, BCL10, BCR, BEST1, BIRC2, BMPR1A, BMPR2, BMX, BPNT1, BSG, BSND, BST2, BTK, C1D, C2CD5, C5AR1, C5AR2, CA11, CA2, CA4, CA9, CABP1, CACNA1A, CACNA1C, CACNA1H, CACNB3, CACNG5, CACNG8, CADM1, CADPS2, CAMK2A, CAMK2N1, CAPN2, CARD11, CASK, CASP3, CASP8, CAV1, CAV2, CAV3, CBL, CBLN1, CD14, CD226, CD24, CD300LG, CD34, CD36, CD4, CD44, CD46, CD48, CD55, CD79A, CD8A, CD9, CDC37, CDH1, CDH13, CDH15, CDH16, CDH17, CDH2, CDHR1, CDHR2, CDHR5, CDK5, CDKL5, CEACAM5, CEL, CEMIP, CFAP126, CFL1, CFLAR, CFTR, CHRFAM7A, CHRM1, CHRM2, CHRM3, CHRM4, CHRM5, CHRNA1, CHRNA10, CHRNA2, CHRNA3, CHRNA4, CHRNA5, CHRNA6, CHRNA7, CHRNA9, CHRNB1, CHRNB2, CHRNB3, CHRNB4, CHRND, CHRNE, CHRNG, CIB1, CLASP2, CLCA2, CLCA4, CLDN1, CLDN19, CLDN4, CLDN7, CLDN8, CLDND1, CLIP3, CLN3, CLSTN1, CLSTN2, CLSTN3, CLTA, CLTB, CLTC, CLTCL1, CNGA1, CNGA2, CNGA4, CNGB1, CNIH2, CNIH3, CNKSR2, CNNM2, CNNM4, CNR1, CNTFR, CNTNAP2, CNTNAP4, COMT, CORO1C, CPEB1, CRB1, CRB2, CRB3, CSK, CSPG4, CTNNA2, CTNNB1, CTSB, CTSD, CTTN, CUBN, CXADR, CYBA, CYBRD1, CYP4A11, CYP4F12, CYP4F2, CYS1, DAB2, DAG1, DAPK3, DDN, DDR1, DDR2, DDX58, DENND1A, DGKI, DHRS3, DIAPH1, DISC1, DLC1, DLEC1, DLG1, DLG2, DLG3, DLG4, DLGAP1, DLGAP2, DLGAP3, DMD, DMTN, DNAJA3, DNM1L, DNM2, DPEP1, DPP4, DRD1, DRD2, DRD5, DSG1, DSG2, DSP, DSPP, DST, DSTYK, DTNBP1, DUOX1, DUOX2, DYNLL1, EDNRB, EEF1A1, EFHD2, EFNA5, EFNB1, EGFR, EHD1, EHD2, EHD3, EIF5A, EMP2, ENPEP, ENPP1, ENTPD2, EPB41L3, EPB41L5, EPCAM, EPHA2, EPHA4, EPHA7, EPHB1, EPN1, EPN3, EPS15, EPS15L1, EPS8, EPS8L1, EPS8L2, EQTN, ERBB2, ERBB2IP, ERBB3, ERBB4, ERC1, ERC2, ERLIN2, EVC, EVC2, EXOC1, EXOC7, EZR, F2R, F2RL2, F3, FADD, FAIM2, FAM65B, FAP, FAS, FASLG, FASN, FBXO45, FCHO1, FCHO2, FERMT1, FERMT2, FGD2, FGD5, FGR, FLOT1, FLOT2, FN1, FNBP1, FOLR1, FOSL1, FRMPD2, FSCN1, FURIN, FXYD1, FXYD2, FYN, FZD3, FZD6, FZD9, FZR1, GABARAPL1, GABBR1, GABBR2, GABRA1, GABRA2, GABRA3, GABRA4, GABRA5, GABRA6, GABRB1, GABRB2, GABRB3, GABRD, GABRE, GABRG1, GABRG2, GABRG3, GABRP, GABRQ, GABRR1, GABRR2, GABRR3, GAD2, GAP43, GHSR, GIF, GJA1, GJA3, GJB6, GKN1, GLMN, GLRA1, GLRA2, GLRA3, GLRA4, GLRB, GNA12, GNA13, GNAI1, GNAI2, GNAI3, GNAT1, GNAT2, GNAT3, GNB1, GNGT1, GOPC, GPC1, GPER1, GPHN, GPIHBP1, GPM6B, GPR143, GPR161, GPRIN1, GRASP, GRIA1, GRIA2, GRIA3, GRIA4, GRID1, GRID2, GRID2IP, GRIK1, GRIK2, GRIK3, GRIK4, GRIK5, GRIN1, GRIN2A, GRIN2B, GRIN2C, GRIN2D, GRIN3A, GRIN3B, GRIP1, GRIP2, GRK1, GRM2, GRM3, GRM4, GRM6, GRM7, GRM8, GUCA1A, GUCA1B, GUCA1C, GUCY2D, GUCY2F, HCK, HCN4, HDAC6, HEPH, HFE2, HHIP, HIP1R, HK1, HMOX1, HOMER1, HOMER2, HOMER3, HOOK1, HPCA, HPGD, HPSE, HSP90AA1, HSP90AB1, HSPD1, HTR2A, HTR3A, HTR3B, HYAL2, ICAM1, IFIT5, IGF1R, IGFBP2, IKBKB, IL1RAPL1, IL6R, ILF3, INADL, INPP5K, INSR, IQSEC3, IRS1, ITGA1, ITGA3, ITGA5, ITGA6, ITGA8, ITGA9, ITGAV, ITGB1, ITGB3, ITGB4, ITLN1, ITSN1, JAK2, K7N7A8_HUMAN, KANK1, KCNA1, KCNA2, KCNA4, KCNA5, KCNB1, KCNC1, KCNC2, KCNC3, KCND2, KCNE1, KCNE4, KCNH1, KCNJ10, KCNJ11, KCNJ4, KCNK1, KCNK2, KCNMA1, KCNN4, KCNQ1, KCNQ3, KCNQ4, KCTD12, KCTD16, KCTD8, KDR, KIAA1919, KIF13B, KIF17, KIF18A, KIFAP3, KIRREL, KISS1, KLHL17, KNCN, KRAS, L1CAM, LAMP5, LAMTOR1, LAMTOR2, LAMTOR3, LAMTOR4, LAMTOR5, LAT, LAT2, LAX1, LCK, LCP1, LCP2, LCT, LDHB, LDLR, LDLRAP1, LGALS12, LHFPL5, LIN7A, LIN7B, LIN7C, LIPE, LLGL1, LNX1, LPO, LRFN1, LRFN2, LRFN3, LRP1, LRP10, LRP12, LRP2, LRP3, LRP4, LRP6, LRP8, LRRC4, LRRC4B, LRRC4C, LRRC7, LRRK2, LRRTM1, LRRTM2, LRRTM3, LRRTM4, LTB4R, LYN, LZTS1, LZTS3, MACF1, MAFIP, MAGEC2, MAGED4, MAGEE1, MAL, MAL2, MALL, MAP4K2, MAP7, MAPK1, MAPK3, MAPK8IP3, MAPRE1, MARVELD2, MCHR1, MEGF10, MEGF11, MET, MFRP, MGAM, MIF, MINK1, MIP, MIPEP, MKL1, MLC1, MOG, MPDZ, MPP2, MPP3, MPP4, MPZ, MRAP, MREG, MS4A1, MS4A2, MSN, MT3, MTCL1, MTDH, MTMR2, MTTP, MUC1, MUC13, MUC17, MUC20, MUSK, MYADM, MYO10, MYO1A, MYO1C, MYO1D, MYO1E, MYO6, MYO7A, MYO7B, MYOF, MYRIP, NAALADL1, NAIP, NANOS1, NANOS3, NAPEPLD, NCKAP1, NCOA2, NCS1, NDRG4, NDUFA2, NDUFS7, NECAP1, NECAP2, NEDD4, NETO1, NEURL1, NF2, NFAM1, NGFR, NHS, NIPSNAP1, NKD2, NLGN1, NLGN2, NLGN4X, NLGN4Y, NME1, NOD1, NOD2, NOL3, NOS1, NOS1AP, NOS3, NOX1, NOX4, NPC1, NPC1L1, NPHS2, NPTN, NRG1, NRXN1, NSG1, NSMF, NT5E, NTRK2, NTSR1, NUDT19, NUMB, OCLN, OCRL, OLFM1, OLFM2, OLR1, OPN1LW, OPN1MW, OPN1SW, OPRD1, ORC3, OSCP1, OSMR, OTOA, OTOF, OTOG, OXTR, P2RX1, P2RX2, P2RX3, P2RY1, P2RY12, P2RY2, P2RY4, P2RY6, PACSIN1, PACSIN2, PAG1, PAK1, PALM, PARK7, PCDH8, PCDHA4, PCDHA@, PDE2A, PDE4A, PDE4D, PDE6A, PDE6B, PDE6G, PDE9A, PDGFB, PDGFRB, PDLIM5, PDPN, PDXP, PDZD11, PDZK1, PECAM1, PEMT, PEX19, PFKM, PGK1, PHLPP2, PI4K2A, PIANP, PICALM, PICK1, PIKFYVE, PIP, PIP5K1A, PIP5K1C, PJA2, PKD1, PKD1L1, PKD2, PKD2L1, PKHD1, PKN1, PLA2G4F, PLAUR, PLB1, PLD1, PLD2, PLEK, PLEK2, PLEKHA1, PLET1, PLLP, PLSCR1, PLVAP, PMEL, PODXL, PPP1R9B, PPP2R1B, PPT1, PRICKLE2, PRKAA1, PRKACA, PRKAR1A, PRKAR2A, PRKAR2B, PRKCA, PRKCDBP, PRKCG, PRKCI, PRKCSH, PRKCZ, PRKD2, PRKG2, PRNP, PROC, PROM1, PROM2, PRPH, PRPH2, PRR7, PSD3, PSEN1, PSEN2, PTCH1, PTEN, PTGIS, PTGS2, PTH1R, PTK2, PTK2B, PTPRC, PTPRJ, PTPRO, PTPRU, PTRF, PVRL1, PVRL3, RAB14, RAB17, RAB25, RAB27A, RAB27B, RAB34, RAB35, RAB5A, RAC1, RAMP2, RANGRF, RAP1B, RAP2B, RAPGEF2, RAPGEF6, RAPSN, RASGRP2, RDH12, RDX, REPS1, RET, RFTN1, RGMB, RGS14, RGS16, RGS19, RHBG, RHCG, RHO, RHOQ, RIMS1, RIMS2, RIMS4, RIPK1, RMRP, RNASE1, RNMT, ROBO1, ROBO2, ROM1, RP2, RPS3, RTN4RL1, RTN4RL2, RUSC1, S100A10, S100G, S100P, S1PR1, SCARB1, SCIMP, SCN5A, SCNN1A, SCNN1B, SCNN1G, SCRIB, SDC4, SDPR, SELE, SEMA4C, SEMA4F, SEPT2, SEPT6, SEPT7, SERPINH1, SGCA, SGCE, SGIP1, SH2D5, SH3BP4, SH3YL1, SHANK1, SHANK2, SHANK3, SHC4, SHH, SHISA9, SHROOM2, SHROOM3, SHROOM4, SI, SIPA1L1, SLC10A1, SLC10A2, SLC11A2, SLC12A1, SLC12A2, SLC12A3, SLC12A6, SLC13A5, SLC14A1, SLC14A2, SLC16A10, SLC16A8, SLC17A3, SLC17A4, SLC19A1, SLC1A1, SLC1A2, SLC1A3, SLC22A1, SLC22A11, SLC22A12, SLC22A13, SLC22A18, SLC22A4, SLC22A5, SLC22A6, SLC22A7, SLC22A8, SLC22A9, SLC23A1, SLC23A2, SLC25A23, SLC26A3, SLC26A4, SLC26A5, SLC26A6, SLC26A7, SLC26A9, SLC27A1, SLC27A4, SLC27A5, SLC29A1, SLC29A2, SLC29A4, SLC2A1, SLC2A2, SLC2A4, SLC2A5, SLC2A9, SLC30A5, SLC34A1, SLC34A2, SLC34A3, SLC38A9, SLC39A4, SLC39A5, SLC39A6, SLC3A1, SLC3A2, SLC40A1, SLC46A1, SLC4A1, SLC4A10, SLC4A11, SLC4A2, SLC4A4, SLC4A5, SLC4A7, SLC4A9, SLC52A3, SLC5A1, SLC5A12, SLC5A2, SLC5A6, SLC5A8, SLC6A14, SLC6A18, SLC6A19, SLC6A20, SLC6A3, SLC6A4, SLC7A5, SLC7A6, SLC7A7, SLC7A8, SLC7A9, SLC8A1, SLC9A1, SLC9A3, SLC9A3R1, SLC9A3R2, SLC9A4, SLCO1B1, SLCO1B3, SLCO2B1, SLCO4C1, SMO, SMOX, SMPD2, SMURF2, SNAP25, SNAP29, SNAP91, SNCAIP, SNTA1, SNTG1, SORBS1, SORT1, SPATA13, SPNS1, SPRED1, SPRY2, SPRY4, SPTBN1, SPTBN2, SPTBN5, SRC, SRCIN1, SRGAP2, SRGAP3, SRPX2, SSPN, SSTR3, ST14, STC1, STK19B, STK26, STK39, STOM, STOML2, STOML3, STRN, STX12, STX2, STX3, STX4, STXBP2, STXBP3, SULF1, SYNDIG1, SYNE1, SYNE2, SYNPO, SYP, SYT1, SYTL4, TAC4, TACR3, TACSTD2, TANC1, TANK, TAS2R4, TAS2R43, TAS2R46, TBC1D10C, TBC1D5, TCIRG1, TCTN2, TCTN3, TDGF1, TDGF1P3, TEK, TENM2, TESC, TEX101, TF, TFRC, TGFA, TGFBR2, THEM4, THY1, TIRAP, TJP1, TJP3, TLN1, TLR9, TMEM114, TMEM17, TMEM190, TMEM231, TMEM235, TMEM240, TMEM27, TMEM30A, TMEM67, TNDM, TNF, TNFRSF1A, TNFRSF1B, TNIK, TNK2, TNPO1, TNR, TOX4, TPM1, TRADD, TRAF2, TRIP11, TRNP, TRPC1, TRPC4, TRPM6, TRPM8, TRPV1, TRPV4, TRPV5, TTC8, TTYH1, TWF1, UBD, UMOD, UNC13A, UNC13C, UPK1A, UPK1B, UPK2, UPK3A, USH2A, UTRN, VAMP3, VANGL2, VASP, VCL, VDAC2, VLDLR, VPS72, VSIG1, WDPCP, WLS, WWC1, XPO1, ZAP70, ZC4H2, ZNRF2, ZP3]",
        "OverViewTerm" : "FALSE",
        "name" : "membrane%20region",
        "Term_PValue_Corrected_with_Bonferroni_step_down" : 1.0,
        "Group_PValue_Corrected_with_Bonferroni_step_down" : "{Group29=1.0, Group51=1.0, Group52=0.023613642208040988, Group54=0.5464184594114546}",
        "CEREBRAL_DOWNSTRAM_INFO" : "",
        "Term_PValue" : 0.013009963319320347,
        "GOTerm" : "membrane region",
        "shared_name" : "membrane%20region",
        "CEREBRAL_LOCALIZATION_INFO" : "",
        "Number_of_genes_grouped" : 40,
        "UNIQUE_ID" : "GO:0098589",
        "CEREBRAL_DOWNSTRAM_INFO_ALL" : "",
        "UniProtKB_AC" : ""
      },
      "position" : {
        "x" : 2472.5182040058426,
        "y" : 3559.3476439729566
      },
      "selected" : false
    }, {
      "data" : {
        "id" : "1667",
        "GOID" : "GO:0098588",
        "GOLevels" : "[3, 4]",
        "Ontology_Source" : "GO_CellularComponent_25.08.2015_03h05",
        "SUID" : 1667,
        "_Associated_Genes" : 6.190885543823242,
        "Associated_Genes_Found" : "[AHNAK, ALDOB, ANPEP, ANXA6, APOB, APPL1, ARFIP1, ARG1, ARL3, ARL6IP5, ARL8A, ASAP2, ASNA1, ATP6V1E1, ATP6V1F, B2M, B4GALT5, BCAP31, CALR, CAMK2A, CAT, CAV1, CHMP1B, CHMP4B, CHMP5, CKAP4, CLTA, CLTB, CLTC, COL6A1, CP, CUX1, CYB5A, CYP2U1, DDRGK1, DDX3X, DHRS4, EEA1, EHD1, EHD3, EHD4, EPHX1, ERLIN2, ERP44, ESYT1, ESYT2, FIS1, FKBP10, FKBP1A, FKBP2, FKBP4, FKBP7, GAA, GBP1, GBP2, GNAI1, GNAS, GNAT1, GNAT2, GOLGB1, HGS, HSP90B1, HSPA5, HTRA2, ITPR3, JPH2, LAMTOR2, LAMTOR3, LRP1, LRPAP1, LRPPRC, LRRC59, MAOA, MBOAT1, MIA3, MYO19, NCAM1, NDRG1, NUCB1, NUMA1, OPTN, PDCD6, PDIA5, PGRMC1, PLP2, PML, PMPCA, PPP2R2B, PRPH, PTGES2, PTGIS, RAB10, RAB12, RAB14, RAB15, RAB21, RAB23, RAB31, RAB33B, RAB5B, RAB5C, RAC1, RAP2C, RHOA, RHOG, RPN2, RTCB, RTN1, RTN3, SCOC, SEC22B, SEC61B, SH3GL1, SH3GLB1, SHC1, SNAP29, SNTB2, SNX18, SNX3, SNX5, STX7, SYNE2, TAB1, TF, TINAGL1, TMED10, TMEM109, TMX1, TOMM40, TOMM6, TOMM70A, UBA1, UBQLN4, VAMP3, VAPA, VAPB, VASN, VCP, VDAC2, VPS29, VPS36, VPS4A, VPS4B, WDR44]",
        "GOGroups" : "[Group10, Group26, Group88]",
        "ENSEMBL_GENE_ID" : "",
        "Group_PValue" : "{Group10=2.5889508269578412E-5, Group26=8.70581346765015E-18, Group88=0.8980245720576094}",
        "Cluster" : "",
        "selected" : false,
        "Common_Genes" : "",
        "Nr_Genes" : 144.0,
        "CEREBRAL_LOCALIZATION_INFO_ALL" : "",
        "All_Associated_Genes" : "[A4GALT, A4GNT, AADAC, ABCA2, ABCA3, ABCA4, ABCA5, ABCA7, ABCB6, ABCB9, ABCC10, ABCC4, ABCC6, ABCC8, ABCD1, ABCD2, ABCD3, ABCD4, ABCG1, ABO, ACACB, ACAP1, ACAP2, ACBD3, ACBD5, ACER1, ACER2, ACER3, ACOX1, ACP2, ACPP, ACSL1, ACSL3, ACSL4, ACSL5, ACSL6, ADAM8, AFTPH, AGMO, AGPAT1, AGPAT2, AGPAT3, AGPAT4, AGPAT5, AGPAT6, AGPAT9, AGPS, AGTRAP, AHNAK, AIFM2, AKAP1, AKAP6, AKR1B10, ALDH3A2, ALDOB, ALG1, ALG10, ALG10B, ALG11, ALG12, ALG13, ALG14, ALG2, ALG3, ALG5, ALG6, ALG8, ALG9, ALOX5AP, AMBRA1, AMFR, AMN, AMPH, ANAPC2, ANKFY1, ANKLE2, ANKRD13C, ANKS4B, ANKZF1, ANO5, ANPEP, ANTXR1, ANTXR2, ANXA2, ANXA3, ANXA6, ANXA7, ANXA8, ANXA8L1, AOC1, AP1B1, AP1G1, AP1G2, AP1M1, AP1M2, AP1S1, AP1S2, AP1S3, AP2A1, AP2A2, AP2B1, AP2M1, AP2S1, AP3B1, AP3B2, AP3D1, AP3M1, AP4B1, AP4E1, AP4M1, AP4S1, AP5B1, AP5M1, AP5S1, APC2, APH1A, APLP2, APOB, APOL2, APOO, APP, APPL1, APPL2, AQP2, AQP6, ARAP1, ARCN1, ARF1, ARF1P1, ARF3, ARF6, ARFGAP1, ARFGAP2, ARFGAP3, ARFGEF1, ARFGEF2, ARFIP1, ARFIP2, ARG1, ARHGAP21, ARHGAP32, ARL1, ARL13B, ARL3, ARL4D, ARL6, ARL6IP1, ARL6IP5, ARL8A, ARL8B, ARMC10, ARMCX3, ARRB1, ART1, ARV1, ASAP2, ASNA1, ASPH, ASPSCR1, ASS1, ATAD1, ATF2, ATF6, ATF6B, ATG12, ATG14, ATG16L1, ATG16L2, ATG2A, ATG2B, ATG5, ATG9A, ATG9B, ATL1, ATL2, ATL3, ATP10A, ATP10B, ATP10D, ATP11A, ATP11B, ATP11C, ATP13A1, ATP13A2, ATP13A4, ATP2A1, ATP2A2, ATP2A3, ATP2C1, ATP2C2, ATP5G2, ATP5G3, ATP6AP1, ATP6V0A1, ATP6V0A2, ATP6V0A4, ATP6V0B, ATP6V0C, ATP6V0D1, ATP6V0D2, ATP6V0E1, ATP6V0E2, ATP6V1A, ATP6V1B1, ATP6V1B2, ATP6V1C1, ATP6V1C2, ATP6V1D, ATP6V1E1, ATP6V1F, ATP6V1G1, ATP6V1G2, ATP6V1G2-DDX39B, ATP6V1G3, ATP6V1H, ATP7B, ATP8A1, ATP8B3, ATP9A, ATXN3, ATXN8, AUP1, AWAT1, AWAT2, AZIN2, B2M, B3GALNT1, B3GALNT2, B3GALT1, B3GALT2, B3GALT4, B3GALT5, B3GALT6, B3GALTL, B3GAT1, B3GAT2, B3GAT3, B3GNT2, B3GNT3, B3GNT4, B3GNT5, B3GNT6, B3GNT7, B3GNT8, B3GNT9, B3GNTL1, B4GALNT1, B4GALNT2, B4GALNT3, B4GALNT4, B4GALT1, B4GALT2, B4GALT3, B4GALT4, B4GALT5, B4GALT6, B4GALT7, B4GAT1, BAD, BAK1, BAX, BBC3, BBS1, BBS2, BBS4, BBS5, BBS7, BBS9, BCAP29, BCAP31, BCL11B, BCL2, BCL2A1, BCL2L1, BCL2L10, BCL2L11, BCL2L2, BECN1, BET1, BET1L, BFAR, BID, BLOC1S1, BLZF1, BMF, BNIP1, BNIP3, BNIP3L, BOK, BRI3BP, BSCL2, BSG, C14orf1, C18orf8, C19orf12, C1D, C1GALT1, C1GALT1C1, C3orf52, C3orf58, C6orf89, C8orf17, C9orf89, CA4, CABP1, CABP7, CACNG2, CACNG3, CACNG4, CACNG8, CALHM1, CALN1, CALR, CAMK1G, CAMK2A, CAMK2B, CAMK2D, CAMK2G, CANT1, CANX, CASK, CASP4, CASP8, CASQ1, CASQ2, CAT, CAV1, CAV2, CAV3, CBFA2T3, CCDC155, CCL13, CCL14, CCZ1, CCZ1B, CD14, CD163, CD164, CD1A, CD1B, CD1C, CD1D, CD1E, CD207, CD24, CD300LG, CD320, CD36, CD4, CD46, CD63, CD68, CD74, CD8B, CD9, CDC42, CDHR1, CDIPT, CDKAL1, CDS1, CDS2, CEMIP, CEPT1, CERS1, CERS2, CERS3, CERS4, CERS5, CERS6, CFTR, CH25H, CHEK2, CHERP, CHGA, CHMP1A, CHMP1B, CHMP2A, CHMP2B, CHMP3, CHMP4A, CHMP4B, CHMP4C, CHMP5, CHMP6, CHMP7, CHORDC1, CHP1, CHPF, CHPF2, CHPT1, CHST1, CHST10, CHST11, CHST12, CHST13, CHST14, CHST15, CHST2, CHST3, CHST4, CHST5, CHST6, CHST7, CHST8, CHST9, CHSY1, CHSY3, CISD1, CISD2, CKAP4, CLCN3, CLCN4, CLCN5, CLCN6, CLCN7, CLEC16A, CLGN, CLIP3, CLN3, CLN5, CLN6, CLN8, CLSTN1, CLSTN2, CLSTN3, CLTA, CLTB, CLTC, CLTCL1, CLVS1, CLVS2, CNGA1, CNGA2, CNGA4, CNGB1, CNIH1, CNIH2, CNOT1, CNP, COASY, COG1, COG2, COG3, COG4, COG5, COG6, COG7, COG8, COL4A3BP, COL6A1, COLEC12, COMMD1, COPA, COPB1, COPB2, COPE, COPG1, COPG2, COPZ1, COPZ2, CORO1A, CORO7, CP, CPE, CPT1A, CPT1B, CPT1C, CPTP, CREB3, CREB3L1, CREB3L2, CREB3L3, CREB3L4, CSGALNACT1, CSGALNACT2, CSPG5, CTDNEP1, CTNS, CUBN, CUL3, CUX1, CUZD1, CYB561A3, CYB5A, CYB5B, CYB5R3, CYBA, CYBB, CYP17A1, CYP19A1, CYP1A1, CYP1A2, CYP1B1, CYP21A2, CYP26A1, CYP26B1, CYP26C1, CYP27B1, CYP2A13, CYP2A6, CYP2A7, CYP2B6, CYP2C18, CYP2C19, CYP2C8, CYP2C9, CYP2D6, CYP2E1, CYP2F1, CYP2J2, CYP2R1, CYP2S1, CYP2U1, CYP2W1, CYP39A1, CYP3A4, CYP3A43, CYP3A5, CYP3A7, CYP46A1, CYP4A11, CYP4A22, CYP4B1, CYP4F11, CYP4F12, CYP4F2, CYP4F22, CYP4F3, CYP4F8, CYP4V2, CYP4X1, CYP4Z1, CYP51A1, CYP7A1, CYP7B1, CYP8B1, CYS1, DAB2, DAD1, DAGLA, DAGLB, DAO, DBH, DBNL, DCSTAMP, DCT, DDN, DDOST, DDRGK1, DDX3X, DEGS1, DEGS2, DENND1A, DEPDC5, DERL1, DERL2, DERL3, DGAT1, DGAT2, DGAT2L6, DHCR24, DHCR7, DHDDS, DHRS3, DHRS4, DHRS7B, DHRS7C, DHRS9, DIDO1, DIO1, DIO3, DIRC2, DKK1, DLG1, DLG4, DMBT1, DMPK, DMTN, DMXL2, DNAJA1, DNAJB14, DNAJB9, DNAJC1, DNAJC13, DNAJC14, DNAJC3, DNAJC5, DNM1L, DNM2, DOC2A, DOLK, DOLPP1, DOPEY1, DOPEY2, DPAGT1, DPM1, DPM2, DPM3, DPP4, DRAM1, DRAM2, DRD1, DRD2, DRD5, DSE, DSEL, DST, DTNBP1, DUOXA1, DUOXA2, DYNAP, E7ENX8_HUMAN, EBAG9, EBP, EBPL, ECE1, ECE2, EDA, EDEM1, EDEM2, EDEM3, EEA1, EGF, EGFL7, EGFR, EHD1, EHD2, EHD3, EHD4, EI24, EIF2AK3, EIF5A, EIF5A2, EIF5AL1, ELOVL1, ELOVL2, ELOVL3, ELOVL4, ELOVL5, ELOVL6, ELOVL7, EMC1, EMC10, EMC2, EMC3, EMC4, EMC6, EMC7, EMC8, EMC9, EMD, EMP2, ENPEP, ENPP1, ENTPD2, ENTPD4, ENTPD6, EPHA4, EPHA8, EPHB1, EPHX1, EPN2, EPS15, EPT1, EQTN, ERAP1, ERAP2, ERBB2, ERC1, ERGIC1, ERGIC2, ERGIC3, ERLIN1, ERLIN2, ERMARD, ERMP1, ERN1, ERN2, ERO1L, ERO1LB, ERP44, ESYT1, ESYT2, ESYT3, EVA1A, EVC, EVC2, EXOC3, EXT1, EXT2, EXTL1, EXTL2, EXTL3, F3, F5H423_HUMAN, FA2H, FADS1, FADS2, FADS2P1, FADS3, FAF1, FAF2, FAM134B, FAM198B, FAM20B, FAM21A, FAM21C, FAM57B, FAM69A, FAM69B, FAM69C, FAR1, FAR2, FCGR1A, FCGR1B, FDFT1, FGD2, FIG4, FIS1, FITM1, FITM2, FKBP10, FKBP11, FKBP14, FKBP1A, FKBP1B, FKBP1C, FKBP2, FKBP3, FKBP4, FKBP5, FKBP6, FKBP7, FKBP8, FKBP9, FKBPL, FKRP, FKTN, FLOT1, FLOT2, FMN2, FMO1, FMO2, FMO3, FMO4, FMO5, FMO6P, FNDC3A, FNDC5, FTCD, FUNDC1, FUNDC2, FURIN, FUT1, FUT10, FUT11, FUT2, FUT3, FUT4, FUT5, FUT6, FUT7, FUT8, FUT9, FXYD3, FZD2, FZD4, FZD5, G6PC, G6PC2, G6PC3, GAA, GABARAP, GABARAPL1, GABARAPL2, GABARAPL3, GAD1, GAD2, GAL3ST1, GAL3ST2, GAL3ST3, GAL3ST4, GALK2, GALNT1, GALNT10, GALNT11, GALNT12, GALNT13, GALNT14, GALNT15, GALNT16, GALNT18, GALNT2, GALNT3, GALNT4, GALNT5, GALNT6, GALNT7, GALNT8, GALNT9, GALNTL5, GALNTL6, GBA, GBA2, GBF1, GBGT1, GBP1, GBP2, GCC1, GCK, GCNT1, GCNT2, GCNT3, GCNT4, GCNT6, GCNT7, GDAP1, GDAP2, GDNF, GFY, GGA1, GGA2, GGA3, GGCX, GGTA1P, GGTA2P, GHRHR, GIMAP1, GIMAP5, GJA1, GJB1, GJC1, GJD3, GK, GK2, GK3P, GLB1, GLCE, GLG1, GLIPR2, GLMP, GLYAT, GNA11, GNAI1, GNAI3, GNAQ, GNAS, GNAT1, GNAT2, GNB1, GNB2, GNB4, GNGT1, GNPAT, GNPNAT1, GNPTAB, GNPTG, GNRH1, GOLGA1, GOLGA2, GOLGA3, GOLGA4, GOLGA5, GOLGA7, GOLGA7B, GOLGA8A, GOLGA8B, GOLGA8IP, GOLGB1, GOLIM4, GOLPH3, GOLPH3L, GOLT1A, GOLT1B, GOPC, GORASP1, GORASP2, GOSR1, GOSR2, GPAA1, GPAM, GPAT2, GPER1, GPLD1, GPR137B, GPR143, GPR161, GPR37, GPR89A, GPR89B, GPSM1, GRB14, GRIA1, GRIA2, GRIA3, GRIA4, GRK1, GRM6, GSG1, GUCA1A, GUCA1B, GUCA1C, GUCY2C, GUCY2D, GUCY2F, GXYLT1, GYLTL1B, H3BN98_HUMAN, H3BUX3_HUMAN, HACD1, HACD2, HACD3, HACD4, HACE1, HADHB, HAX1, HBEGF, HEPACAM2, HERPUD1, HGS, HGSNAT, HHAT, HHATL, HHIP, HID1, HIP1, HIP1R, HK1, HK2, HLA-A, HLA-B, HLA-C, HLA-DMA, HLA-DMB, HLA-DOA, HLA-DOB, HLA-DPA1, HLA-DPB1, HLA-DQA1, HLA-DQA2, HLA-DQB1, HLA-DQB2, HLA-DRA, HLA-DRB1, HLA-DRB3, HLA-DRB4, HLA-DRB5, HLA-E, HLA-F, HLA-G, HM13, HMGCLL1, HMGCR, HMOX1, HMOX2, HOOK1, HOOK2, HPD, HPN, HPS6, HPSE, HRAS, HRC, HS2ST1, HS3ST2, HS3ST3A1, HS3ST3B1, HS3ST4, HS3ST5, HS3ST6, HS6ST1, HS6ST2, HSD11B1, HSD17B12, HSD17B2, HSD17B3, HSD17B4, HSD17B6, HSD17B7, HSD17B7P2, HSD3B1, HSD3B2, HSD3B7, HSP90B1, HSPA5, HSPA8, HTRA2, HYAL2, ICA1, ICMT, IER3IP1, IFI27, IFITM3, IFT20, IFT88, IGF2R, IKBIP, IKBKE, IL15RA, IL17RD, ILDR2, IMPDH2, INPP5B, INPP5E, INSIG1, INSIG2, INSR, IRAK1, IRAK2, IRAK4, IRF7, IRGM, ITGA2B, ITGB3, ITM2B, ITM2C, ITPR1, ITPR2, ITPR3, IZUMO1, JAGN1, JKAMP, JPH1, JPH2, JPH3, JPH4, JSRP1, KCNA2, KCNA4, KCNA5, KCNH1, KCNK2, KDELR1, KDELR2, KDELR3, KDSR, KIAA0319, KIAA1324, KIAA1715, KIAA2018, KIF13A, KIF13B, KIF16B, KIF2A, KLHL12, KLHL14, KLHL41, KMO, KREMEN2, KRTCAP2, KSR1, KTN1, L7N2F9_HUMAN, LALBA, LAMP1, LAMP2, LAMP3, LAMP5, LAMTOR1, LAMTOR2, LAMTOR3, LAMTOR4, LAMTOR5, LAPTM5, LARGE, LCLAT1, LCTL, LDLR, LDLRAD4, LDLRAP1, LEPROT, LETMD1, LFNG, LGR5, LGR6, LITAF, LLGL1, LMAN1, LMAN1L, LMAN2, LMAN2L, LMBR1, LMBRD1, LMF1, LMF2, LMTK3, LNPEP, LPCAT1, LPCAT2, LPCAT3, LPCAT4, LPGAT1, LPIN1, LPIN2, LPIN3, LRAT, LRIT1, LRIT3, LRMP, LRP1, LRP2, LRP6, LRPAP1, LRPPRC, LRRC59, LRRC8C, LRRC8D, LRRK2, LSS, LST1, LTC4S, LY96, M0QZ24_HUMAN, M0R2P5_HUMAN, M6PR, MAGT1, MALL, MAN1A1, MAN1A2, MAN1B1, MAN1C1, MAN2A1, MAN2A2, MAN2B1, MAN2B2, MANEA, MANEAL, MAOA, MAOB, MAP1LC3A, MAP1LC3B, MAP1LC3B2, MAP1LC3C, MAP2K2, MAP3K5, MAP3K7, MAP4K2, MAPK8IP1, MAPK8IP3, MARC1, MARC2, MARCH1, MARCH2, MARCH3, MARCH4, MARCH5, MARCH6, MARCH8, MARCH9, MARCO, MAVS, MBOAT1, MBOAT2, MBOAT4, MBOAT7, MBTPS1, MBTPS2, MCFD2, MCHR1, MCL1, MCOLN1, MDM2, MED12, MEST, MFF, MFN1, MFN2, MFNG, MFSD12, MFSD2A, MFSD8, MGARP, MGAT1, MGAT2, MGAT3, MGAT4A, MGAT4B, MGAT4C, MGAT5, MGAT5B, MGLL, MGST1, MGST2, MGST3, MIA3, MICALL1, MIEF1, MIEF2, MIOS, MITD1, MLANA, MLEC, MLXIP, MMD, MMD2, MMGT1, MMP1, MMP23A, MMP23B, MMP24, MMP27, MOAP1, MOB4, MOGAT1, MOGAT2, MOGAT3, MOGS, MOXD1, MPDU1, MPHOSPH9, MPPE1, MPV17L, MR1, MRAP, MRAP2, MRC1, MRLN, MRVI1, MSMO1, MSR1, MSTO1, MT3, MTCH1, MTCH2, MTDH, MTMR2, MTMR4, MTOR, MTX1, MTX2, MTX3, MUC1, MUL1, MVB12A, MVB12B, MX1, MYD88, MYLPF, MYO18A, MYO19, MYO1B, MYO6, MYO7A, MYOC, MYRF, MYRIP, NAA60, NAGPA, NANOS1, NANOS3, NAPA, NAPB, NAPEPLD, NAPG, NAPSA, NAPSB, NAT8, NAT8B, NAT8L, NAV3, NBAS, NCALD, NCAM1, NCF4, NCLN, NCS1, NCSTN, NDFIP1, NDFIP2, NDRG1, NDRG4, NDST1, NDST2, NDST3, NDST4, NDUFA2, NECAB3, NECAP1, NECAP2, NEU1, NFE2L1, NFKBIL1, NLRX1, NME2, NMNAT2, NOMO2, NOS1, NOS1AP, NOS3, NOSIP, NOSTRIN, NOTCH1, NOTCH2, NOTCH3, NOTCH4, NOX4, NPC1, NPLOC4, NPPC, NR3C2, NRAS, NRROS, NSDHL, NSF, NSG1, NSG2, NTRK1, NTRK2, NUCB1, NUCB2, NUMA1, NUP210, NUS1, NUSAP1, NUTF2, NXNL1, OCA2, OCRL, OPA1, OPN1LW, OPN1MW, OPN1SW, OPTN, ORMDL1, ORMDL2, ORMDL3, OS9, OSBP, OSBPL11, OSBPL1A, OSBPL5, OSBPL9, OST4, OSTC, OSTM1, OTOF, P2RX4, P4HTM, PACSIN2, PANX1, PAPPA-AS1, PAQR3, PARM1, PARP16, PCSK4, PCSK7, PCYOX1, PCYOX1L, PCYT1A, PCYT1B, PCYT2, PDCD10, PDCD6, PDE6A, PDE6B, PDE6G, PDGFA, PDGFB, PDGFC, PDGFD, PDIA5, PDIA6, PECAM1, PECR, PEMT, PEX1, PEX10, PEX11A, PEX11B, PEX11G, PEX12, PEX13, PEX14, PEX16, PEX19, PEX2, PEX26, PEX3, PEX5, PEX5L, PEX6, PGAM5, PGAP1, PGAP2, PGAP3, PGR, PGRMC1, PHB2, PHIP, PHLPP2, PI4K2A, PI4KA, PI4KB, PICALM, PICK1, PIEZO1, PIGA, PIGB, PIGC, PIGF, PIGG, PIGH, PIGK, PIGL, PIGM, PIGN, PIGO, PIGP, PIGQ, PIGS, PIGT, PIGU, PIGV, PIGW, PIGX, PIGY, PIGZ, PIKFYVE, PINK1, PIP4K2B, PITPNB, PITPNM1, PJA2, PKD1, PKD1L1, PKD2, PKD2L1, PKMYT1, PLA1A, PLA2G2A, PLA2G4A, PLA2G4B, PLA2G4C, PLA2G4E, PLA2G4F, PLAUR, PLCE1, PLD1, PLD2, PLD3, PLD4, PLD6, PLEKHB2, PLEKHF1, PLEKHF2, PLEKHM1, PLIN3, PLN, PLOD1, PLOD2, PLOD3, PLP2, PMAIP1, PMEL, PMEPA1, PML, PMPCA, PNKD, PNPLA2, PNPLA3, PNPLA6, PNPLA7, PNPLA8, POC1B-GALNT4, POFUT2, POM121, POM121C, POMGNT1, POMGNT2, POMK, POMT1, POMT2, POMZP3, POR, PORCN, PPAP2B, PPAPDC3, PPM1L, PPP1R15A, PPP2R2B, PQLC2, PRAF2, PREB, PRICKLE1, PRICKLE4, PRKCI, PRKCSH, PRKD2, PRNP, PROM1, PROM2, PROS1, PRPH, PRPH2, PSAP, PSEN1, PSEN2, PSENEN, PSKH1, PSMD2, PTCH1, PTDSS1, PTDSS2, PTGDS, PTGES, PTGES2, PTGFRN, PTGIS, PTGS1, PTGS2, PTPN1, PTPN5, PTPRN2, PXMP2, PXMP4, PXYLP1, PYURF, QPCTL, QSOX1, QSOX2, RAB10, RAB11A, RAB11B, RAB11FIP1, RAB11FIP2, RAB11FIP3, RAB11FIP4, RAB11FIP5, RAB12, RAB13, RAB14, RAB15, RAB17, RAB1A, RAB1B, RAB20, RAB21, RAB22A, RAB23, RAB26, RAB27A, RAB27B, RAB2A, RAB2B, RAB31, RAB32, RAB33B, RAB34, RAB35, RAB36, RAB37, RAB38, RAB39A, RAB3A, RAB3B, RAB3C, RAB3D, RAB40A, RAB40AL, RAB40B, RAB40C, RAB43, RAB5A, RAB5B, RAB5C, RAB6A, RAB6B, RAB7A, RAB7B, RAB8A, RAB8B, RAB9A, RAB9B, RABEPK, RAC1, RAC2, RAE1, RAF1, RAP1GAP, RAP2A, RAP2B, RAP2C, RASGRF2, RASGRP1, RASSF9, RB1CC1, RBSN, RCC2, RCE1, RDH10, RDH11, RDH14, RDH16, RDH5, REEP1, REEP2, REEP3, REEP4, REEP6, REP15, RER1, RET, RETSAT, RFFL, RFNG, RFT1, RFWD2, RHBDD1, RHBDD2, RHBDF1, RHBDF2, RHEB, RHEBP1, RHO, RHOA, RHOB, RHOD, RHOG, RHOQ, RHOT1, RHOT2, RHOU, RHOV, RIC3, RILP, RINT1, RMDN3, RNASE1, RND2, RND3, RNF103, RNF121, RNF13, RNF133, RNF139, RNF152, RNF170, RNF175, RNF180, RNF185, RNF24, RNF43, RNF5, ROCK1, ROM1, ROR2, RORA, RP9, RPH3A, RPH3AL, RPN1, RPN2, RPS27A, RPS6KB1, RPTOR, RRAGA, RRAGB, RRAGC, RRAGD, RRBP1, RSAD2, RTCB, RTN1, RTN2, RTN3, RTN4, RUFY1, RYR1, RYR2, RYR3, S100G, SACM1L, SAMD8, SAMM50, SAR1B, SARAF, SARM1, SBF2, SC5D, SCAMP1, SCAMP2, SCAMP3, SCAMP5, SCAP, SCARA3, SCARB1, SCARB2, SCARF1, SCD, SCD5, SCFD1, SCG3, SCGN, SCNN1A, SCOC, SCYL1, SCYL2, SDCBP, SDR16C5, SEC11A, SEC11C, SEC13, SEC14L2, SEC14L3, SEC16A, SEC16B, SEC22A, SEC22B, SEC22C, SEC23A, SEC23B, SEC23IP, SEC24A, SEC24B, SEC24C, SEC24D, SEC31A, SEC31B, SEC61A1, SEC61A2, SEC61B, SEC61G, SEC62, SEC63, SEL1L, SELK, SELP, SEMA4C, SEPN1, SEPP1, SEPT2, SEPT6, SEPT9, SERINC1, SERINC5, SERP1, SERP2, SERPINA5, SEZ6L, SEZ6L2, SFTPA1, SFTPA2, SGCG, SGIP1, SGK1, SGMS1, SGMS2, SGPL1, SGPP1, SGPP2, SH2D2A, SH3D19, SH3GL1, SH3GL2, SH3GL3, SH3GLB1, SHANK2, SHANK3, SHC1, SHISA2, SHISA3, SHISA5, SIDT2, SIGMAR1, SLA2, SLC11A1, SLC11A2, SLC12A4, SLC15A3, SLC15A4, SLC16A11, SLC16A13, SLC17A3, SLC17A5, SLC17A6, SLC17A7, SLC17A8, SLC18A1, SLC18A2, SLC18A3, SLC22A17, SLC24A5, SLC25A17, SLC25A23, SLC26A11, SLC26A7, SLC27A2, SLC27A4, SLC27A5, SLC28A3, SLC29A3, SLC2A1, SLC2A8, SLC30A2, SLC30A3, SLC30A4, SLC30A5, SLC30A6, SLC30A8, SLC32A1, SLC33A1, SLC35A1, SLC35A2, SLC35A3, SLC35A4, SLC35A5, SLC35B1, SLC35B2, SLC35B3, SLC35B4, SLC35C1, SLC35C2, SLC35D1, SLC35D2, SLC35F6, SLC35G1, SLC36A1, SLC36A2, SLC36A3, SLC36A4, SLC37A4, SLC38A9, SLC39A1, SLC39A13, SLC39A4, SLC39A7, SLC3A1, SLC44A1, SLC44A2, SLC45A2, SLC48A1, SLC50A1, SLC51A, SLC52A1, SLC6A17, SLC6A4, SLC7A14, SLC9A1, SLC9A6, SLC9A7, SLC9A8, SLC9A9, SLCO1B1, SLN, SMIM14, SMO, SMOX, SMPD3, SMPD4, SNAP29, SNAPIN, SNCA, SNF8, SNN, SNTB2, SNX1, SNX10, SNX13, SNX14, SNX16, SNX17, SNX18, SNX19, SNX2, SNX20, SNX25, SNX27, SNX3, SNX4, SNX5, SNX6, SNX8, SOAT1, SOAT2, SORT1, SOX10, SPACA1, SPACA3, SPARC, SPATA18, SPATA19, SPCS1, SPCS2, SPCS3, SPG11, SPG20, SPG21, SPHK2, SPINK5, SPNS1, SPNS2, SPNS3, SPPL2A, SPPL2B, SPPL2C, SPPL3, SPRED2, SPTBN5, SPTLC1, SPTLC2, SPTLC3, SPTSSA, SPTSSB, SQLE, SRD5A1, SRD5A2, SRD5A3, SREBF1, SREBF2, SRGN, SRI, SRP9, SRPR, SRPRB, SSR1, SSR2, SSR3, SSR4, SSTR3, ST20, ST3GAL1, ST3GAL2, ST3GAL3, ST3GAL4, ST3GAL5, ST3GAL6, ST6GAL1, ST6GAL2, ST6GALNAC1, ST6GALNAC2, ST6GALNAC3, ST6GALNAC4, ST6GALNAC5, ST6GALNAC6, ST8SIA1, ST8SIA2, ST8SIA3, ST8SIA4, ST8SIA5, ST8SIA6, STAB1, STAB2, STAM, STAM2, STARD3, STARD3NL, STEAP1, STEAP2, STEAP3, STEAP4, STIM1, STIM2, STK11IP, STK25, STK26, STS, STT3A, STT3B, STX10, STX12, STX16, STX17, STX18, STX1A, STX5, STX6, STX7, STX8, SUCO, SUN1, SUN2, SURF4, SV2A, SV2B, SV2C, SVIP, SVOP, SYBU, SYCN, SYN1, SYN2, SYN3, SYNDIG1, SYNE1, SYNE2, SYNE3, SYNE4, SYNGR1, SYNGR2, SYNGR3, SYNGR4, SYNJ2BP, SYNPR, SYNRG, SYP, SYS1, SYS1-DBNDD2, SYT1, SYT10, SYT11, SYT12, SYT2, SYT3, SYT4, SYT5, SYT6, SYT7, SYT8, SYT9, SYTL4, SYVN1, TAB1, TAB2, TAB3, TAC4, TANK, TAP1, TAP2, TAPBP, TAPBPL, TAS2R4, TAS2R43, TAS2R46, TBC1D20, TBC1D5, TBK1, TBL2, TBXAS1, TCIRG1, TCTN2, TCTN3, TECPR1, TECR, TEKT3, TESPA1, TEX101, TEX261, TF, TFRC, TH, TICAM1, TICAM2, TIGAR, TINAGL1, TLDC1, TLR1, TLR3, TLR4, TLR6, TLR7, TLR8, TLR9, TM6SF1, TM6SF2, TM7SF2, TM9SF1, TM9SF2, TMBIM1, TMBIM4, TMBIM6, TMC6, TMC8, TMCC1, TMCO1, TMED1, TMED10, TMED2, TMED3, TMED4, TMED5, TMED6, TMED7, TMED9, TMEM106B, TMEM106C, TMEM109, TMEM115, TMEM129, TMEM130, TMEM132A, TMEM138, TMEM147, TMEM163, TMEM165, TMEM167A, TMEM167B, TMEM17, TMEM173, TMEM174, TMEM175, TMEM189, TMEM190, TMEM192, TMEM208, TMEM214, TMEM231, TMEM30A, TMEM35, TMEM38A, TMEM38B, TMEM5, TMEM55A, TMEM55B, TMEM59, TMEM59L, TMEM63A, TMEM67, TMEM74, TMEM79, TMEM8A, TMEM9, TMEM9B, TMF1, TMPRSS3, TMPRSS4, TMTC2, TMX1, TMX3, TNDM, TNFRSF1A, TNKS, TNKS2, TOM1L1, TOMM20, TOMM20L, TOMM22, TOMM34, TOMM40, TOMM40L, TOMM5, TOMM6, TOMM7, TOMM70A, TOR1A, TOR1AIP2, TPCN1, TPCN2, TPST1, TPST2, TPTE2, TRAF2, TRAF6, TRAM1, TRAM1L1, TRAPPC3, TRAPPC8, TRDN, TREX1, TRIM13, TRIM23, TRIM59, TRIP11, TRIQK, TRPM8, TSG101, TSPAN1, TSPAN32, TSPO, TSPO2, TTC1, TTC8, TTC9, TTC9B, TTC9C, TTYH1, TUSC3, TVP23A, TVP23B, TVP23C, TXNDC11, TYR, TYRO3, TYRP1, UBA1, UBA52, UBAP1, UBB, UBC, UBE2D3, UBE2J1, UBE2J2, UBE2Z, UBIAD1, UBQLN4, UBXN1, UBXN4, UBXN7, UBXN8, UCHL1, UFD1L, UFL1, UGCG, UGT1A1, UGT1A10, UGT1A3, UGT1A4, UGT1A5, UGT1A6, UGT1A7, UGT1A8, UGT1A9, UGT2B10, UGT2B11, UGT2B15, UGT2B17, UGT2B28, UGT2B4, UGT2B7, UGT3A1, ULK1, ULK2, UMOD, UNC50, UNC93B1, UPK2, UPK3A, USE1, USO1, USP17L2, USP19, USP30, USP8, UST, UXS1, VAC14, VAMP1, VAMP2, VAMP3, VAMP4, VAMP7, VAMP8, VAPA, VAPB, VASN, VAT1, VCP, VDAC1, VDAC1P5, VDAC2, VDAC3, VIMP, VKORC1, VKORC1L1, VMA21, VMP1, VPS11, VPS16, VPS18, VPS25, VPS26A, VPS28, VPS29, VPS33A, VPS33B, VPS35, VPS36, VPS37A, VPS37B, VPS37C, VPS37D, VPS39, VPS41, VPS45, VPS4A, VPS4B, VPS52, VPS53, VRK2, VTA1, VTI1A, VTI1B, WASF1, WASH1, WASH2P, WASH3P, WASH4P, WASH6P, WASL, WBSCR17, WDFY3, WDR11, WDR41, WDR44, WDR45, WDR45B, WFS1, WHAMM, WIPI1, WIPI2, WLS, WNT3A, WNT5A, WRB, XBP1, XBP1P1, XXYLT1, XYLT1, XYLT2, YI036_HUMAN, YIF1A, YIPF5, YIPF7, YKT6, ZDHHC13, ZDHHC16, ZDHHC17, ZDHHC2, ZDHHC21, ZDHHC3, ZDHHC6, ZDHHC7, ZDHHC9, ZFYVE1, ZFYVE16, ZFYVE26, ZFYVE27, ZFYVE28, ZFYVE9, ZG16, ZMPSTE24, ZNF177, ZNF260, ZNRF1, ZNRF2, ZP3, ZW10]",
        "OverViewTerm" : "FALSE",
        "name" : "bounding%20membrane%20of%20organelle",
        "Term_PValue_Corrected_with_Bonferroni_step_down" : 1.0,
        "Group_PValue_Corrected_with_Bonferroni_step_down" : "{Group10=0.0017087075457921752, Group26=7.051708908796622E-16, Group88=1.0}",
        "CEREBRAL_DOWNSTRAM_INFO" : "",
        "Term_PValue" : 0.6834224481922873,
        "GOTerm" : "bounding membrane of organelle",
        "shared_name" : "bounding%20membrane%20of%20organelle",
        "CEREBRAL_LOCALIZATION_INFO" : "",
        "Number_of_genes_grouped" : 40,
        "UNIQUE_ID" : "GO:0098588",
        "CEREBRAL_DOWNSTRAM_INFO_ALL" : "",
        "UniProtKB_AC" : ""
      },
      "position" : {
        "x" : 2576.527226484206,
        "y" : 3409.468764477002
      },
      "selected" : false
    }, {
      "data" : {
        "id" : "1666",
        "GOID" : "GO:0098576",
        "GOLevels" : "[2, 3, 4]",
        "Ontology_Source" : "GO_CellularComponent_25.08.2015_03h05",
        "SUID" : 1666,
        "_Associated_Genes" : 10.0,
        "Associated_Genes_Found" : "[BCAP31, CALR, NUCB1]",
        "GOGroups" : "[Group75]",
        "ENSEMBL_GENE_ID" : "",
        "Group_PValue" : "{Group75=0.5964808389866227}",
        "Cluster" : "",
        "selected" : false,
        "Common_Genes" : "",
        "Nr_Genes" : 3.0,
        "CEREBRAL_LOCALIZATION_INFO_ALL" : "",
        "All_Associated_Genes" : "[BCAP31, CALR, CANX, CD74, HLA-A, HLA-B, HLA-C, HLA-DPA1, HLA-DPB1, HLA-DQA1, HLA-DQA2, HLA-DQB1, HLA-DQB2, HLA-DRA, HLA-DRB1, HLA-DRB3, HLA-DRB4, HLA-DRB5, HLA-E, HLA-F, HLA-G, HM13, NUCB1, PKD2, PRKD2, SPPL2A, SPPL2B, SPPL2C, SPPL3, TAPBP]",
        "OverViewTerm" : "FALSE",
        "name" : "lumenal%20side%20of%20membrane",
        "Term_PValue_Corrected_with_Bonferroni_step_down" : 1.0,
        "Group_PValue_Corrected_with_Bonferroni_step_down" : "{Group75=1.0}",
        "CEREBRAL_DOWNSTRAM_INFO" : "",
        "Term_PValue" : 0.4383995642838462,
        "GOTerm" : "lumenal side of membrane",
        "shared_name" : "lumenal%20side%20of%20membrane",
        "CEREBRAL_LOCALIZATION_INFO" : "",
        "Number_of_genes_grouped" : 5,
        "UNIQUE_ID" : "GO:0098576",
        "CEREBRAL_DOWNSTRAM_INFO_ALL" : "",
        "UniProtKB_AC" : ""
      },
      "position" : {
        "x" : 3123.17319575476,
        "y" : 4058.374259812874
      },
      "selected" : false
    }, {
      "data" : {
        "id" : "1665",
        "GOID" : "GO:0098562",
        "GOLevels" : "[3, 4]",
        "Ontology_Source" : "GO_CellularComponent_25.08.2015_03h05",
        "SUID" : 1665,
        "_Associated_Genes" : 17.127071380615234,
        "Associated_Genes_Found" : "[ACP1, CDH1, CHMP4B, CSK, ESYT2, EXOC1, G6PD, GCOM1, GNA12, GNA13, GNA14, GNAI1, GNAI2, GNAL, GNAO1, GNAS, GNAT1, GNAT2, GNG11, GNG12, HTRA2, IQGAP1, JUP, KRAS, PGM5, RAB21, SNX18, SNX5, SNX9, SPTA1, SPTB]",
        "GOGroups" : "[Group74]",
        "ENSEMBL_GENE_ID" : "",
        "Group_PValue" : "{Group74=0.4735402040948692}",
        "Cluster" : "",
        "selected" : false,
        "Common_Genes" : "",
        "Nr_Genes" : 31.0,
        "CEREBRAL_LOCALIZATION_INFO_ALL" : "",
        "All_Associated_Genes" : "[ABL1, ABL2, ACP1, ALOX15, ARRB1, ASPSCR1, ATP2A2, ATP2B1, BIRC2, BLK, BMX, BTK, CABP1, CACNB4, CAV2, CD2, CDH1, CDK16, CHMP4A, CHMP4B, CHUK, CNR2, CSK, CYLD, CYTH1, CYTH3, DAB2IP, DIABLO, DLG1, DLG4, DNAJA1, DNAJC25-GNG10, DSG1, DTNA, ERRFI1, ESYT2, ESYT3, EXOC1, EXOC7, EZR, FARP1, FER, FERMT2, FES, FGFR3, FGR, FRK, FYN, FZR1, G6PD, GCOM1, GEM, GM2A, GNA11, GNA12, GNA13, GNA14, GNA15, GNAI1, GNAI2, GNAI3, GNAL, GNAO1, GNAQ, GNAS, GNAT1, GNAT2, GNAT3, GNAZ, GNB1, GNB1L, GNG10, GNG11, GNG12, GNG13, GNG2, GNG3, GNG4, GNG5, GNG7, GNG8, GNGT1, GNGT2, GNRH1, HCK, HM13, HTRA2, IKBKB, IQGAP1, ITK, JAK1, JAK2, JAK3, JUP, KCNAB1, KCNAB2, KCNIP1, KIT, KRAS, LCK, LDLRAP1, LLGL1, LRRK2, LYN, MAP2K2, MATK, MIEN1, MYZAP, NF1, NPHS2, NR4A3, NTSR1, PCDHA6, PGM5, PKD2, PKP4, PRKD2, PTEN, PTK2, PTK2B, PTK6, PTP4A1, PTPN1, PTPN22, PTPN3, PTPN4, PTPN7, RAB21, RAB5A, RACGAP1, RASA1, RASA2, RASA3, RASA4, RASA4B, RASAL1, RASAL2, RASAL3, RBSN, RGS11, RGS19, RGS2, RGS6, RGS7, RGS9, RGS9BP, RHBDF2, RNF31, S100A6, S100G, SHROOM4, SNX18, SNX5, SNX9, SPPL2A, SPPL2B, SPPL2C, SPPL3, SPTA1, SPTB, SRC, SRMS, STYK1, SYK, SYNGAP1, TANK, TEC, TGM3, TH, TIAM1, TNK1, TNK2, TRAF2, TRAF3, TRAF5, TRAF6, TXK, TYK2, UBL4A, YES1, ZAP70]",
        "OverViewTerm" : "FALSE",
        "name" : "cytoplasmic%20side%20of%20membrane",
        "Term_PValue_Corrected_with_Bonferroni_step_down" : 1.519644682461144E-4,
        "Group_PValue_Corrected_with_Bonferroni_step_down" : "{Group74=1.0}",
        "CEREBRAL_DOWNSTRAM_INFO" : "",
        "Term_PValue" : 4.7193934237923727E-7,
        "GOTerm" : "cytoplasmic side of membrane",
        "shared_name" : "cytoplasmic%20side%20of%20membrane",
        "CEREBRAL_LOCALIZATION_INFO" : "",
        "Number_of_genes_grouped" : 40,
        "UNIQUE_ID" : "GO:0098562",
        "CEREBRAL_DOWNSTRAM_INFO_ALL" : "",
        "UniProtKB_AC" : ""
      },
      "position" : {
        "x" : 2520.34793045884,
        "y" : 3569.1967096230946
      },
      "selected" : false
    }, {
      "data" : {
        "id" : "1664",
        "GOID" : "GO:0098552",
        "GOLevels" : "[2, 3]",
        "Ontology_Source" : "GO_CellularComponent_25.08.2015_03h05",
        "SUID" : 1664,
        "_Associated_Genes" : 11.963882446289062,
        "Associated_Genes_Found" : "[ACP1, ANPEP, ANXA5, B2M, BCAM, BCAP31, CALR, CDH1, CHMP4B, CSK, ESYT2, EXOC1, FASN, FCN1, FGA, G6PD, GCOM1, GNA12, GNA13, GNA14, GNAI1, GNAI2, GNAL, GNAO1, GNAS, GNAT1, GNAT2, GNG11, GNG12, GSR, HTRA2, IGHM, IQGAP1, ITGA1, ITGA5, ITGAV, ITGB1, JUP, KRAS, LGALS3, MCAM, NCAM1, NUCB1, PGM5, PLG, RAB21, SNX18, SNX5, SNX9, SPTA1, SPTB, TF, THBS1]",
        "GOGroups" : "[Group51, Group74, Group9]",
        "ENSEMBL_GENE_ID" : "",
        "Group_PValue" : "{Group51=0.5568414625122955, Group74=0.4735402040948692, Group9=2.673312678018159E-4}",
        "Cluster" : "",
        "selected" : false,
        "Common_Genes" : "",
        "Nr_Genes" : 53.0,
        "CEREBRAL_LOCALIZATION_INFO_ALL" : "",
        "All_Associated_Genes" : "[ABCA1, ABCG1, ABL1, ABL2, ACE, ACP1, ADA, ADAM9, ADGRA3, ADGRE1, ALCAM, ALOX15, AMOT, ANO1, ANPEP, ANTXR2, ANXA5, AQP4, ARRB1, ASPSCR1, ASTN1, ATP2A2, ATP2B1, ATP6AP2, B2M, B4GALT1, BCAM, BCAP31, BCAT2, BIRC2, BLK, BMPR1A, BMX, BTK, BTLA, C10orf54, CA4, CABP1, CACNB4, CALR, CANX, CAV2, CCR1, CCR4, CCR5, CCR7, CD14, CD19, CD2, CD22, CD226, CD24, CD244, CD27, CD274, CD276, CD28, CD33, CD34, CD36, CD3E, CD4, CD40, CD40LG, CD44, CD48, CD5, CD59, CD69, CD74, CD79A, CD79B, CD80, CD83, CD86, CD8A, CD8B, CD9, CDH1, CDH13, CDK16, CEACAM5, CHMP4A, CHMP4B, CHRNA4, CHRNB2, CHUK, CLCN3, CLPTM1, CNOT6, CNR2, CNTN1, CR2, CSK, CTLA4, CTSB, CTSV, CUBN, CXCL10, CXCL12, CXCL9, CXCR3, CXCR5, CYLD, CYTH1, CYTH3, DAB2IP, DEAF1, DIABLO, DLG1, DLG4, DLK1, DNAJA1, DNAJC25-GNG10, DSG1, DTNA, ECE1, EFNA5, ENG, ENOX2, ENPEP, EPHA5, ERRFI1, ESYT2, ESYT3, EXOC1, EXOC7, EZR, F10, F3, FAM110A, FARP1, FAS, FASLG, FASN, FCER1A, FCER1G, FCER2, FCGR3A, FCN1, FCRL2, FCRL6, FCRLB, FER, FERMT2, FES, FGA, FGB, FGF8, FGFR3, FGG, FGR, FLT3, FLT3LG, FOLR1, FOLR2, FRK, FYN, FZR1, G6PD, GCOM1, GEM, GFRA3, GGT1, GGT2, GGT3P, GGT5, GGT6, GGT7, GGTA1P, GGTA2P, GGTLC1, GGTLC2, GGTLC3, GLRA1, GLRA3, GM2A, GNA11, GNA12, GNA13, GNA14, GNA15, GNAI1, GNAI2, GNAI3, GNAL, GNAO1, GNAQ, GNAS, GNAT1, GNAT2, GNAT3, GNAZ, GNB1, GNB1L, GNG10, GNG11, GNG12, GNG13, GNG2, GNG3, GNG4, GNG5, GNG7, GNG8, GNGT1, GNGT2, GNRH1, GP1BA, GPC4, GPIHBP1, GSR, HCK, HEG1, HFE, HLA-A, HLA-B, HLA-C, HLA-DPA1, HLA-DPB1, HLA-DQA1, HLA-DQA2, HLA-DQB1, HLA-DQB2, HLA-DRA, HLA-DRB1, HLA-DRB3, HLA-DRB4, HLA-DRB5, HLA-E, HLA-F, HLA-G, HM13, HTRA2, HYAL2, ICAM1, ICOS, IFNG, IGHD, IGHM, IKBKB, IL12RB1, IL13, IL17A, IL2RA, IL2RB, IL2RG, IL4, IL6, IL6ST, IL7R, IQGAP1, ITGA1, ITGA2, ITGA2B, ITGA3, ITGA4, ITGA5, ITGA6, ITGAE, ITGAL, ITGAM, ITGAV, ITGAX, ITGB1, ITGB6, ITK, JAK1, JAK2, JAK3, JUP, KCNAB1, KCNAB2, KCNIP1, KCNJ3, KCNJ5, KCNMA1, KDR, KIT, KLRD1, KRAS, L1CAM, LAG3, LAMP1, LCK, LDLR, LDLRAP1, LGALS3, LILRB1, LLGL1, LPPR4, LRRK2, LYN, MAP2K2, MATK, MCAM, MFGE8, MIEN1, MS4A1, MS4A2, MUC16, MUC17, MYZAP, NCAM1, NDUFA2, NF1, NGFR, NLGN1, NPHS2, NPM3, NR4A3, NRCAM, NTSR1, NUCB1, P2RX1, P2RX7, P2RY12, P4HB, PCDHA6, PCID2, PCSK9, PDCD1, PDGFRA, PDPN, PECAM1, PGM5, PKD2, PKHD1, PKP4, PLET1, PLG, PRKD2, PTEN, PTK2, PTK2B, PTK6, PTP4A1, PTPN1, PTPN22, PTPN3, PTPN4, PTPN7, PTPRC, RAB21, RAB5A, RACGAP1, RASA1, RASA2, RASA3, RASA4, RASA4B, RASAL1, RASAL2, RASAL3, RBSN, RGS11, RGS19, RGS2, RGS6, RGS7, RGS9, RGS9BP, RHBDF2, RNF31, RTN4RL1, RTN4RL2, S100A6, S100G, S1PR1, SCNN1A, SCNN1B, SCNN1G, SCUBE1, SDC1, SELL, SELP, SEMA7A, SEPP1, SERPINA5, SERPINE2, SHROOM4, SLAMF1, SLC22A11, SLC2A4, SNX18, SNX5, SNX9, SPA17, SPN, SPPL2A, SPPL2B, SPPL2C, SPPL3, SPTA1, SPTB, SRC, SRMS, STAB2, STYK1, SYK, SYNGAP1, TANK, TAPBP, TAS2R16, TEC, TF, TFR2, TFRC, TGFBR2, TGFBR3, TGM3, TH, THBS1, THY1, TIAM1, TLR2, TLR4, TMC1, TMEM123, TNF, TNFRSF11A, TNFRSF13B, TNFRSF13C, TNFRSF14, TNFRSF18, TNFRSF4, TNFRSF9, TNFSF13, TNK1, TNK2, TRAF2, TRAF3, TRAF5, TRAF6, TRPM8, TXK, TYK2, UBL4A, UMODL1, VCAM1, VTCN1, YES1, ZAP70]",
        "OverViewTerm" : "TRUE",
        "name" : "side%20of%20membrane",
        "Term_PValue_Corrected_with_Bonferroni_step_down" : 0.003553290010157236,
        "Group_PValue_Corrected_with_Bonferroni_step_down" : "{Group51=1.0, Group74=1.0, Group9=0.016039876068108954}",
        "CEREBRAL_DOWNSTRAM_INFO" : "",
        "Term_PValue" : 1.176586096078555E-5,
        "GOTerm" : "side of membrane",
        "shared_name" : "side%20of%20membrane",
        "CEREBRAL_LOCALIZATION_INFO" : "",
        "Number_of_genes_grouped" : 40,
        "UNIQUE_ID" : "GO:0098552",
        "CEREBRAL_DOWNSTRAM_INFO_ALL" : "",
        "UniProtKB_AC" : ""
      },
      "position" : {
        "x" : 2452.4700020342716,
        "y" : 3479.6804627341335
      },
      "selected" : false
    }, {
      "data" : {
        "id" : "1663",
        "GOID" : "GO:0097610",
        "GOLevels" : "[2, 3, 4]",
        "Ontology_Source" : "GO_CellularComponent_25.08.2015_03h05",
        "SUID" : 1663,
        "_Associated_Genes" : 20.0,
        "Associated_Genes_Found" : "[DCTN3, ITGB1, MYH9, PDXP, RAB21, RDX, RHOA, STAMBP, SVIL]",
        "GOGroups" : "[Group73]",
        "ENSEMBL_GENE_ID" : "",
        "Group_PValue" : "{Group73=0.003064344147543448}",
        "Cluster" : "",
        "selected" : false,
        "Common_Genes" : "",
        "Nr_Genes" : 9.0,
        "CEREBRAL_LOCALIZATION_INFO_ALL" : "",
        "All_Associated_Genes" : "[ARF6, CEP55, DCTN3, ECT2, FSD1, ITGB1, LIMA1, MASTL, MEN1, MYH10, MYH9, MYLK, NDE1, NF2, OR2A4, PDXP, PITPNM1, PKN1, PKN2, PLCD3, PLEKHG6, PLK4, PPP1CC, PSTPIP1, RAB11A, RAB11FIP3, RAB11FIP4, RAB21, RACGAP1, RALA, RDX, RHOA, RHOB, RHOC, SEPT12, SEPT2, SEPT6, SEPT7, SPIRE1, SPIRE2, SSH1, STAMBP, SVIL, WDR73, ZFYVE19]",
        "OverViewTerm" : "FALSE",
        "name" : "cell%20surface%20furrow",
        "Term_PValue_Corrected_with_Bonferroni_step_down" : 0.4501306802029954,
        "Group_PValue_Corrected_with_Bonferroni_step_down" : "{Group73=0.15628155152471584}",
        "CEREBRAL_DOWNSTRAM_INFO" : "",
        "Term_PValue" : 0.0019236353854828864,
        "GOTerm" : "cell surface furrow",
        "shared_name" : "cell%20surface%20furrow",
        "CEREBRAL_LOCALIZATION_INFO" : "",
        "Number_of_genes_grouped" : 10,
        "UNIQUE_ID" : "GO:0097610",
        "CEREBRAL_DOWNSTRAM_INFO_ALL" : "",
        "UniProtKB_AC" : ""
      },
      "position" : {
        "x" : 1754.0678858344909,
        "y" : 3509.1697090537054
      },
      "selected" : false
    }, {
      "data" : {
        "id" : "1662",
        "GOID" : "GO:0097546",
        "GOLevels" : "[3, 4, 5, 6]",
        "Ontology_Source" : "GO_CellularComponent_25.08.2015_03h05",
        "SUID" : 1662,
        "_Associated_Genes" : 20.0,
        "Associated_Genes_Found" : "[PQBP1, PRKACB, PRKAR1A, PRKAR2A, PRKAR2B]",
        "GOGroups" : "[Group64]",
        "ENSEMBL_GENE_ID" : "",
        "Group_PValue" : "{Group64=0.16307659124008336}",
        "Cluster" : "",
        "selected" : false,
        "Common_Genes" : "",
        "Nr_Genes" : 5.0,
        "CEREBRAL_LOCALIZATION_INFO_ALL" : "",
        "All_Associated_Genes" : "[ARMC4, CEP126, DISC1, GLI1, GLI2, GLI3, IFT122, IFT20, IFT52, IFT88, INVS, NEK8, NPHP1, NPHP4, PQBP1, PRKACA, PRKACB, PRKACG, PRKAR1A, PRKAR1B, PRKAR2A, PRKAR2B, PRKCA, SUFU, TULP3]",
        "OverViewTerm" : "FALSE",
        "name" : "ciliary%20base",
        "Term_PValue_Corrected_with_Bonferroni_step_down" : 1.0,
        "Group_PValue_Corrected_with_Bonferroni_step_down" : "{Group64=1.0}",
        "CEREBRAL_DOWNSTRAM_INFO" : "",
        "Term_PValue" : 0.01943015309732863,
        "GOTerm" : "ciliary base",
        "shared_name" : "ciliary%20base",
        "CEREBRAL_LOCALIZATION_INFO" : "",
        "Number_of_genes_grouped" : 5,
        "UNIQUE_ID" : "GO:0097546",
        "CEREBRAL_DOWNSTRAM_INFO_ALL" : "",
        "UniProtKB_AC" : ""
      },
      "position" : {
        "x" : 2018.8507768287673,
        "y" : 2825.866930265038
      },
      "selected" : false
    }, {
      "data" : {
        "id" : "1661",
        "GOID" : "GO:0097526",
        "GOLevels" : "[5, 6, 7, 8, 9, 10, 11]",
        "Ontology_Source" : "GO_CellularComponent_25.08.2015_03h05",
        "SUID" : 1661,
        "_Associated_Genes" : 22.727272033691406,
        "Associated_Genes_Found" : "[CD2BP2, LSM2, LSM3, LSM8, PRPF6]",
        "GOGroups" : "[Group72]",
        "ENSEMBL_GENE_ID" : "",
        "Group_PValue" : "{Group72=0.0017175748784158864}",
        "Cluster" : "",
        "selected" : false,
        "Common_Genes" : "",
        "Nr_Genes" : 5.0,
        "CEREBRAL_LOCALIZATION_INFO_ALL" : "",
        "All_Associated_Genes" : "[CD2BP2, LSM2, LSM3, LSM4, LSM5, LSM6, LSM8, PPIH, PRPF3, PRPF31, PRPF4, PRPF6, SART1, SART3, SNRPB, SNRPD1, SNRPD2, SNRPD3, SNRPE, SNRPN, TXNL4A, TXNL4B]",
        "OverViewTerm" : "FALSE",
        "name" : "spliceosomal%20tri-snRNP%20complex",
        "Term_PValue_Corrected_with_Bonferroni_step_down" : 1.0,
        "Group_PValue_Corrected_with_Bonferroni_step_down" : "{Group72=0.09103146855604198}",
        "CEREBRAL_DOWNSTRAM_INFO" : "",
        "Term_PValue" : 0.011287407864395426,
        "GOTerm" : "spliceosomal tri-snRNP complex",
        "shared_name" : "spliceosomal%20tri-snRNP%20complex",
        "CEREBRAL_LOCALIZATION_INFO" : "",
        "Number_of_genes_grouped" : 5,
        "UNIQUE_ID" : "GO:0097526",
        "CEREBRAL_DOWNSTRAM_INFO_ALL" : "",
        "UniProtKB_AC" : ""
      },
      "position" : {
        "x" : 2619.4637799689663,
        "y" : 2310.2644890137017
      },
      "selected" : false
    }, {
      "data" : {
        "id" : "1660",
        "GOID" : "GO:0097525",
        "GOLevels" : "[4, 5, 6, 7, 8, 9, 10]",
        "Ontology_Source" : "GO_CellularComponent_25.08.2015_03h05",
        "SUID" : 1660,
        "_Associated_Genes" : 18.604650497436523,
        "Associated_Genes_Found" : "[CD2BP2, LSM2, LSM3, LSM8, LUC7L2, PRPF6, SF3A1, SNRPF]",
        "GOGroups" : "[Group72]",
        "ENSEMBL_GENE_ID" : "",
        "Group_PValue" : "{Group72=0.0017175748784158864}",
        "Cluster" : "",
        "selected" : false,
        "Common_Genes" : "",
        "Nr_Genes" : 8.0,
        "CEREBRAL_LOCALIZATION_INFO_ALL" : "",
        "All_Associated_Genes" : "[C7orf55-LUC7L2, CCDC97, CD2BP2, DDX23, DDX39B, HNRNPC, LSM2, LSM3, LSM4, LSM5, LSM6, LSM8, LUC7L, LUC7L2, LUC7L3, PHF5A, PPIH, PRPF3, PRPF31, PRPF4, PRPF6, PRPF8, SART1, SART3, SF3A1, SF3A2, SNRNP200, SNRNP40, SNRNP70, SNRPA, SNRPA1, SNRPB, SNRPB2, SNRPC, SNRPD1, SNRPD2, SNRPD3, SNRPE, SNRPF, SNRPG, SNRPN, TXNL4A, TXNL4B]",
        "OverViewTerm" : "FALSE",
        "name" : "spliceosomal%20snRNP%20complex",
        "Term_PValue_Corrected_with_Bonferroni_step_down" : 1.0,
        "Group_PValue_Corrected_with_Bonferroni_step_down" : "{Group72=0.09103146855604198}",
        "CEREBRAL_DOWNSTRAM_INFO" : "",
        "Term_PValue" : 0.0053954189638217905,
        "GOTerm" : "spliceosomal snRNP complex",
        "shared_name" : "spliceosomal%20snRNP%20complex",
        "CEREBRAL_LOCALIZATION_INFO" : "",
        "Number_of_genes_grouped" : 10,
        "UNIQUE_ID" : "GO:0097525",
        "CEREBRAL_DOWNSTRAM_INFO_ALL" : "",
        "UniProtKB_AC" : ""
      },
      "position" : {
        "x" : 2508.667886108451,
        "y" : 2413.1347322002985
      },
      "selected" : false
    }, {
      "data" : {
        "id" : "1659",
        "GOID" : "GO:0097481",
        "GOLevels" : "[3, 4, 5]",
        "Ontology_Source" : "GO_CellularComponent_25.08.2015_03h05",
        "SUID" : 1659,
        "_Associated_Genes" : 10.389610290527344,
        "Associated_Genes_Found" : "[ADD3, ATP1A1, CAMK2A, GAP43, MAP1B, NEFH, PALM, SPTBN1]",
        "GOGroups" : "[Group45]",
        "ENSEMBL_GENE_ID" : "",
        "Group_PValue" : "{Group45=0.19383690923118185}",
        "Cluster" : "",
        "selected" : false,
        "Common_Genes" : "",
        "Nr_Genes" : 8.0,
        "CEREBRAL_LOCALIZATION_INFO_ALL" : "",
        "All_Associated_Genes" : "[ABLIM1, ADD2, ADD3, ANK2, ARFGAP1, ARFGAP3, ARHGEF2, ATP1A1, ATP1A4, BAIAP2, BMPR2, BNIP3, BSN, CAMK2A, CAMK2B, CAMK2G, CAP2, CLSTN1, CLSTN2, CLSTN3, CNKSR2, CTNNA2, DCLK1, DGKI, DLG2, DLG4, DLGAP1, DMTN, DNAJC6, EPB41L1, EPB41L3, GAP43, GNG3, GPER1, GPRIN1, GRIK1, GRIN1, GRIN2B, GSK3B, HOMER1, HOMER2, HOMER3, LLGL1, M0R1B8_HUMAN, MACF1, MAP1A, MAP1B, MAP2, MAP3K7, MAPK10, MAPK8IP2, METAP1, METAP2, MPP2, MTMR2, NCK2, NEFH, NGFR, NLGN1, NTRK2, P2RY1, PAK1, PALM, PDPK1, PICK1, PKN1, PRKCG, RTN4, SERPINB8, SHANK1, SHANK3, SORCS3, SPTBN1, SYN2, SYN3, TNDM, VPS35]",
        "OverViewTerm" : "FALSE",
        "name" : "neuronal%20postsynaptic%20density",
        "Term_PValue_Corrected_with_Bonferroni_step_down" : 1.0,
        "Group_PValue_Corrected_with_Bonferroni_step_down" : "{Group45=1.0}",
        "CEREBRAL_DOWNSTRAM_INFO" : "",
        "Term_PValue" : 0.15707908181844552,
        "GOTerm" : "neuronal postsynaptic density",
        "shared_name" : "neuronal%20postsynaptic%20density",
        "CEREBRAL_LOCALIZATION_INFO" : "",
        "Number_of_genes_grouped" : 10,
        "UNIQUE_ID" : "GO:0097481",
        "CEREBRAL_DOWNSTRAM_INFO_ALL" : "",
        "UniProtKB_AC" : ""
      },
      "position" : {
        "x" : 1778.7026452309801,
        "y" : 3405.3470141652506
      },
      "selected" : false
    }, {
      "data" : {
        "id" : "1658",
        "GOID" : "GO:0097458",
        "GOLevels" : "[2, 3]",
        "Ontology_Source" : "GO_CellularComponent_25.08.2015_03h05",
        "SUID" : 1658,
        "_Associated_Genes" : 6.9896745681762695,
        "Associated_Genes_Found" : "[ADD3, AHCY, ANG, ANK1, APOB, APOE, ARG1, ARR3, ATP1A1, ATP2B4, BAG3, BASP1, BIN1, CA2, CACYBP, CAMK2A, CAPN2, CLU, COMT, COPS5, CTTN, CYFIP1, DAG1, DMD, DPYSL2, DPYSL3, EEA1, EEF1A2, ENO2, EPN1, FBXO2, FKBP4, GAP43, GARS, GART, GDI1, GNAI2, GNAO1, GNAS, GNAT1, GNAT2, GPI, GPX1, HNMT, HNRNPA3, ILF3, IQGAP1, ITGA1, ITGB1, ITPR3, KCTD12, KIF5B, LRP1, MAP1B, MAP2K1, MAPT, MB, MTPN, NCAM1, NEFH, NEFL, NUMA1, PALM, PAWR, PPT1, PQBP1, PRKAR2B, PRPH, PURA, PYGB, RAB21, RAP1A, RBM3, S100A4, SNAP29, SNCAIP, SNCG, SNX18, SPTBN1, SPTBN2, STRN3, SYNPO, TINAGL1, TUBB3, TUBB4A, VAMP3, VIM, YWHAE]",
        "GOGroups" : "[Group21, Group42, Group52]",
        "ENSEMBL_GENE_ID" : "",
        "Group_PValue" : "{Group21=0.37126780005019067, Group42=7.601481961807792E-5, Group52=4.002312238651015E-4}",
        "Cluster" : "",
        "selected" : false,
        "Common_Genes" : "",
        "Nr_Genes" : 88.0,
        "CEREBRAL_LOCALIZATION_INFO_ALL" : "",
        "All_Associated_Genes" : "[AAK1, AATK, ABAT, ABCA4, ABCC8, ABI1, ABI2, ABL2, ABLIM1, ACAD9, ACADM, ACOT7, ACP2, ACSL4, ACTL6B, ACTN2, ACTN4, ADA, ADAM21, ADAM22, ADCY10, ADCY2, ADCY4, ADCYAP1R1, ADD2, ADD3, ADGRL1, ADNP, ADORA1, ADRA2C, ADRB2, AGER, AGFG1, AGO2, AGRP, AHCY, AHI1, AIF1, AIPL1, AKAP5, ALCAM, ALOX5, ALPK3, ALS2, AMIGO1, AMPH, ANG, ANK1, ANK2, ANK3, ANKRD27, ANKS1A, ANKS1B, ANXA3, AP3D1, APBA1, APBA2, APBB1, APBB2, APC, APEX1, APOB, APOD, APOE, APP, AQP1, AQP11, ARC, ARF1, ARF1P1, ARF4, ARFGAP1, ARFGAP3, ARFGEF2, ARG1, ARHGAP32, ARHGAP44, ARHGEF15, ARHGEF2, ARHGEF7, ARID1A, ARID1B, ARMS2, ARPC2, ARR3, ARRB1, ARRB2, ASCL1, ASIC2, ASS1, ATAT1, ATCAY, ATF4, ATL1, ATP1A1, ATP1A2, ATP1A3, ATP1A4, ATP2B1, ATP2B2, ATP2B4, ATP6AP2, ATP6V0D1, ATP6V1G2, ATP7A, ATP8A2, ATXN10, ATXN1L, AURKA, AVIL, AVP, AZIN2, BACE1, BAG3, BAIAP2, BASP1, BBS4, BBS7, BCAN, BCL11B, BCL2L1, BDKRB1, BDNF, BDNF-AS, BGLAP, BIN1, BMP1, BMPR1A, BMPR1B, BMPR2, BNIP3, BOC, BRAF, BRD1, BRINP3, BRS3, BRSK1, BSN, C1D, C1QTNF1, C2orf71, CA2, CABP1, CABP4, CACFD1, CACNA1A, CACNA1B, CACNA1C, CACYBP, CAD, CADM1, CADM2, CADPS2, CALB1, CALB2, CALCA, CALCR, CAMK1G, CAMK2A, CAMK2B, CAMK2D, CAMK2G, CAMK2N1, CANX, CAP2, CAPN2, CAPRIN1, CASK, CASP8, CCDC120, CCK, CCKAR, CCL2, CCR2, CCSAP, CDC42, CDH13, CDH8, CDHR1, CDK16, CDK5, CDK5R1, CDKL5, CEP290, CHL1, CHRFAM7A, CHRM1, CHRM2, CHRM3, CHRM4, CHRNA1, CHRNA10, CHRNA2, CHRNA3, CHRNA4, CHRNA5, CHRNA6, CHRNA7, CHRNA9, CHRNB1, CHRNB2, CHRNB3, CHRNB4, CHRND, CHRNE, CHRNG, CIB1, CIB2, CLCN3, CLDN5, CLN3, CLSTN1, CLSTN2, CLSTN3, CLU, CNGA1, CNGA3, CNGA4, CNGB1, CNGB3, CNIH2, CNIH3, CNKSR2, CNN3, CNR1, CNR2, CNTN2, CNTN4, CNTNAP1, CNTNAP2, CNTNAP4, COBL, COMT, COPS4, COPS5, CORO1A, CPAMD8, CPEB1, CPEB2, CPEB3, CPEB4, CPLX1, CPNE5, CPNE6, CPT1C, CREB3, CREB3L4, CRH, CRHBP, CRHR1, CRHR2, CRIPT, CRMP1, CROCC, CRTAC1, CRTC1, CST3, CTNNA2, CTNND2, CTSV, CTTN, CTTNBP2, CX3CR1, CXADR, CYBA, CYFIP1, CYFIP2, CYGB, CYP11A1, CYP17A1, CYTH2, DAB1, DAB2IP, DAG1, DAGLA, DAXX, DBN1, DBNL, DCC, DCLK1, DCTN2, DCX, DDC, DDN, DDX11, DENND1A, DFFB, DFNB31, DFNB59, DGKI, DHODH, DHRS3, DICER1, DISC1, DLG1, DLG2, DLG3, DLG4, DLGAP1, DLGAP3, DMD, DMTN, DMXL2, DNAAF3, DNAJC5, DNAJC6, DNER, DNM1, DNM1L, DNM2, DNM3, DOC2A, DOCK7, DPF1, DPF3, DPYSL2, DPYSL3, DPYSL5, DRD1, DRD2, DRD4, DSCAM, DST, DTNA, DTNBP1, DVL1, DVL1P1, E7EVH7_HUMAN, EEA1, EEF1A2, EFHC1, EFNA2, ELFN1, ELK1, ELOVL5, ENC1, ENDOG, ENO2, EPB41L1, EPB41L3, EPHA4, EPHA5, EPHA7, EPHA8, EPHB1, EPHB2, EPHB3, EPN1, EPS8, ERC1, ERC2, ERMN, EXOC4, EXOC7, EXOC8, FABP7, FADD, FAM168B, FAM58A, FARP1, FAT3, FBXO2, FBXO31, FBXO45, FEZ1, FGF13, FKBP15, FKBP4, FLNA, FMR1, FOS, FOSL1, FRMD7, FRMPD4, FSCN1, FSTL3, FUS, FXR1, FXR2, FYCO1, FZD1, FZD3, FZD9, GABARAPL1, GABBR1, GABBR2, GABRA1, GABRA2, GABRA3, GABRA4, GABRA5, GABRA6, GABRB1, GABRB2, GABRB3, GABRD, GABRE, GABRG1, GABRG2, GABRG3, GABRP, GABRQ, GABRR1, GABRR2, GAD2, GAL, GAP43, GARS, GART, GC, GCHFR, GDI1, GDPD5, GHR, GHRH, GHRL, GHSR, GIP, GIPC1, GLRA1, GLRA2, GLRA3, GLRA4, GLRB, GLRX2, GLRX3, GLRX5, GLUL, GNA11, GNAI2, GNAO1, GNAQ, GNAS, GNAT1, GNAT2, GNAT3, GNB1, GNB2L1, GNB3, GNB5, GNG13, GNG3, GNGT1, GNPDA1, GNRH1, GOLT1A, GOLT1B, GOPC, GOT1, GOT2, GPER1, GPI, GPM6A, GPNMB, GPR1, GPR149, GPR179, GPRIN1, GPX1, GRIA1, GRIA2, GRIA3, GRIA4, GRID1, GRID2, GRID2IP, GRIK1, GRIK2, GRIK3, GRIK4, GRIK5, GRIN1, GRIN2A, GRIN2B, GRIN2C, GRIN2D, GRIN3A, GRIN3B, GRIP1, GRIP2, GRK1, GRK4, GRM1, GRM2, GRM3, GRM4, GRM5, GRM6, GRM7, GRM8, GSK3B, GSTO1, GTF2I, GTPBP4, GUCA1A, GUCA1B, GUCA1C, GUCA2B, GUCY2C, GUCY2D, GUCY2F, H3BNC9_HUMAN, HAP1, HCFC1, HCN1, HCN3, HCN4, HCRT, HDAC6, HEPACAM, HERPUD1, HMBS, HNF1A, HNMT, HNRNPA3, HOMER1, HOMER2, HOMER3, HPCA, HPN, HTR2A, HTR2B, HTR3A, HTR3B, HTR3C, HTR3D, HTR3E, HTR5A, HTT, IAPP, ICA1, IFNAR1, IFT140, IFT20, IFT52, IFT57, IGF1R, IGF2BP1, IGHMBP2, IGLON5, IGSF5, IGSF9, IGSF9B, IL1R1, IL1RAPL1, IL6R, IL6ST, ILF3, ILK, INHA, INPP5J, INPP5K, IQCB1, IQGAP1, IRG1, IRX3, ITGA1, ITGA3, ITGA8, ITGB1, ITPKA, ITPR3, ITSN1, JPH4, KATNA1, KATNB1, KCNA1, KCNA2, KCNA3, KCNA4, KCNA6, KCNAB1, KCNAB2, KCNB1, KCNB2, KCNC1, KCNC2, KCNC3, KCNC4, KCND1, KCND2, KCND3, KCNE3, KCNH1, KCNH4, KCNH8, KCNIP1, KCNJ11, KCNJ14, KCNJ2, KCNJ4, KCNK1, KCNK2, KCNK9, KCNMA1, KCNN1, KCNN2, KCNN3, KCNN4, KCNQ2, KCNQ3, KCTD12, KCTD16, KCTD8, KIAA1598, KIF13B, KIF1A, KIF1B, KIF3A, KIF5B, KIRREL, KIRREL3, KISS1, KLC1, KLC2, KLC3, KLHL1, KLHL14, KLHL17, KLHL20, KLHL24, KNCN, KNDC1, KPNA1, KPTN, L1CAM, L7N2F9_HUMAN, LAMA2, LAMP1, LAMP5, LDLRAP1, LGALS12, LGI3, LIMK1, LIN7A, LIN7B, LIN7C, LLGL1, LMTK3, LNX1, LPAR1, LPAR3, LRFN3, LRP1, LRP4, LRP6, LRP8, LRRC4, LRRC4B, LRRK2, LRRTM1, LSAMP, LYNX1, LZTS1, M0R1B8_HUMAN, MACF1, MAF1, MAG, MAGEC2, MAGED4, MAGEE1, MAGI2, MAK, MAP1A, MAP1B, MAP1S, MAP2, MAP2K1, MAP3K12, MAP3K7, MAPK1, MAPK10, MAPK8IP1, MAPK8IP2, MAPK8IP3, MAPRE2, MAPT, MARK4, MAX, MB, MBL2, MBP, MED12, MERTK, METAP1, METAP2, MFF, MICALL2, MINK1, MLPH, MME, MMP12, MOB2, MOB4, MPDZ, MPP2, MPP3, MPP4, MPST, MT3, MTHFR, MTMR2, MTNR1A, MTOR, MTPN, MUL1, MYCBP2, MYH10, MYH14, MYH7B, MYL7, MYO10, MYO1A, MYO1D, MYO3A, MYO3B, MYO5A, MYO6, MYO7A, MYOC, MYRIP, NAIP, NANOS1, NAP1L1, NAP1L4, NAPA, NAPEPLD, NAPSA, NCAM1, NCAM2, NCDN, NCK2, NCMAP, NCOA1, NCOA2, NCOA3, NCS1, ND1, ND5, NDEL1, NDN, NDRG2, NDUFS7, NEFH, NEFL, NEFM, NEGR1, NEK3, NELL1, NELL2, NEURL1, NEUROG1, NF1, NFASC, NFIB, NGB, NGDN, NGEF, NGFR, NLGN1, NLGN2, NLGN3, NLGN4X, NLRP3, NMB, NMU, NOL3, NOS1, NOV, NPBWR1, NPBWR2, NPFF, NPTN, NPTX1, NPY1R, NPY5R, NQO1, NR1D1, NRCAM, NRG1, NRP1, NRP2, NRSN1, NRSN2, NRTN, NRXN1, NSF, NSMF, NTM, NTNG2, NTRK1, NTRK2, NTS, NTSR1, NUFIP1, NUMA1, NUPL2, OCRL, OMA1, OMP, OPA1, OPCML, OPHN1, OPN1LW, OPN1MW, OPN1SW, OPRD1, OPRK1, OPRL1, OPRM1, ORAI2, OSBP2, OTOF, OTX2, OXT, P2RX1, P2RX2, P2RX3, P2RX4, P2RX6, P2RX7, P2RY1, PACRG, PACSIN1, PAFAH1B1, PAK1, PALM, PALMD, PARD3, PARK2, PARK7, PAWR, PCDH15, PCDH8, PCDH9, PCDHA4, PCDHA6, PCDHA@, PCDHGB1, PCLO, PCP2, PCSK2, PDC, PDE10A, PDE11A, PDE1B, PDE2A, PDE6A, PDE6B, PDE6G, PDLIM5, PDPK1, PDYN, PDZD2, PEX5L, PFN2, PHAX, PHLPP2, PHOX2A, PI4K2A, PIAS3, PICALM, PICK1, PIN1, PINK1, PKN1, PLCB4, PLK2, PLK3, PLXDC1, PLXNA1, PMM1, PMM2, PNKD, POLG, POLR2M, POU4F1, PPEF2, PPFIA1, PPFIA2, PPFIA3, PPFIA4, PPM1A, PPP1CA, PPP1CC, PPP1R1B, PPP1R9A, PPP1R9B, PPP5C, PPT1, PQBP1, PREX1, PRG2, PRKACA, PRKAR2B, PRKCA, PRKCG, PRKCZ, PROC, PROM1, PRPH, PRPH2, PRSS12, PSD2, PSEN1, PSEN2, PSPH, PTCH1, PTEN, PTGDR2, PTGS1, PTGS2, PTK2B, PTPN13, PTPRF, PTPRK, PTPRN2, PTPRO, PTPRU, PURA, PVALB, PVRL1, PYGB, QDPR, RAB11A, RAB11B, RAB13, RAB17, RAB21, RAB27A, RAB39B, RAB3A, RAB3B, RAB3C, RAB3D, RAB43, RAB5A, RAB7A, RAB8A, RAB8B, RABAC1, RAC3, RANGAP1, RAP1A, RAP1GAP2, RAPGEF2, RARA, RASGRF1, RASGRP2, RBFOX3, RBM3, RDH11, RDH12, REEP6, RELN, RET, RGS11, RGS14, RGS2, RGS7, RGS9, RGS9BP, RHO, RIC3, RIMS1, RIMS2, RIMS3, RIMS4, RIN1, RIPK2, RNF40, RNF6, RNF7, ROBO1, ROBO2, ROBO3, ROM1, RP1, RP1L1, RPGR, RPH3A, RPL10, RPL28, RPS6, RPS6KB1, RPTOR, RRM1, RTN4, RTN4R, RUFY3, RXRA, S100A1, S100A4, S100A5, S100B, S100G, SACS, SAG, SAMD4A, SARM1, SCAMP1, SCAMP5, SCGN, SCN10A, SCN11A, SCN1A, SCN1B, SCN2A, SCN8A, SCRIB, SDC3, SEMA3A, SEMA4C, SEMA6A, SEPT11, SEPT5, SEPT6, SEPT7, SERPINB8, SERPINE2, SERPINF1, SETX, SEZ6, SEZ6L, SEZ6L2, SGCE, SH3KBP1, SHANK1, SHANK2, SHANK3, SHARPIN, SHISA9, SHROOM2, SIAH2, SIGMAR1, SIPA1L1, SIRT2, SKOR1, SLC12A5, SLC17A5, SLC17A6, SLC17A7, SLC17A8, SLC18A2, SLC18A3, SLC1A2, SLC1A3, SLC1A4, SLC25A27, SLC2A8, SLC30A3, SLC31A1, SLC32A1, SLC38A1, SLC38A7, SLC40A1, SLC4A10, SLC4A8, SLC5A7, SLC6A1, SLC6A11, SLC6A12, SLC6A13, SLC6A17, SLC6A2, SLC6A3, SLC6A4, SLC7A10, SLC8A1, SLC8A3, SLC9A6, SLC9A7, SMARCA2, SMARCA4, SMARCB1, SMARCC1, SMARCC2, SMARCD1, SMARCD3, SMARCE1, SNAP23, SNAP25, SNAP29, SNAP47, SNAPIN, SNCA, SNCAIP, SNCG, SNPH, SNX14, SNX18, SOD1, SORCS3, SORT1, SOS1, SPINK2, SPOCK1, SPTBN1, SPTBN2, SPTBN4, SPTBN5, SRCIN1, SRD5A2, SRGAP2, SRGAP3, SRI, SRR, SS18L1, SST, SSTR1, SSTR2, SSTR4, SSTR5, STAR, STAT1, STAU1, STK19, STMN1, STMN2, STMN3, STMN4, STON2, STRN, STRN3, STRN4, STX11, STX19, STX1A, STX1B, STX2, STX3, STX4, STX6, STXBP1, STXBP5, SUMO1, SV2A, SV2B, SV2C, SVOP, SYN1, SYN2, SYN3, SYNDIG1, SYNGR1, SYNGR2, SYNGR3, SYNGR4, SYNJ1, SYNM, SYNPO, SYNPR, SYP, SYPL1, SYPL2, SYT1, SYT10, SYT11, SYT12, SYT2, SYT3, SYT4, SYT5, SYT6, SYT7, SYT8, SYT9, TAC1, TACR1, TACR3, TANC1, TAOK2, TBC1D24, TBX21, TDO2, TENM2, TENM3, TENM4, TGFB1, TGFB2, TGFB3, TH, THY1, TIAM2, TIMP2, TINAGL1, TMEM100, TMEM163, TMEM185A, TMEM57, TMOD2, TMPRSS3, TMPRSS4, TMPRSS5, TNDM, TNFRSF1B, TNFRSF21, TNK2, TOP1, TOR1A, TP63, TPGS1, TPH1, TPH2, TPRG1L, TPX2, TRAPPC4, TRIM9, TRPV1, TRPV2, TRPV4, TSC1, TSGA10, TSHZ3, TTLL7, TUBB3, TUBB4A, TULP1, TWF2, TXN2, UBB, UBD, UBE2I, UBXN1, UCHL1, UCN, UCN3, UFL1, UHMK1, UNC13A, UNC13B, UNC13C, URI1, USH1C, USH2A, USP9X, VAMP1, VAMP2, VAMP3, VAMP5, VAMP7, VIM, VIP, VPS16, VPS35, VTI1A, VTI1B, WDR7, WFS1, WLS, YWHAE, ZACN, ZDHHC5, ZFYVE27, ZNF385A, ZNRF1, ZNRF2, ZPR1, ZWINT]",
        "OverViewTerm" : "FALSE",
        "name" : "neuron%20part",
        "Term_PValue_Corrected_with_Bonferroni_step_down" : 1.0,
        "Group_PValue_Corrected_with_Bonferroni_step_down" : "{Group21=1.0, Group42=0.004864948455556987, Group52=0.023613642208040988}",
        "CEREBRAL_DOWNSTRAM_INFO" : "",
        "Term_PValue" : 0.37126780005019067,
        "GOTerm" : "neuron part",
        "shared_name" : "neuron%20part",
        "CEREBRAL_LOCALIZATION_INFO" : "",
        "Number_of_genes_grouped" : 40,
        "UNIQUE_ID" : "GO:0097458",
        "CEREBRAL_DOWNSTRAM_INFO_ALL" : "",
        "UniProtKB_AC" : ""
      },
      "position" : {
        "x" : 2459.020515560289,
        "y" : 3538.0101091227843
      },
      "selected" : false
    }, {
      "data" : {
        "id" : "1657",
        "GOID" : "GO:0097433",
        "GOLevels" : "[4, 5, 6, 7]",
        "Ontology_Source" : "GO_CellularComponent_25.08.2015_03h05",
        "SUID" : 1657,
        "_Associated_Genes" : 42.85714340209961,
        "Associated_Genes_Found" : "[ACTB, POTEF, SND1]",
        "GOGroups" : "[Group79]",
        "ENSEMBL_GENE_ID" : "",
        "Group_PValue" : "{Group79=0.3615006854008822}",
        "Cluster" : "",
        "selected" : false,
        "Common_Genes" : "",
        "Nr_Genes" : 3.0,
        "CEREBRAL_LOCALIZATION_INFO_ALL" : "",
        "All_Associated_Genes" : "[ACTB, ACTG1, PIWIL1, PIWIL2, POTEF, SND1, SYBU]",
        "OverViewTerm" : "FALSE",
        "name" : "dense%20body",
        "Term_PValue_Corrected_with_Bonferroni_step_down" : 1.0,
        "Group_PValue_Corrected_with_Bonferroni_step_down" : "{Group79=1.0}",
        "CEREBRAL_DOWNSTRAM_INFO" : "",
        "Term_PValue" : 0.007555387903319635,
        "GOTerm" : "dense body",
        "shared_name" : "dense%20body",
        "CEREBRAL_LOCALIZATION_INFO" : "",
        "Number_of_genes_grouped" : 5,
        "UNIQUE_ID" : "GO:0097433",
        "CEREBRAL_DOWNSTRAM_INFO_ALL" : "",
        "UniProtKB_AC" : ""
      },
      "position" : {
        "x" : 1921.6163657380384,
        "y" : 2432.855014633911
      },
      "selected" : false
    }, {
      "data" : {
        "id" : "1656",
        "GOID" : "GO:0097346",
        "GOLevels" : "[4, 5, 6, 7, 8, 9, 10]",
        "Ontology_Source" : "GO_CellularComponent_25.08.2015_03h05",
        "SUID" : 1656,
        "_Associated_Genes" : 13.636363983154297,
        "Associated_Genes_Found" : "[ACTL6A, RUVBL1, RUVBL2]",
        "GOGroups" : "[Group79]",
        "ENSEMBL_GENE_ID" : "",
        "Group_PValue" : "{Group79=0.3615006854008822}",
        "Cluster" : "",
        "selected" : false,
        "Common_Genes" : "",
        "Nr_Genes" : 3.0,
        "CEREBRAL_LOCALIZATION_INFO_ALL" : "",
        "All_Associated_Genes" : "[ACTL6A, ACTR5, ACTR8, ANP32E, BRD8, EP400, ING3, INO80, INO80B, INO80B-WBP1, INO80C, INO80E, KAT5, MCRS1, NFRKB, RUVBL1, RUVBL2, TFPT, TRRAP, UCHL5, YY1, ZNHIT1]",
        "OverViewTerm" : "FALSE",
        "name" : "INO80-type%20complex",
        "Term_PValue_Corrected_with_Bonferroni_step_down" : 1.0,
        "Group_PValue_Corrected_with_Bonferroni_step_down" : "{Group79=1.0}",
        "CEREBRAL_DOWNSTRAM_INFO" : "",
        "Term_PValue" : 0.16382226272989703,
        "GOTerm" : "INO80-type complex",
        "shared_name" : "INO80-type%20complex",
        "CEREBRAL_LOCALIZATION_INFO" : "",
        "Number_of_genes_grouped" : 5,
        "UNIQUE_ID" : "GO:0097346",
        "CEREBRAL_DOWNSTRAM_INFO_ALL" : "",
        "UniProtKB_AC" : ""
      },
      "position" : {
        "x" : 2015.024215479556,
        "y" : 2234.697746248159
      },
      "selected" : false
    }, {
      "data" : {
        "id" : "1655",
        "GOID" : "GO:0097228",
        "GOLevels" : "[3, 4, 5, 6, 7]",
        "Ontology_Source" : "GO_CellularComponent_25.08.2015_03h05",
        "SUID" : 1655,
        "_Associated_Genes" : 13.636363983154297,
        "Associated_Genes_Found" : "[AKAP3, ATP2B4, PFKM]",
        "GOGroups" : "[Group31]",
        "ENSEMBL_GENE_ID" : "",
        "Group_PValue" : "{Group31=0.6535592936972424}",
        "Cluster" : "",
        "selected" : false,
        "Common_Genes" : "",
        "Nr_Genes" : 3.0,
        "CEREBRAL_LOCALIZATION_INFO_ALL" : "",
        "All_Associated_Genes" : "[AKAP3, AKAP4, ATP2B4, CABYR, CATSPER4, CATSPERD, CATSPERG, DNAH8, ENO4, GAPDHS, HK1, HOOK1, IFT172, IFT27, IFT81, KCNA4, KIF2A, NME8, PFKM, PGAM4, SPA17, TAC4]",
        "OverViewTerm" : "FALSE",
        "name" : "sperm%20principal%20piece",
        "Term_PValue_Corrected_with_Bonferroni_step_down" : 1.0,
        "Group_PValue_Corrected_with_Bonferroni_step_down" : "{Group31=1.0}",
        "CEREBRAL_DOWNSTRAM_INFO" : "",
        "Term_PValue" : 0.16382226272989703,
        "GOTerm" : "sperm principal piece",
        "shared_name" : "sperm%20principal%20piece",
        "CEREBRAL_LOCALIZATION_INFO" : "",
        "Number_of_genes_grouped" : 5,
        "UNIQUE_ID" : "GO:0097228",
        "CEREBRAL_DOWNSTRAM_INFO_ALL" : "",
        "UniProtKB_AC" : ""
      },
      "position" : {
        "x" : 2352.3073918197188,
        "y" : 4095.506902412919
      },
      "selected" : false
    }, {
      "data" : {
        "id" : "1654",
        "GOID" : "GO:0097223",
        "GOLevels" : "[2, 3]",
        "Ontology_Source" : "GO_CellularComponent_25.08.2015_03h05",
        "SUID" : 1654,
        "_Associated_Genes" : 5.9259257316589355,
        "Associated_Genes_Found" : "[AKAP3, ATP2B4, CALR, CAPZB, CAV1, ITGA1, PFKM, SLC9A3R1]",
        "GOGroups" : "[Group31]",
        "ENSEMBL_GENE_ID" : "",
        "Group_PValue" : "{Group31=0.6535592936972424}",
        "Cluster" : "",
        "selected" : false,
        "Common_Genes" : "",
        "Nr_Genes" : 8.0,
        "CEREBRAL_LOCALIZATION_INFO_ALL" : "",
        "All_Associated_Genes" : "[ACR, ACRBP, ACRV1, ADAM15, AK1, AK2, AKAP3, AKAP4, ALS2CR12, ARC, ATP2B4, ATP6V0A2, ATP6V1E2, ATP8B3, BMF, BSG, C9orf9, CABYR, CALCR, CALR, CAPN11, CAPZA3, CAPZB, CASC5, CATSPER2, CATSPER3, CATSPER4, CATSPERD, CATSPERG, CAV1, CAV2, CCT6A, CD46, CEP131, CLK3, CRCP, CTNNA1, CXADR, CYLC1, DLD, DNAH1, DNAH8, DNAI2, DRD2, ENO4, EQTN, FABP9, FAM3A, FLOT2, FNDC3A, GAPDHS, GLIPR1L1, GNAT3, GPX5, HEXB, HK1, HOOK1, IFT172, IFT27, IFT81, IFT88, IQUB, ITGA1, IZUMO1, KCNA4, KIF2A, KIT, LDHD, LOXL1, MNS1, NCF2, NME5, NME8, NOL3, NOTCH1, PACRG, PATE4, PCSK4, PFKM, PGAM4, PLA1A, POMT1, PRKACA, PRKCA, PTCHD3, RAB3A, RACGAP1, RCBTB2, RND2, RPGR, SAXO1, SEPT12, SEPT4, SERPINA5, SKIL, SLC26A3, SLC26A6, SLC9A3R1, SLIRP, SPA17, SPACA1, SPACA3, SPACA4, SPACA7, SPAG8, SPAG9, SPATA18, SPATA6, SPEF2, SPESP1, SPINK2, STK31, SUN1, SV2B, SYT8, TAC4, TBC1D21, TBXA2R, TCP1, TCTEX1D4, TEKT3, TEX101, TEX22, TMEM190, TRIM36, TRIP11, TSKS, TSSK1B, TSSK2, TXNDC8, USP8, VEZT, ZP3, ZPBP, ZPBP2]",
        "OverViewTerm" : "FALSE",
        "name" : "sperm%20part",
        "Term_PValue_Corrected_with_Bonferroni_step_down" : 1.0,
        "Group_PValue_Corrected_with_Bonferroni_step_down" : "{Group31=1.0}",
        "CEREBRAL_DOWNSTRAM_INFO" : "",
        "Term_PValue" : 1.0,
        "GOTerm" : "sperm part",
        "shared_name" : "sperm%20part",
        "CEREBRAL_LOCALIZATION_INFO" : "",
        "Number_of_genes_grouped" : 10,
        "UNIQUE_ID" : "GO:0097223",
        "CEREBRAL_DOWNSTRAM_INFO_ALL" : "",
        "UniProtKB_AC" : ""
      },
      "position" : {
        "x" : 2422.501664884796,
        "y" : 4190.396713224938
      },
      "selected" : false
    }, {
      "data" : {
        "id" : "1653",
        "GOID" : "GO:0097060",
        "GOLevels" : "[2, 3, 4, 5, 6, 7]",
        "Ontology_Source" : "GO_CellularComponent_25.08.2015_03h05",
        "SUID" : 1653,
        "_Associated_Genes" : 4.119850158691406,
        "Associated_Genes_Found" : "[ANK1, CAMK2A, COMT, DAG1, DMD, ILF3, ITGB1, KCTD12, SNCAIP, SNTA1, SYNPO]",
        "GOGroups" : "[Group45, Group71]",
        "ENSEMBL_GENE_ID" : "",
        "Group_PValue" : "{Group45=0.19383690923118185, Group71=0.364695355134642}",
        "Cluster" : "",
        "selected" : false,
        "Common_Genes" : "",
        "Nr_Genes" : 11.0,
        "CEREBRAL_LOCALIZATION_INFO_ALL" : "",
        "All_Associated_Genes" : "[ABI1, ADGRL1, ADORA1, AKAP1, ANK1, ANK2, ANK3, ANKS1B, ARC, ARF1, ARF1P1, ARHGAP32, ARRB1, ARRB2, ATAD1, BCR, CABP1, CACNG5, CACNG8, CADPS2, CAMK2A, CAMK2N1, CASK, CBLN1, CDK5, CHRFAM7A, CHRM1, CHRM2, CHRM3, CHRM4, CHRM5, CHRNA1, CHRNA10, CHRNA2, CHRNA3, CHRNA4, CHRNA5, CHRNA6, CHRNA7, CHRNA9, CHRNB1, CHRNB2, CHRNB3, CHRNB4, CHRND, CHRNE, CHRNG, CLSTN1, CLSTN2, CLSTN3, CNIH2, CNIH3, CNKSR2, CNTNAP4, COMT, CPEB1, DAG1, DENND1A, DGKI, DISC1, DLG1, DLG2, DLG3, DLG4, DLGAP1, DLGAP2, DLGAP3, DMD, DNAJA3, DNM2, DTNBP1, EPHA4, EPHA7, ERC1, ERC2, F2R, FAIM2, FBXO45, FOSL1, GABBR1, GABBR2, GABRA1, GABRA2, GABRA3, GABRA4, GABRA5, GABRA6, GABRB1, GABRB2, GABRB3, GABRD, GABRE, GABRG1, GABRG2, GABRG3, GABRP, GABRQ, GABRR1, GABRR2, GABRR3, GAD2, GLRA1, GLRA2, GLRA3, GLRA4, GLRB, GOPC, GPER1, GPHN, GPRIN1, GRASP, GRIA1, GRIA2, GRIA3, GRIA4, GRID1, GRID2, GRID2IP, GRIK1, GRIK2, GRIK3, GRIK4, GRIK5, GRIN1, GRIN2A, GRIN2B, GRIN2C, GRIN2D, GRIN3A, GRIN3B, GRIP1, GRIP2, GRM2, GRM3, GRM4, GRM6, GRM7, GRM8, HOMER1, HOMER2, HOMER3, HTR3A, HTR3B, IL1RAPL1, ILF3, IQSEC3, ITGA3, ITGB1, KCNA1, KCNA2, KCNB1, KCNC2, KCND2, KCNH1, KCNJ4, KCNMA1, KCTD12, KCTD16, KCTD8, KLHL17, L1CAM, LGALS12, LIN7A, LIN7B, LIN7C, LLGL1, LNX1, LRFN1, LRFN2, LRFN3, LRP4, LRRC4, LRRC4B, LRRC4C, LRRC7, LRRTM1, LRRTM2, LRRTM3, LRRTM4, LZTS1, LZTS3, MAGEC2, MAGED4, MAGEE1, MINK1, MPDZ, MPP2, MPP3, MPP4, MTMR2, MUSK, NCOA2, NCS1, NDUFS7, NETO1, NEURL1, NIPSNAP1, NLGN1, NLGN2, NLGN4X, NLGN4Y, NOL3, NPTN, NRXN1, NSG1, NSMF, NT5E, NTRK2, OLFM1, OLFM2, OPRD1, P2RX1, P2RX2, P2RY1, PCDH8, PDE2A, PDLIM5, PI4K2A, PICALM, PICK1, PJA2, PRKCG, PRR7, PSD3, PTEN, PVRL1, PVRL3, RAPSN, RGS14, RIMS1, RIMS2, RIMS4, RUSC1, S100G, SCRIB, SEMA4C, SEMA4F, SH2D5, SHANK1, SHANK2, SHANK3, SHC4, SIPA1L1, SNAP25, SNCAIP, SNTA1, SRCIN1, SRGAP2, SRGAP3, SRPX2, SSPN, STRN, SYNDIG1, SYNE1, SYNPO, SYP, SYT1, TANC1, TENM2, TMEM240, TRPV1, UBD, UNC13A, UNC13C, UTRN, ZC4H2, ZNRF2]",
        "OverViewTerm" : "FALSE",
        "name" : "synaptic%20membrane",
        "Term_PValue_Corrected_with_Bonferroni_step_down" : 1.0,
        "Group_PValue_Corrected_with_Bonferroni_step_down" : "{Group45=1.0, Group71=1.0}",
        "CEREBRAL_DOWNSTRAM_INFO" : "",
        "Term_PValue" : 0.13171817038537512,
        "GOTerm" : "synaptic membrane",
        "shared_name" : "synaptic%20membrane",
        "CEREBRAL_LOCALIZATION_INFO" : "",
        "Number_of_genes_grouped" : 20,
        "UNIQUE_ID" : "GO:0097060",
        "CEREBRAL_DOWNSTRAM_INFO_ALL" : "",
        "UniProtKB_AC" : ""
      },
      "position" : {
        "x" : 2696.136087091756,
        "y" : 4103.597023688897
      },
      "selected" : false
    }, {
      "data" : {
        "id" : "1652",
        "GOID" : "GO:0097014",
        "GOLevels" : "[3, 4, 5, 6, 7, 8]",
        "Ontology_Source" : "GO_CellularComponent_25.08.2015_03h05",
        "SUID" : 1652,
        "_Associated_Genes" : 4.301075458526611,
        "Associated_Genes_Found" : "[DNAH5, MAPT, ODF2, PMPCA]",
        "GOGroups" : "[Group70]",
        "ENSEMBL_GENE_ID" : "",
        "Group_PValue" : "{Group70=1.0}",
        "Cluster" : "",
        "selected" : false,
        "Common_Genes" : "",
        "Nr_Genes" : 4.0,
        "CEREBRAL_LOCALIZATION_INFO_ALL" : "",
        "All_Associated_Genes" : "[AK1, ALS2CR12, AMBRA1, ARFGEF2, ARL13B, ARL4D, ARL6, ARMC4, ATG14, ATG16L1, ATG5, ATG7, BBS1, BBS7, CCDC103, CCDC114, CCDC151, CCDC39, CCDC40, CCSAP, CEP162, CFAP221, CFAP46, CFAP54, CFAP74, CRNN, DCDC2, DNAAF1, DNAH1, DNAH17, DNAH2, DNAH3, DNAH5, DNAH6, DNAH7, DNAH8, DNAH9, DNAI1, DNAI2, DNALI1, DRC1, DYNC2H1, DYNC2LI1, EFHC1, GABARAP, GLI2, GLI3, GNAT3, IFT140, IFT172, IFT57, IFT88, INPP5E, KIF17, KIF19, KIF3A, KIFAP3, LCA5, MAP1LC3B, MAPRE2, MAPT, MNS1, NME8, ODF1, ODF2, ODF3, ODF4, PIK3C3, PIK3R4, PMPCA, RP1, RP1L1, RPGRIP1, RPGRIP1L, RSPH4A, RSPH9, SAXO1, SEPT7, SPAG16, SPAG17, SPAG6, SPATA7, SPEF1, STK19, TCTEX1D4, TRAF3IP1, TTLL3, TTLL8, TULP3, TXNDC2, WDPCP, WDR34, WDR35]",
        "OverViewTerm" : "FALSE",
        "name" : "ciliary%20cytoplasm",
        "Term_PValue_Corrected_with_Bonferroni_step_down" : 1.0,
        "Group_PValue_Corrected_with_Bonferroni_step_down" : "{Group70=1.0}",
        "CEREBRAL_DOWNSTRAM_INFO" : "",
        "Term_PValue" : 0.5262711102377401,
        "GOTerm" : "ciliary cytoplasm",
        "shared_name" : "ciliary%20cytoplasm",
        "CEREBRAL_LOCALIZATION_INFO" : "",
        "Number_of_genes_grouped" : 5,
        "UNIQUE_ID" : "GO:0097014",
        "CEREBRAL_DOWNSTRAM_INFO_ALL" : "",
        "UniProtKB_AC" : ""
      },
      "position" : {
        "x" : 1738.9615654029767,
        "y" : 3323.123135931266
      },
      "selected" : false
    }, {
      "data" : {
        "id" : "1651",
        "GOID" : "GO:0090543",
        "GOLevels" : "[2, 3, 4]",
        "Ontology_Source" : "GO_CellularComponent_25.08.2015_03h05",
        "SUID" : 1651,
        "_Associated_Genes" : 33.33333206176758,
        "Associated_Genes_Found" : "[CAPG, VPS4A, VPS4B]",
        "GOGroups" : "[None]",
        "ENSEMBL_GENE_ID" : "",
        "Group_PValue" : "{None=NaN}",
        "Cluster" : "",
        "selected" : false,
        "Common_Genes" : "",
        "Nr_Genes" : 3.0,
        "CEREBRAL_LOCALIZATION_INFO_ALL" : "",
        "All_Associated_Genes" : "[CAPG, CHMP4C, IST1, NCAPG, NUP62, OR2A4, RAN, VPS4A, VPS4B]",
        "OverViewTerm" : "TRUE",
        "name" : "Flemming%20body",
        "Term_PValue_Corrected_with_Bonferroni_step_down" : 1.0,
        "Group_PValue_Corrected_with_Bonferroni_step_down" : "{None=NaN}",
        "CEREBRAL_DOWNSTRAM_INFO" : "",
        "Term_PValue" : 0.01646107479993616,
        "GOTerm" : "Flemming body",
        "shared_name" : "Flemming%20body",
        "CEREBRAL_LOCALIZATION_INFO" : "",
        "Number_of_genes_grouped" : 5,
        "UNIQUE_ID" : "GO:0090543",
        "CEREBRAL_DOWNSTRAM_INFO_ALL" : "",
        "UniProtKB_AC" : ""
      },
      "position" : {
        "x" : 1444.4383923608111,
        "y" : 3119.358616609359
      },
      "selected" : false
    }, {
      "data" : {
        "id" : "1650",
        "GOID" : "GO:0072686",
        "GOLevels" : "[5, 6, 7, 8, 9, 10]",
        "Ontology_Source" : "GO_CellularComponent_25.08.2015_03h05",
        "SUID" : 1650,
        "_Associated_Genes" : 10.204081535339355,
        "Associated_Genes_Found" : "[CAPG, CTTN, DYNLL1, MAP4, TPR]",
        "GOGroups" : "[Group3]",
        "ENSEMBL_GENE_ID" : "",
        "Group_PValue" : "{Group3=0.6231796272411192}",
        "Cluster" : "",
        "selected" : false,
        "Common_Genes" : "",
        "Nr_Genes" : 5.0,
        "CEREBRAL_LOCALIZATION_INFO_ALL" : "",
        "All_Associated_Genes" : "[AGBL5, ALPK3, ASPM, ATAT1, AURKA, CAPG, CDC42, CDK1, CENPE, CLASP2, CTTN, DIAPH1, DYNLL1, ECT2, EFHC1, EML1, EML2, EML4, ESPL1, GEM, IKBKG, KAT2A, KIF20B, KIF23, KLHL22, KNSTRN, MAD1L1, MAD2L1, MAK, MAP10, MAP4, MAP9, MAPK1, NCAPG, NUSAP1, OR2A4, PKD2, PKHD1, PKP4, PRKD2, RACGAP1, RANGAP1, RCC2, SIRT2, SPAG5, TADA2A, TADA3, TPR, YEATS2]",
        "OverViewTerm" : "FALSE",
        "name" : "mitotic%20spindle",
        "Term_PValue_Corrected_with_Bonferroni_step_down" : 1.0,
        "Group_PValue_Corrected_with_Bonferroni_step_down" : "{Group3=1.0}",
        "CEREBRAL_DOWNSTRAM_INFO" : "",
        "Term_PValue" : 0.24219046430551291,
        "GOTerm" : "mitotic spindle",
        "shared_name" : "mitotic%20spindle",
        "CEREBRAL_LOCALIZATION_INFO" : "",
        "Number_of_genes_grouped" : 5,
        "UNIQUE_ID" : "GO:0072686",
        "CEREBRAL_DOWNSTRAM_INFO_ALL" : "",
        "UniProtKB_AC" : ""
      },
      "position" : {
        "x" : 1944.9167232476757,
        "y" : 2880.391068294237
      },
      "selected" : false
    }, {
      "data" : {
        "id" : "1649",
        "GOID" : "GO:0072669",
        "GOLevels" : "[3, 4, 5]",
        "Ontology_Source" : "GO_CellularComponent_25.08.2015_03h05",
        "SUID" : 1649,
        "_Associated_Genes" : 37.5,
        "Associated_Genes_Found" : "[C14orf166, DDX1, RTCB]",
        "GOGroups" : "[None]",
        "ENSEMBL_GENE_ID" : "",
        "Group_PValue" : "{None=NaN}",
        "Cluster" : "",
        "selected" : false,
        "Common_Genes" : "",
        "Nr_Genes" : 3.0,
        "CEREBRAL_LOCALIZATION_INFO_ALL" : "",
        "All_Associated_Genes" : "[C14orf166, C2orf49, DDX1, FAM98A, FAM98B, FAM98C, RTCB, ZBTB8OS]",
        "OverViewTerm" : "TRUE",
        "name" : "tRNA-splicing%20ligase%20complex",
        "Term_PValue_Corrected_with_Bonferroni_step_down" : 1.0,
        "Group_PValue_Corrected_with_Bonferroni_step_down" : "{None=NaN}",
        "CEREBRAL_DOWNSTRAM_INFO" : "",
        "Term_PValue" : 0.011516857704152991,
        "GOTerm" : "tRNA-splicing ligase complex",
        "shared_name" : "tRNA-splicing%20ligase%20complex",
        "CEREBRAL_LOCALIZATION_INFO" : "",
        "Number_of_genes_grouped" : 5,
        "UNIQUE_ID" : "GO:0072669",
        "CEREBRAL_DOWNSTRAM_INFO_ALL" : "",
        "UniProtKB_AC" : ""
      },
      "position" : {
        "x" : 2514.5570286588627,
        "y" : 2435.394990425324
      },
      "selected" : false
    }, {
      "data" : {
        "id" : "1648",
        "GOID" : "GO:0072562",
        "GOLevels" : "[2, 3, 4]",
        "Ontology_Source" : "GO_CellularComponent_25.08.2015_03h05",
        "SUID" : 1648,
        "_Associated_Genes" : 37.5,
        "Associated_Genes_Found" : "[A2M, ACTA1, ACTB, ACTC1, ACTG2, AFM, AGT, AKR1C1, ALB, AMBP, ANXA5, APCS, APOA1, APOA2, APOA4, APOE, C1QC, C1S, C3, C4BPA, C8A, C8G, C9, CD5L, CFH, CLIC1, CLU, CP, EIF2S1, F13A1, FGA, GSN, HBE1, HPR, HPX, HRG, HSPA1L, HSPA2, HSPA6, HSPA7, IGHA1, IGHA2, IGHG1, IGHG2, IGHG3, IGHG4, IGHM, IGKC, IGKV1-5, IGKV4-1, IGLC2, KNG1, KRT1, KRT87P, MSN, ORM1, ORM2, PLG, POTEE, POTEF, PZP, SERPINC1, SERPINF2, SLC4A1, TF, VTN]",
        "GOGroups" : "[Group69]",
        "ENSEMBL_GENE_ID" : "",
        "Group_PValue" : "{Group69=1.0179045094233557E-28}",
        "Cluster" : "",
        "selected" : false,
        "Common_Genes" : "",
        "Nr_Genes" : 66.0,
        "CEREBRAL_LOCALIZATION_INFO_ALL" : "",
        "All_Associated_Genes" : "[A1BG, A2M, ACSM1, ACTA1, ACTB, ACTC1, ACTG1, ACTG2, AFM, AGT, AGXT, AHSG, AKR1C1, ALB, AMBP, ANGPTL4, ANXA5, APCS, APOA1, APOA2, APOA4, APOA5, APOE, APOL1, BCHE, C1QB, C1QC, C1R, C1S, C3, C4A, C4B, C4BPA, C8A, C8G, C9, CD5L, CFB, CFH, CFHR1, CFHR3, CIB2, CLIC1, CLU, CP, CPN2, CPNE2, CPSF3L, CYP11B2, DLC1, DNPEP, EIF2A, EIF2S1, ENG, F13A1, F2, F3, FCN2, FCN3, FGA, FGB, FGG, FN1, GC, GRIPAP1, GSN, HBA1, HBB, HBD, HBE1, HBG2, HP, HPR, HPX, HRG, HSPA1A, HSPA1B, HSPA1L, HSPA2, HSPA6, HSPA7, HSPA8, HV304_HUMAN, HV305_HUMAN, HV313_HUMAN, HV316_HUMAN, HV318_HUMAN, HV320_HUMAN, IGHA1, IGHA2, IGHD, IGHG1, IGHG2, IGHG3, IGHG4, IGHM, IGHV3-23, IGKC, IGKV1-5, IGKV4-1, IGLC1, IGLC2, ITGA2B, ITIH1, ITIH2, ITIH4, JCHAIN, KDM4D, KNG1, KRT1, KRT87P, KRT89P, KV101_HUMAN, KV102_HUMAN, KV106_HUMAN, KV107_HUMAN, KV108_HUMAN, KV113_HUMAN, KV115_HUMAN, KV116_HUMAN, KV117_HUMAN, KV118_HUMAN, KV119_HUMAN, KV201_HUMAN, KV204_HUMAN, KV205_HUMAN, KV206_HUMAN, KV302_HUMAN, KV303_HUMAN, KV305_HUMAN, KV306_HUMAN, KV308_HUMAN, KV309_HUMAN, KV310_HUMAN, KV312_HUMAN, KV313_HUMAN, KV402_HUMAN, LGALS3BP, LPAL2, LV102_HUMAN, LV106_HUMAN, LV302_HUMAN, LV403_HUMAN, MSN, MUCB_HUMAN, NRG1, OAZ3, ORM1, ORM2, PFN1, PLG, PON1, POTEE, POTEF, PRF1, PROS1, PRSS1, PRSS58, PSMC5, PZP, SDCBP, SERPINA3, SERPINC1, SERPINF2, SERPING1, SLC2A1, SLC4A1, STOM, TF, TFRC, TGFB1, TMPRSS13, VTN, YWHAZ, ZBTB38, ZNF177]",
        "OverViewTerm" : "TRUE",
        "name" : "blood%20microparticle",
        "Term_PValue_Corrected_with_Bonferroni_step_down" : 2.8094820213969163E-31,
        "Group_PValue_Corrected_with_Bonferroni_step_down" : "{Group69=8.448607428213853E-27}",
        "CEREBRAL_DOWNSTRAM_INFO" : "",
        "Term_PValue" : 7.804116726102545E-34,
        "GOTerm" : "blood microparticle",
        "shared_name" : "blood%20microparticle",
        "CEREBRAL_LOCALIZATION_INFO" : "",
        "Number_of_genes_grouped" : 40,
        "UNIQUE_ID" : "GO:0072562",
        "CEREBRAL_DOWNSTRAM_INFO_ALL" : "",
        "UniProtKB_AC" : ""
      },
      "position" : {
        "x" : 2796.1159680989804,
        "y" : 3401.7689392805914
      },
      "selected" : false
    }, {
      "data" : {
        "id" : "1647",
        "GOID" : "GO:0072372",
        "GOLevels" : "[3, 4, 5]",
        "Ontology_Source" : "GO_CellularComponent_25.08.2015_03h05",
        "SUID" : 1647,
        "_Associated_Genes" : 8.796296119689941,
        "Associated_Genes_Found" : "[ARL2, ARL3, ARR3, CETN1, CETN2, DYNLL1, DYNLL2, GNAT1, GNAT2, MAP1B, ODF2, PMPCA, PQBP1, PRPH, RAB10, RAB14, RAB15, RILPL1, TBCC]",
        "GOGroups" : "[Group68, Group7]",
        "ENSEMBL_GENE_ID" : "",
        "Group_PValue" : "{Group68=0.11474675214997315, Group7=0.05742599913156478}",
        "Cluster" : "",
        "selected" : false,
        "Common_Genes" : "",
        "Nr_Genes" : 19.0,
        "CEREBRAL_LOCALIZATION_INFO_ALL" : "",
        "All_Associated_Genes" : "[ABCA4, ADCY5, ADRBK1, AHI1, ALPK3, ANO2, ARL13B, ARL2, ARL3, ARL4D, ARL6, ARR3, ATP8A2, B9D1, B9D2, BBS4, BBS7, BBS9, C2orf71, C5orf30, CC2D2A, CCSAP, CDHR1, CEP290, CEP41, CEP89, CETN1, CETN2, CETN3, CFAP126, CLUAP1, CNGA1, CNGA3, CNGB1, CNGB3, CSNK1A1, CYS1, DCDC2, DHRS3, DRD1, DRD2, DRD5, DYNC2H1, DYNC2LI1, DYNLL1, DYNLL2, DYNLRB1, DYNLRB2, EFCAB7, ELMOD3, FAM161A, FLCN, GLI1, GLI2, GLI3, GNA11, GNAQ, GNAT1, GNAT2, GNAT3, GNB1, GNB5, GNGT1, GPR161, GPR83, GRK1, GRXCR1, GUCA1A, GUCA1B, GUCA1C, GUCA2B, GUCY2D, GUCY2F, HNF1A, HSPB11, IFT122, IFT140, IFT172, IFT20, IFT22, IFT27, IFT43, IFT46, IFT52, IFT57, IFT74, IFT80, IFT81, IFT88, INHA, INPP5E, IQCB1, IQCE, KCTD10, KIF17, KIF3A, KIF3B, KIF3C, KIFAP3, KNCN, MAK, MAP1A, MAP1B, MAPRE2, MBD1, MCHR1, MERTK, METAP1, MKKS, MKS1, MYO3B, MYO5A, MYO7A, MYRIP, NAPEPLD, NEK8, NPHP1, NPHP3, NPHP4, NPY2R, NUDT19, NUPL2, OCRL, ODF1, ODF2, OPN1LW, OPN1MW, OPN1SW, PAFAH1B1, PCDH15, PCDHB15, PCM1, PDC, PDE4C, PDE6A, PDE6B, PDE6D, PDE6G, PHLPP2, PKD1, PKD1L1, PKD2, PKD2L1, PKHD1, PMPCA, PNKD, PPEF2, PQBP1, PRKCA, PRKD2, PROM1, PRPH, PRPH2, PTCH1, PTGS1, PTPRK, RAB10, RAB14, RAB15, RAB27A, RAB8A, RGS9, RGS9BP, RHO, RILPL1, RILPL2, RNF7, ROM1, RP1, RP1L1, RP2, RPGR, RPGRIP1, RPGRIP1L, SAG, SAXO1, SEPT2, SEPT6, SHANK2, SMO, SMOX, SPA17, SPATA7, SPTBN5, SSTR3, STK19, STK19B, STRC, SUFU, TBC1D30, TBCC, TCTN1, TCTN2, TMEM17, TMEM216, TMEM231, TMEM237, TMEM67, TNPO1, TOPORS, TRAF3IP1, TTBK2, TTC21B, TTC26, TTC30B, TUBG1, TULP1, TULP3, UMOD, UNC119B, USH1C, USH2A, WDR19, WDR34, WDR35, WDR60]",
        "OverViewTerm" : "FALSE",
        "name" : "primary%20cilium",
        "Term_PValue_Corrected_with_Bonferroni_step_down" : 1.0,
        "Group_PValue_Corrected_with_Bonferroni_step_down" : "{Group68=1.0, Group7=1.0}",
        "CEREBRAL_DOWNSTRAM_INFO" : "",
        "Term_PValue" : 0.1600189949198261,
        "GOTerm" : "primary cilium",
        "shared_name" : "primary%20cilium",
        "CEREBRAL_LOCALIZATION_INFO" : "",
        "Number_of_genes_grouped" : 20,
        "UNIQUE_ID" : "GO:0072372",
        "CEREBRAL_DOWNSTRAM_INFO_ALL" : "",
        "UniProtKB_AC" : ""
      },
      "position" : {
        "x" : 2516.6604451304884,
        "y" : 3255.737627060269
      },
      "selected" : false
    }, {
      "data" : {
        "id" : "1646",
        "GOID" : "GO:0071944",
        "GOLevels" : "[2, 3]",
        "Ontology_Source" : "GO_CellularComponent_25.08.2015_03h05",
        "SUID" : 1646,
        "_Associated_Genes" : 6.296508312225342,
        "Associated_Genes_Found" : "[ACP1, ACTB, ACTG2, ACTL6A, ACTN1, ADD3, ADGRE5, ADRM1, ADSS, AHCYL1, AHNAK, AHNAK2, AIP, AKAP12, AKR1A1, AKR1B1, AKR1C1, ALDOB, AMBP, ANK1, ANPEP, ANXA5, APOA1, APOB, APOBR, APOE, ARL2, ASAP2, ATP1A1, ATP2B3, ATP2B4, ATP5B, ATP6V1E1, AZGP1, B2M, BAG3, BASP1, BCAM, BCAP31, BIN1, BLVRB, C1QBP, C3, C4BPA, C4BPB, C6, C7, C8A, C8G, C9, CA2, CACNA2D1, CALD1, CALR, CAMK2A, CAP1, CAPN1, CAPN2, CAPZA1, CAPZB, CARD11, CAT, CAV1, CD99, CDH1, CFH, CHMP4B, CKAP4, CLIC1, CLIC4, CLIC6, CLTA, CLTB, CLTC, CLU, COL6A1, COL6A2, COMT, CORO1B, CPNE1, CRK, CRYAB, CRYL1, CSK, CSPG4, CSTB, CTSG, CTSZ, CTTN, CYFIP1, DAG1, DES, DMD, DNAJB4, DPYSL2, DSG2, DSP, DYNLL1, DYNLL2, EEA1, EEF2, EHD1, EHD3, EHD4, EIF5, ENAH, ENO2, ENO3, ENTPD1, EPB41, EPN1, ERLIN2, ESD, ESYT1, ESYT2, EXOC1, FAM129A, FAM129B, FASN, FCN1, FGA, FLNB, FLNC, G3BP1, G6PD, GAP43, GBAS, GCOM1, GNA12, GNA13, GNA14, GNAI1, GNAI2, GNAL, GNAO1, GNAS, GNAT1, GNAT2, GNG11, GNG12, GPD1L, GPI, GRB2, GSN, GSR, GSTP1, HDLBP, HINT1, HPGD, HRG, HSD17B8, HSP90AA1, HSP90AB1, HSP90B1, HSPA2, HSPA5, HSPB1, HSPD1, HSPG2, HTRA2, IGHM, IGKC, IGKV1-5, IGKV4-1, IGLC2, IGLC7, ILF3, IQGAP1, ITGA1, ITGA5, ITGAV, ITGB1, ITGB4, ITPR3, JPH2, JUP, KANK1, KCNQ5, KCTD12, KHDRBS1, KNG1, KRAS, KRT1, KRT14, KRT17, KRT18, KRT19, KRT5, KRT8, LGALS3, LIMS1, LIMS2, LRP1, LRPAP1, LRRFIP1, LSP1, LYVE1, MAP1B, MAP2K1, MAP4, MAPRE1, MAPT, MARCKS, MARCKSL1, MCAM, MIF, MMP16, MMP2, MPP1, MRGPRF, MSN, MYH9, NCAM1, NDRG1, NID1, NUBP1, OLFM4, PACSIN3, PALLD, PALM, PAWR, PDCD6IP, PDXP, PDZD11, PFKM, PGM5, PKM, PLCD1, PLCH1, PLEC, PLG, PLIN4, PLP2, PMPCA, POTEF, PRDX6, PRKAA1, PRKACB, PRKAR1A, PRKAR2A, PRKAR2B, PRKCD, PRKG1, PRPH, PRTN3, PSMA7, PTGES2, PTGIS, PTRF, RAB10, RAB14, RAB15, RAB21, RAB23, RAB5B, RAB5C, RAC1, RAP1A, RAP2C, RDX, RGS10, RHOA, RHOG, RILPL1, RRAS, S100A10, S100A12, S100A16, S100A8, S100A9, S100P, SDPR, SEPHS1, SERPINC1, SHC1, SHROOM3, SLC25A4, SLC25A5, SLC4A1, SLC9A3R1, SNAP29, SNCAIP, SNTA1, SNTB1, SNTB2, SNX18, SNX5, SNX9, SORBS1, SPTA1, SPTB, SPTBN1, SPTBN2, STAMBP, STRN3, STX7, STXBP3, SUCLG1, SUCLG2, SVIL, SYNE2, SYNPO, TAX1BP3, TES, TF, THBS1, TJP2, TLN2, TMED10, TMOD1, TNKS1BP1, TPM4, TRIP6, TUBB3, TWF1, UAP1, UBAC1, UBQLN2, USP14, VAMP3, VAPA, VASN, VASP, VCL, VIM, VPS4A, VTN, XRCC5, YWHAH, ZYX]",
        "GOGroups" : "[Group51]",
        "ENSEMBL_GENE_ID" : "",
        "Group_PValue" : "{Group51=0.5568414625122955}",
        "Cluster" : "",
        "selected" : false,
        "Common_Genes" : "",
        "Nr_Genes" : 330.0,
        "CEREBRAL_LOCALIZATION_INFO_ALL" : "",
        "All_Associated_Genes" : "[A0A0A6YYJ9_HUMAN, AAK1, AAMP, ABCA1, ABCA12, ABCA13, ABCA2, ABCA3, ABCA4, ABCA7, ABCA8, ABCB1, ABCB11, ABCB4, ABCB5, ABCB6, ABCB8, ABCC1, ABCC10, ABCC11, ABCC2, ABCC3, ABCC4, ABCC5, ABCC6, ABCC8, ABCC9, ABCD1, ABCD4, ABCF2, ABCG1, ABCG2, ABCG4, ABCG5, ABCG8, ABHD12, ABHD6, ABI1, ABL1, ABL2, ABR, ABRA, ABTB1, ACE, ACE2, ACHE, ACIN1, ACKR1, ACKR2, ACKR3, ACKR4, ACLY, ACOX1, ACP1, ACPP, ACSL1, ACSL6, ACTB, ACTG1, ACTG2, ACTL6A, ACTN1, ACTN2, ACTN4, ACTR2, ACVR1, ACVR1B, ACVR1C, ACVR2A, ACVR2B, ACVRL1, ACY3, ADA, ADAM10, ADAM11, ADAM12, ADAM15, ADAM17, ADAM2, ADAM20, ADAM21, ADAM23, ADAM28, ADAM29, ADAM30, ADAM7, ADAM8, ADAM9, ADAP1, ADAP2, ADCK4, ADCY1, ADCY10, ADCY2, ADCY3, ADCY4, ADCY5, ADCY6, ADCY7, ADCY8, ADCY9, ADCYAP1R1, ADD1, ADD2, ADD3, ADGRA2, ADGRA3, ADGRB1, ADGRB2, ADGRB3, ADGRD1, ADGRE1, ADGRE2, ADGRE3, ADGRE4P, ADGRE5, ADGRF1, ADGRF2, ADGRF4, ADGRF5, ADGRG1, ADGRG2, ADGRG3, ADGRG6, ADGRG7, ADGRL1, ADGRL2, ADGRL3, ADGRL4, ADGRV1, ADI1, ADIPOR1, ADIPOR2, ADORA1, ADORA2A, ADORA2B, ADORA3, ADRA1A, ADRA1B, ADRA1D, ADRA2A, ADRA2B, ADRA2C, ADRB1, ADRB2, ADRB3, ADRBK1, ADRM1, ADSS, ADTRP, AFAP1L1, AFAP1L2, AGER, AGPAT3, AGRN, AGTR1, AGTR2, AGTRAP, AHCYL1, AHNAK, AHNAK2, AIF1, AIF1L, AIP, AJAP1, AJUBA, AK1, AKAP1, AKAP10, AKAP12, AKAP5, AKAP6, AKAP7, AKAP9, AKR1A1, AKR1B1, AKR1C1, AKT1, AKT2, AKT3, AKTIP, ALCAM, ALDH3A1, ALDH3B1, ALDOB, ALG10B, ALK, ALOX12, ALOX15, ALOX15B, ALOX5, ALPI, ALPL, ALPP, ALPPL2, AMBP, AMER1, AMER2, AMER3, AMHR2, AMICA1, AMIGO1, AMIGO2, AMN, AMOT, AMOTL1, AMOTL2, AMPH, ANAPC2, ANGPT1, ANGPT2, ANK1, ANK2, ANK3, ANKH, ANKRD11, ANKRD13A, ANKRD13B, ANKRD13D, ANKRD20A1, ANKRD27, ANKS1B, ANKS4B, ANLN, ANO1, ANO10, ANO2, ANO3, ANO4, ANO5, ANO6, ANO7, ANO8, ANO9, ANOS1, ANPEP, ANTXR1, ANTXR2, ANXA1, ANXA13, ANXA2, ANXA3, ANXA4, ANXA5, ANXA7, ANXA8, ANXA8L1, AOC1, AOC2, AOC3, AP2A1, AP2A2, AP2B1, AP2M1, AP2S1, APBA1, APBA2, APBB1, APBB1IP, APC, APC2, APCDD1, APH1A, APH1B, APLNR, APLP1, APLP2, APOA1, APOB, APOBR, APOE, APOLD1, APOM, APP, AQP1, AQP10, AQP11, AQP2, AQP3, AQP4, AQP5, AQP6, AQP7, AQP8, AQP9, AR, ARAP1, ARAP3, ARC, AREG, ARF1, ARF1P1, ARF4, ARF5, ARF6, ARFGAP2, ARFIP2, ARHGAP1, ARHGAP10, ARHGAP17, ARHGAP21, ARHGAP32, ARHGAP33, ARHGAP44, ARHGDIA, ARHGEF1, ARHGEF2, ARHGEF25, ARHGEF28, ARHGEF39, ARHGEF4, ARHGEF7, ARID2, ARL13B, ARL2, ARL4A, ARL4C, ARL4D, ARL6, ARPC2, ARRB1, ARRB2, ARRDC1, ARRDC2, ARRDC3, ARRDC4, ART1, ART3, ART4, ARV1, ARVCF, ASAH2, ASAP2, ASGR1, ASIC1, ASIC2, ASIC3, ASIC4, ASIC5, ASPH, ASPSCR1, ASTL, ASTN1, ATAD1, ATF4, ATHL1, ATP10A, ATP10B, ATP10D, ATP11A, ATP11B, ATP11C, ATP12A, ATP13A4, ATP13A5, ATP1A1, ATP1A2, ATP1A3, ATP1A4, ATP1B1, ATP1B2, ATP1B3, ATP1B4, ATP2A2, ATP2B1, ATP2B2, ATP2B3, ATP2B4, ATP4A, ATP4B, ATP5A1, ATP5B, ATP5O, ATP6AP2, ATP6V0A1, ATP6V0A2, ATP6V0A4, ATP6V0D1, ATP6V0D2, ATP6V1A, ATP6V1B1, ATP6V1B2, ATP6V1C1, ATP6V1E1, ATP6V1G1, ATP6V1G3, ATP6V1H, ATP7A, ATP7B, ATP8A1, ATP8A2, ATP8B1, ATP8B2, ATP8B3, ATP8B4, ATP9A, ATP9B, ATRAID, ATRN, ATXN10, AURKAIP1, AVPR1A, AVPR1B, AVPR2, AXIN1, AXIN2, AXL, AZGP1, B2M, B3GNT3, B4GALNT1, B4GALT1, BACE1, BAG3, BAG4, BAIAP2, BAIAP2L1, BAIAP2L2, BAMBI, BASP1, BBS1, BBS2, BBS4, BBS5, BBS7, BBS9, BCAM, BCAP31, BCAR1, BCAS3, BCAT2, BCL10, BCL11B, BCORL1, BCR, BDKRB1, BDKRB2, BEST1, BEST2, BEST3, BEST4, BFAR, BFSP1, BFSP2, BGN, BICD2, BIN1, BIN2, BIRC2, BLK, BLNK, BLVRB, BMF, BMP2, BMPR1A, BMPR1B, BMPR2, BMX, BNC2, BOC, BPI, BPNT1, BRAF, BRCA1, BRS3, BSG, BSN, BSND, BST1, BST2, BTBD17, BTC, BTK, BTLA, BTN1A1, BTN2A1, BTN3A1, BTN3A2, BTN3A3, BVES, C10orf54, C11orf24, C12orf76, C14orf180, C15orf27, C15orf62, C1D, C1QBP, C1QTNF1, C1orf101, C1orf186, C1orf210, C21orf2, C2CD4A, C2CD4B, C2CD4C, C2CD4D, C2CD5, C2orf82, C2orf88, C3, C3AR1, C4A, C4B, C4BPA, C4BPB, C5, C5AR1, C5AR2, C6, C6orf25, C6orf89, C7, C8A, C8B, C8G, C8orf37, C9, C9IYK1_HUMAN, CA11, CA12, CA14, CA2, CA4, CA9, CABP1, CABP2, CABP7, CACFD1, CACNA1A, CACNA1B, CACNA1C, CACNA1D, CACNA1E, CACNA1F, CACNA1G, CACNA1H, CACNA1I, CACNA1S, CACNA2D1, CACNA2D2, CACNA2D3, CACNA2D4, CACNB1, CACNB2, CACNB3, CACNB4, CACNG1, CACNG2, CACNG3, CACNG4, CACNG5, CACNG6, CACNG7, CACNG8, CAD, CADM1, CADM2, CADM3, CADM4, CADPS, CADPS2, CALCR, CALCRL, CALD1, CALHM1, CALHM2, CALHM3, CALM1, CALN1, CALR, CALY, CAMK1G, CAMK2A, CAMK2B, CAMK2D, CAMK2G, CAMK2N1, CAMKV, CAMP, CAP1, CAP2, CAPN1, CAPN10, CAPN2, CAPN3, CAPNS1, CAPNS2, CAPRIN1, CAPS, CAPZA1, CAPZA2, CAPZA3, CAPZB, CARD11, CARD14, CARD9, CASK, CASP10, CASP3, CASP8, CASQ1, CASQ2, CASR, CAT, CATIP, CATSPER1, CATSPER2, CATSPER3, CATSPER4, CATSPERB, CATSPERD, CATSPERG, CAV1, CAV2, CAV3, CBL, CBLB, CBLN1, CCDC124, CCDC62, CCDC70, CCDC78, CCDC8, CCDC88A, CCKAR, CCKBR, CCNY, CCR1, CCR10, CCR2, CCR3, CCR4, CCR5, CCR6, CCR7, CCR8, CCR9, CCRL2, CCT3, CD101, CD109, CD14, CD151, CD160, CD163, CD163L1, CD164, CD177, CD180, CD19, CD1A, CD1B, CD1C, CD1D, CD1E, CD2, CD200, CD200R1, CD207, CD209, CD22, CD226, CD24, CD244, CD247, CD27, CD274, CD276, CD28, CD2AP, CD300A, CD300C, CD300E, CD300LB, CD300LD, CD300LF, CD300LG, CD302, CD320, CD33, CD34, CD36, CD37, CD38, CD3D, CD3E, CD3G, CD4, CD40, CD40LG, CD44, CD46, CD47, CD48, CD5, CD52, CD53, CD55, CD58, CD59, CD6, CD63, CD68, CD69, CD7, CD70, CD72, CD74, CD79A, CD79B, CD80, CD81, CD82, CD83, CD84, CD86, CD8A, CD8B, CD8BP, CD9, CD93, CD96, CD99, CD99L2, CDAN1, CDC37, CDC42, CDC42BPB, CDC42EP1, CDC42EP2, CDC42EP3, CDC42EP4, CDC42EP5, CDC42SE1, CDC42SE2, CDCA5, CDCP1, CDH1, CDH10, CDH11, CDH12, CDH13, CDH15, CDH16, CDH17, CDH18, CDH19, CDH2, CDH20, CDH22, CDH23, CDH24, CDH26, CDH3, CDH4, CDH5, CDH6, CDH7, CDH8, CDH9, CDHR1, CDHR2, CDHR3, CDHR4, CDHR5, CDIPT, CDK14, CDK16, CDK5, CDK5R1, CDK5R2, CDKL5, CDON, CDSN, CDV3, CEACAM1, CEACAM4, CEACAM5, CEACAM6, CEACAM7, CEACAM8, CEL, CELSR1, CELSR2, CELSR3, CEMIP, CEP112, CEP89, CERCAM, CERK, CFAP126, CFB, CFC1, CFH, CFL1, CFLAR, CFTR, CHAF1B, CHAMP1, CHD1L, CHD9, CHERP, CHIC1, CHIC2, CHL1, CHMP2B, CHMP3, CHMP4A, CHMP4B, CHORDC1, CHP1, CHP2, CHRFAM7A, CHRM1, CHRM2, CHRM3, CHRM4, CHRM5, CHRNA1, CHRNA10, CHRNA2, CHRNA3, CHRNA4, CHRNA5, CHRNA6, CHRNA7, CHRNA9, CHRNB1, CHRNB2, CHRNB3, CHRNB4, CHRND, CHRNE, CHRNG, CHUK, CIB1, CIB2, CISH, CKAP4, CLASP1, CLASP2, CLCA1, CLCA2, CLCA3P, CLCA4, CLCN1, CLCN2, CLCN3, CLCN5, CLCNKA, CLCNKB, CLDN1, CLDN10, CLDN11, CLDN12, CLDN14, CLDN15, CLDN16, CLDN17, CLDN18, CLDN19, CLDN2, CLDN20, CLDN22, CLDN23, CLDN24, CLDN25, CLDN3, CLDN34, CLDN4, CLDN5, CLDN6, CLDN7, CLDN8, CLDN9, CLDND1, CLEC10A, CLEC12A, CLEC12B, CLEC1A, CLEC1B, CLEC2A, CLEC2B, CLEC2D, CLEC4A, CLEC4C, CLEC4D, CLEC4E, CLEC4G, CLEC4M, CLEC5A, CLEC6A, CLEC7A, CLECL1, CLIC1, CLIC4, CLIC5, CLIC6, CLIP3, CLMP, CLN3, CLN5, CLNS1A, CLPTM1, CLRN1, CLSTN1, CLSTN2, CLSTN3, CLTA, CLTB, CLTC, CLTCL1, CLU, CMKLR1, CNFN, CNGA1, CNGA2, CNGA3, CNGA4, CNGB1, CNGB3, CNIH2, CNIH3, CNKSR1, CNKSR2, CNKSR3, CNNM1, CNNM2, CNNM3, CNNM4, CNOT6, CNP, CNPY2, CNR1, CNR2, CNST, CNTFR, CNTN1, CNTN2, CNTN3, CNTN4, CNTN5, CNTN6, CNTNAP1, CNTNAP2, CNTNAP3, CNTNAP4, COBL, COG3, COL10A1, COL13A1, COL17A1, COL23A1, COL25A1, COL26A1, COL6A1, COL6A2, COL6A3, COLEC12, COMT, COPB1, COPRS, CORIN, CORO1A, CORO1B, CORO1C, CPAMD8, CPE, CPEB1, CPLX3, CPM, CPNE1, CPNE3, CPNE6, CPNE7, CPT1C, CPTP, CR1, CR2, CRAMP1L, CRB1, CRB2, CRB3, CRCP, CRHR1, CRHR2, CRIM1, CRIP2, CRIPAK, CRK, CRLF2, CRLF3, CROCC, CRTAM, CRTC1, CRYAB, CRYL1, CSDE1, CSF1, CSF1R, CSF2RA, CSF2RB, CSF3R, CSK, CSMD2, CSMD3, CSNK1D, CSNK2A1, CSNK2A2, CSNK2B, CSPG4, CSPG5, CST6, CSTA, CSTB, CT83, CTGF, CTLA4, CTNNA1, CTNNA2, CTNNAL1, CTNNB1, CTNND1, CTNS, CTSB, CTSG, CTSV, CTSZ, CTTN, CTTNBP2, CUBN, CUL4B, CUL5, CX3CL1, CX3CR1, CXADR, CXCL10, CXCL12, CXCL16, CXCL9, CXCR1, CXCR2, CXCR3, CXCR4, CXCR5, CXCR6, CYBA, CYBB, CYBRD1, CYFIP1, CYLD, CYP2W1, CYP4A11, CYP4F12, CYP4F2, CYS1, CYSLTR1, CYSLTR2, CYTH1, CYTH2, CYTH3, CYTH4, CYTIP, DAAM1, DAB2, DAB2IP, DAG1, DAGLA, DAGLB, DAPK1, DAPP1, DAXX, DBN1, DBNL, DCBLD2, DCC, DCHS1, DCHS2, DCLK1, DCSTAMP, DCUN1D3, DDN, DDR1, DDR2, DDX11, DDX23, DDX50, DDX58, DEAF1, DEF6, DEFA6, DEFB126, DEGS1, DENND1A, DENND4C, DES, DFFB, DGKA, DGKB, DGKD, DGKE, DGKG, DGKH, DGKI, DGKK, DGKQ, DGKZ, DHH, DHRS3, DHX15, DHX34, DHX8, DIABLO, DIAPH1, DIDO1, DIO1, DIO2, DIO3, DIRAS1, DIRAS2, DIRAS3, DIS3L, DISC1, DISP2, DKK1, DLC1, DLEC1, DLG1, DLG2, DLG3, DLG4, DLG5, DLGAP1, DLGAP2, DLGAP3, DLK1, DLL1, DLL4, DLST, DMD, DMPK, DMTN, DNAAF1, DNAJA3, DNAJB4, DNAJC1, DNAJC25-GNG10, DNAJC5, DNAL4, DNER, DNM1, DNM2, DOC2A, DOC2B, DOK3, DOK7, DPEP1, DPP10, DPP3, DPP4, DPP6, DPYSL2, DRD1, DRD2, DRD3, DRD4, DRD5, DRP2, DSC1, DSC2, DSC3, DSCAM, DSCAML1, DSG1, DSG2, DSG3, DSG4, DSP, DSPP, DST, DSTN, DSTYK, DTNA, DTNBP1, DUOX1, DUOX2, DUOXA1, DUSP15, DUSP3, DVL1, DVL1P1, DVL2, DXO, DYNAP, DYNC1LI1, DYNC2H1, DYNLL1, DYNLL2, DYSF, DYTN, DYX1C1, E7ENX8_HUMAN, EBAG9, EBI3, EBP, ECE1, ECEL1, ECSCR, EDA, EDA2R, EDAR, EDNRA, EDNRB, EEA1, EEF1A1, EEF2, EFNA1, EFNA2, EFNA3, EFNA4, EFNA5, EFNB1, EFNB2, EFNB3, EFR3A, EGF, EGFL7, EGFR, EHBP1, EHD1, EHD2, EHD3, EHD4, EHMT1, EIF2B1, EIF5, ELMO1, EMB, EMCN, EMP1, EMP2, EMP3, ENAH, ENDOU, ENG, ENH1_HUMAN, ENH3_HUMAN, ENO1, ENO2, ENO3, ENOX1, ENOX2, ENPEP, ENPP1, ENPP2, ENPP3, ENPP4, ENPP5, ENPP6, ENPP7, ENTHD1, ENTPD1, ENTPD2, ENTPD3, ENTPD6, ENTPD8, EPB41, EPB41L1, EPB41L2, EPB41L3, EPB41L5, EPB42, EPCAM, EPGN, EPHA1, EPHA10, EPHA2, EPHA3, EPHA4, EPHA5, EPHA6, EPHA7, EPHA8, EPHB1, EPHB2, EPHB3, EPHB4, EPHB6, EPM2A, EPN1, EPN3, EPOR, EPS15, EPS15L1, EPS8, EPS8L1, EPS8L2, EQTN, ERAS, ERBB2, ERBB2IP, ERBB3, ERBB4, ERC1, ERC2, ERCC6L, EREG, ERLIN2, ERMAP, ERMN, ERRFI1, ERVFC1, ERVFRD-1, ERVH48-1, ERVK-10, ERVK-18, ERVK-19, ERVK-21, ERVK-24, ERVK-25, ERVK-5, ERVK-6, ERVK-7, ERVK-8, ERVK-9, ERVK13-1, ERVPABLB-1, ERVS71-1, ERVW-1, ESAM, ESD, ESR1, ESYT1, ESYT2, ESYT3, ETFA, ETFB, ETFDH, ETNK1, EVA1A, EVC, EVC2, EVI2B, EVPL, EWSR1, EXOC1, EXOC2, EXOC3, EXOC3L1, EXOC3L2, EXOC3L4, EXOC4, EXOC6, EXOC6B, EXOC7, EXOC8, EZR, Ether-a-go-go-related gene potassium channel 1 complex, F10, F11, F11R, F12, F2, F2R, F2RL1, F2RL2, F2RL3, F3, F5, F5H094_HUMAN, F6UB75_HUMAN, F7, F8, F9, FABP1, FADD, FADS2, FAF1, FAIM2, FAM110A, FAM110C, FAM120A, FAM126A, FAM127A, FAM129A, FAM129B, FAM168B, FAM188B2, FAM21A, FAM21C, FAM26D, FAM26E, FAM26F, FAM57A, FAM65B, FAM84B, FANCG, FANCI, FAP, FARP1, FAS, FASLG, FASN, FAT1, FAT2, FAT3, FAT4, FBLIM1, FBXL15, FBXO45, FCAMR, FCAR, FCER1A, FCER1G, FCER2, FCGR1A, FCGR1B, FCGR1C, FCGR2A, FCGR2B, FCGR2C, FCGR3A, FCGR3B, FCGRT, FCHO1, FCHO2, FCN1, FCRL1, FCRL2, FCRL3, FCRL4, FCRL5, FCRL6, FCRLA, FCRLB, FEN1, FER, FER1L5, FERMT1, FERMT2, FES, FEZ1, FFAR1, FFAR2, FFAR3, FFAR4, FGA, FGB, FGD2, FGD5, FGF1, FGF10, FGF13, FGF6, FGF8, FGFBP1, FGFR1, FGFR2, FGFR3, FGFR4, FGFRL1, FGG, FGR, FHL1, FKRP, FLAD1, FLCN, FLNA, FLNB, FLNC, FLOT1, FLOT2, FLRT1, FLRT2, FLRT3, FLT1, FLT3, FLT3LG, FLT4, FLVCR1, FLVCR2, FMN1, FMN2, FMNL1, FMNL3, FN1, FNBP1, FNBP1L, FNDC4, FNDC5, FNIP2, FOLH1, FOLR1, FOLR2, FOSL1, FOXM1, FPR1, FPR2, FPR3, FRAS1, FREM2, FRK, FRMD6, FRMPD1, FRMPD2, FRRS1L, FRS2, FRS3, FRY, FRYL, FSCN1, FSHR, FURIN, FUT1, FUT4, FXYD1, FXYD2, FXYD3, FXYD4, FXYD5, FXYD6, FXYD6-FXYD2, FXYD7, FYB, FYN, FZD1, FZD10, FZD2, FZD3, FZD4, FZD5, FZD6, FZD7, FZD8, FZD9, FZR1, G3BP1, G6PD, GAB2, GABARAP, GABARAPL1, GABBR1, GABBR2, GABRA1, GABRA2, GABRA3, GABRA4, GABRA5, GABRA6, GABRB1, GABRB2, GABRB3, GABRD, GABRE, GABRG1, GABRG2, GABRG3, GABRP, GABRQ, GABRR1, GABRR2, GABRR3, GAD1, GAD2, GAL3ST1, GALR1, GALR2, GALR3, GAP43, GAPDH, GAPT, GAREM, GAS1, GBA2, GBAS, GBF1, GCA, GCC1, GCG, GCGR, GCOM1, GCSAM, GDF5, GDPD2, GEM, GFRA1, GFRA2, GFRA3, GFRA4, GFRAL, GGT1, GGT2, GGT3P, GGT5, GGT6, GGT7, GGTA1P, GGTA2P, GGTLC1, GGTLC2, GGTLC3, GHR, GHRHR, GHSR, GIF, GIPC1, GIPR, GJA1, GJA10, GJA3, GJA4, GJA5, GJA8, GJA9, GJB1, GJB2, GJB3, GJB4, GJB5, GJB6, GJB7, GJC1, GJC2, GJC3, GJD2, GJD3, GJD4, GJE1, GKN1, GLB1, GLDN, GLE1, GLG1, GLIPR1, GLMN, GLP1R, GLP2R, GLRA1, GLRA2, GLRA3, GLRA4, GLRB, GLRX3, GLYAT, GLYCAM1, GM2A, GML, GNA11, GNA12, GNA13, GNA14, GNA15, GNAI1, GNAI2, GNAI3, GNAL, GNAO1, GNAQ, GNAS, GNAT1, GNAT2, GNAT3, GNAZ, GNB1, GNB1L, GNB2, GNB2L1, GNB3, GNB4, GNB5, GNG10, GNG11, GNG12, GNG13, GNG2, GNG3, GNG4, GNG5, GNG7, GNG8, GNGT1, GNGT2, GNPDA1, GNRHR, GNRHR2, GOLM1, GOLPH3, GOPC, GOT2, GP1BA, GP1BB, GP2, GP5, GP6, GP9, GPA33, GPAM, GPBAR1, GPBP1, GPC1, GPC2, GPC3, GPC4, GPC5, GPC6, GPD1L, GPER1, GPHN, GPI, GPIHBP1, GPM6A, GPM6B, GPNMB, GPR1, GPR101, GPR119, GPR12, GPR132, GPR135, GPR137B, GPR139, GPR141, GPR142, GPR143, GPR146, GPR148, GPR149, GPR15, GPR150, GPR151, GPR152, GPR153, GPR156, GPR157, GPR158, GPR160, GPR161, GPR162, GPR17, GPR171, GPR173, GPR174, GPR176, GPR179, GPR18, GPR182, GPR183, GPR19, GPR20, GPR21, GPR22, GPR25, GPR26, GPR27, GPR3, GPR31, GPR32, GPR32P1, GPR33, GPR34, GPR35, GPR37, GPR37L1, GPR39, GPR4, GPR42, GPR45, GPR50, GPR52, GPR55, GPR6, GPR61, GPR62, GPR63, GPR65, GPR68, GPR75, GPR78, GPR82, GPR83, GPR84, GPR85, GPR87, GPR88, GPRC5A, GPRC5B, GPRC5C, GPRC5D, GPRC6A, GPRIN1, GPSM1, GPSM2, GPX5, GRASP, GRB10, GRB14, GRB2, GRB7, GRIA1, GRIA2, GRIA3, GRIA4, GRID1, GRID2, GRID2IP, GRIK1, GRIK2, GRIK3, GRIK4, GRIK5, GRIN1, GRIN2A, GRIN2B, GRIN2C, GRIN2D, GRIN3A, GRIN3B, GRIP1, GRIP2, GRK1, GRK4, GRK5, GRM1, GRM2, GRM3, GRM4, GRM5, GRM6, GRM7, GRM8, GRPR, GSG1L, GSK3B, GSN, GSR, GSTP1, GUCA1A, GUCA1B, GUCA1C, GUCY2C, GUCY2D, GUCY2F, GYPA, GYPB, GYPC, GYPE, GYS2, GZMA, GZMB, H0Y3Z8_HUMAN, H3BM21_HUMAN, H7C1H1_HUMAN, H7C3V1_HUMAN, HAMP, HAS1, HAS2, HAS3, HAUS7, HBEGF, HCAR1, HCAR2, HCAR3, HCFC2, HCK, HCN1, HCN2, HCN3, HCN4, HCRTR1, HCRTR2, HCST, HDAC11, HDAC3, HDAC6, HDAC8, HDLBP, HEG1, HEPH, HERVK_113, HFE, HFE2, HHIP, HIC2, HINT1, HIST1H2BA, HLA-A, HLA-B, HLA-C, HLA-DMA, HLA-DMB, HLA-DOA, HLA-DOB, HLA-DPA1, HLA-DPB1, HLA-DQA1, HLA-DQA2, HLA-DQB1, HLA-DQB2, HLA-DRA, HLA-DRB1, HLA-DRB3, HLA-DRB4, HLA-DRB5, HLA-E, HLA-F, HLA-G, HLA-H, HM13, HMCN1, HMCN2, HMGCS1, HMMR, HMOX1, HMOX2, HN1L, HNRNPM, HOMER1, HOMER2, HOMER3, HPCA, HPGD, HPN, HPS1, HPSE2, HRAS, HRG, HRH1, HRH2, HRH3, HRH4, HRNR, HS3ST3B1, HS6ST1, HSCB, HSD17B10, HSD17B7, HSD17B7P2, HSD17B8, HSP90AA1, HSP90AB1, HSP90B1, HSPA2, HSPA5, HSPA8, HSPB1, HSPD1, HSPG2, HTR1A, HTR1B, HTR1D, HTR1E, HTR1F, HTR2A, HTR2B, HTR2C, HTR3A, HTR3B, HTR3C, HTR3D, HTR3E, HTR4, HTR5A, HTR6, HTR7, HTRA2, HV101_HUMAN, HV102_HUMAN, HV104_HUMAN, HV105_HUMAN, HV106_HUMAN, HV107_HUMAN, HV201_HUMAN, HV202_HUMAN, HV203_HUMAN, HV204_HUMAN, HV205_HUMAN, HV206_HUMAN, HV207_HUMAN, HV208_HUMAN, HV209_HUMAN, HV301_HUMAN, HV302_HUMAN, HV304_HUMAN, HV305_HUMAN, HV306_HUMAN, HV307_HUMAN, HV308_HUMAN, HV309_HUMAN, HV310_HUMAN, HV311_HUMAN, HV312_HUMAN, HV313_HUMAN, HV314_HUMAN, HV315_HUMAN, HV316_HUMAN, HV317_HUMAN, HV318_HUMAN, HV319_HUMAN, HV320_HUMAN, HV321_HUMAN, HVCN1, HYAL2, HYLS1, I3L3M4_HUMAN, ICAM1, ICAM2, ICAM3, ICAM4, ICAM5, ICOS, ICOSLG, IDE, IFI30, IFI6, IFIT5, IFITM1, IFITM10, IFITM2, IFITM3, IFITM5, IFNAR1, IFNAR2, IFNG, IFNGR1, IFNGR2, IFNL1, IFNLR1, IGDCC3, IGDCC4, IGF1, IGF1R, IGF2, IGF2R, IGFBP2, IGFLR1, IGHD, IGHM, IGHV3-23, IGKC, IGKV1-5, IGKV1D-16, IGKV4-1, IGL, IGLC1, IGLC2, IGLC3, IGLC6, IGLC7, IGLON5, IGSF11, IGSF5, IGSF6, IGSF8, IGSF9, IGSF9B, IHH, IKBKB, IKZF3, IL10RA, IL10RB, IL11RA, IL12RB1, IL12RB2, IL13, IL13RA1, IL15, IL15RA, IL16, IL17A, IL17RA, IL17RB, IL17RC, IL17RD, IL17RE, IL18R1, IL1R1, IL1R2, IL1RAP, IL1RAPL1, IL1RL1, IL1RL2, IL1RN, IL20RA, IL20RB, IL22RA1, IL22RA2, IL23R, IL27RA, IL2RA, IL2RB, IL2RG, IL31RA, IL3RA, IL4, IL4R, IL5RA, IL6, IL6R, IL6ST, IL7R, IL9R, ILDR1, ILF3, ILK, INADL, INHA, INO80B, INO80B-WBP1, INPP5A, INPP5B, INPP5E, INPP5J, INPP5K, INPPL1, INSL6, INSR, INSRR, IPCEF1, IQGAP1, IQGAP3, IQSEC3, IRAK1, IRAK2, IRAK3, IRAK4, IRG1, IRGM, IRS1, IRS2, IRS4, ISLR2, ITCH, ITGA1, ITGA10, ITGA11, ITGA2, ITGA2B, ITGA3, ITGA4, ITGA5, ITGA6, ITGA7, ITGA8, ITGA9, ITGAD, ITGAE, ITGAL, ITGAM, ITGAV, ITGAX, ITGB1, ITGB1BP1, ITGB2, ITGB3, ITGB4, ITGB5, ITGB6, ITGB7, ITGB8, ITIH4, ITK, ITLN1, ITM2B, ITM2C, ITPR2, ITPR3, ITPRIP, ITSN1, IVL, IYD, IZUMO1, IZUMO1R, IZUMO3, JADE1, JAG1, JAG2, JAK1, JAK2, JAK3, JAM2, JAM3, JMJD6, JMY, JOSD1, JPH1, JPH2, JPH3, JPH4, JTB, JUP, K7EIP6_HUMAN, K7ERI8_HUMAN, K7ERQ8_HUMAN, K7N7A8_HUMAN, KANK1, KARS, KATNA1, KATNB1, KAZN, KCNA1, KCNA10, KCNA2, KCNA3, KCNA4, KCNA5, KCNA6, KCNA7, KCNAB1, KCNAB2, KCNAB3, KCNB1, KCNB2, KCNC1, KCNC2, KCNC3, KCNC4, KCND1, KCND2, KCND2-KChIP2 channel complex, KCND3, KCNE1, KCNE2, KCNE3, KCNE4, KCNE5, KCNF1, KCNG1, KCNG2, KCNG3, KCNG4, KCNH1, KCNH2, KCNH3, KCNH4, KCNH5, KCNH6, KCNH7, KCNH8, KCNIP1, KCNIP2, KCNIP3, KCNIP4, KCNJ1, KCNJ10, KCNJ11, KCNJ12, KCNJ13, KCNJ14, KCNJ15, KCNJ16, KCNJ18, KCNJ2, KCNJ3, KCNJ4, KCNJ5, KCNJ6, KCNJ8, KCNJ9, KCNK1, KCNK10, KCNK12, KCNK13, KCNK15, KCNK16, KCNK17, KCNK18, KCNK2, KCNK3, KCNK4, KCNK5, KCNK6, KCNK7, KCNK9, KCNMA1, KCNMB1, KCNMB2, KCNMB3, KCNMB4, KCNN1, KCNN2, KCNN3, KCNN4, KCNQ1, KCNQ2, KCNQ3, KCNQ4, KCNQ5, KCNS1, KCNS2, KCNS3, KCNT1, KCNT2, KCNU1, KCNV1, KCNV2, KCTD11, KCTD12, KCTD16, KCTD7, KCTD8, KDF1, KDR, KEL, KHDRBS1, KIAA0319, KIAA0556, KIAA0922, KIAA1324, KIAA1524, KIAA1919, KIF13B, KIF14, KIF17, KIF18A, KIF18B, KIF20B, KIFAP3, KIR2DL1, KIR2DL2, KIR2DL3, KIR2DL4, KIR2DL5A, KIR2DL5B, KIR2DS1, KIR2DS2, KIR2DS3, KIR2DS4, KIR2DS5, KIR3DL1, KIR3DL2, KIR3DL3, KIR3DS1, KIRREL, KIRREL2, KIRREL3, KISS1, KISS1R, KIT, KITLG, KL, KLB, KLF5, KLF9, KLHL17, KLHL41, KLHL7, KLKB1, KLRB1, KLRC1, KLRC2, KLRD1, KLRF1, KLRF2, KLRG1, KLRK1, KMT2E, KNCN, KNG1, KNTC1, KRAS, KREMEN2, KRIT1, KRT1, KRT14, KRT17, KRT18, KRT19, KRT5, KRT8, KSR2, KTN1, KV101_HUMAN, KV102_HUMAN, KV103_HUMAN, KV104_HUMAN, KV105_HUMAN, KV106_HUMAN, KV107_HUMAN, KV108_HUMAN, KV111_HUMAN, KV112_HUMAN, KV113_HUMAN, KV114_HUMAN, KV115_HUMAN, KV116_HUMAN, KV117_HUMAN, KV118_HUMAN, KV119_HUMAN, KV120_HUMAN, KV121_HUMAN, KV122_HUMAN, KV123_HUMAN, KV124_HUMAN, KV125_HUMAN, KV201_HUMAN, KV202_HUMAN, KV203_HUMAN, KV204_HUMAN, KV205_HUMAN, KV206_HUMAN, KV301_HUMAN, KV302_HUMAN, KV303_HUMAN, KV304_HUMAN, KV305_HUMAN, KV306_HUMAN, KV307_HUMAN, KV308_HUMAN, KV309_HUMAN, KV310_HUMAN, KV311_HUMAN, KV312_HUMAN, KV313_HUMAN, KV402_HUMAN, KV403_HUMAN, KV404_HUMAN, KV405_HUMAN, KV501_HUMAN, L1CAM, L3MBTL1, L7N2F9_HUMAN, LAG3, LAIR1, LAMA2, LAMC2, LAMP1, LAMP2, LAMP5, LAMTOR1, LANCL1, LANCL2, LAPTM5, LASP1, LAT, LAT2, LAX1, LCE1D, LCK, LCP1, LCP2, LCT, LDLR, LDLRAD3, LDLRAP1, LEPR, LEPROT, LGALS12, LGALS3, LGALS4, LGR4, LGR5, LGR6, LGSN, LHCGR, LHFPL5, LIFR, LIG4, LILRA1, LILRA3, LILRA6, LILRB1, LILRB2, LILRB3, LILRB4, LIM2, LIMA1, LIME1, LIMS1, LIMS2, LIN7A, LIN7B, LIN7C, LINGO1, LIPC, LIPE, LIPH, LIPI, LITAF, LLGL1, LMAN2, LMBR1L, LMBRD1, LNPEP, LNX1, LOC105369274, LONP1, LOR, LPA, LPAM-1, LPAR1, LPAR2, LPAR3, LPAR4, LPAR5, LPAR6, LPL, LPO, LPP, LPPR4, LPXN, LRBA, LRCH4, LRFN1, LRFN2, LRFN3, LRIF1, LRIG2, LRIG3, LRMP, LRP1, LRP11, LRP12, LRP2, LRP4, LRP5, LRP6, LRP8, LRPAP1, LRRC26, LRRC32, LRRC38, LRRC4, LRRC4B, LRRC4C, LRRC52, LRRC55, LRRC7, LRRC8A, LRRC8B, LRRC8C, LRRC8D, LRRC8E, LRRFIP1, LRRK2, LRRN4, LRRTM1, LRRTM2, LRRTM3, LRRTM4, LSAMP, LSP1, LSR, LTB4R, LTB4R2, LTK, LV001_HUMAN, LV101_HUMAN, LV102_HUMAN, LV103_HUMAN, LV104_HUMAN, LV105_HUMAN, LV106_HUMAN, LV107_HUMAN, LV108_HUMAN, LV109_HUMAN, LV201_HUMAN, LV202_HUMAN, LV203_HUMAN, LV204_HUMAN, LV205_HUMAN, LV206_HUMAN, LV207_HUMAN, LV208_HUMAN, LV209_HUMAN, LV210_HUMAN, LV211_HUMAN, LV301_HUMAN, LV302_HUMAN, LV401_HUMAN, LV402_HUMAN, LV403_HUMAN, LV404_HUMAN, LV405_HUMAN, LV501_HUMAN, LV601_HUMAN, LV602_HUMAN, LV603_HUMAN, LV604_HUMAN, LV605_HUMAN, LV701_HUMAN, LY6D, LY6E, LY6G6C, LY6G6D, LY6G6F, LY6H, LY6K, LY75, LY86, LY96, LYN, LYNX1, LYPD1, LYPD2, LYPD3, LYPD4, LYPD5, LYPD6B, LYPD8, LYVE1, LZTS1, LZTS3, M0QZ92_HUMAN, M0R1B8_HUMAN, M6PR, MACF1, MADCAM1, MADD, MAEA, MAF1, MAFIP, MAG, MAGEA1, MAGEC2, MAGED1, MAGED4, MAGEE1, MAGI1, MAGI2, MAGI3, MAGT1, MAL, MAL2, MALL, MALT1, MAP1B, MAP2K1, MAP2K2, MAP3K12, MAP3K7, MAP4, MAP4K2, MAP4K5, MAP7, MAPK1, MAPK10, MAPK3, MAPK8IP3, MAPKAP1, MAPRE1, MAPT, MARCH1, MARCKS, MARCKSL1, MARCO, MARK1, MARK2, MARK3, MARVELD1, MARVELD2, MAS1, MAS1L, MAST1, MAST2, MATK, MBD3L1, MBL2, MBP, MC1R, MC2R, MC3R, MC4R, MC5R, MCAM, MCC, MCF2L, MCHR1, MCHR2, MCMBP, MCOLN1, MCOLN2, MCOLN3, MCTS1, MDGA1, MDGA2, MDH2, MDM2, MED28, MEGF10, MEGF11, MELK, MEP1A, MEP1B, MERTK, MESDC2, MET, METAP2, MFAP3, MFAP3L, MFGE8, MFI2, MFRP, MFSD2A, MFSD5, MGAM, MGLL, MGRN1, MGST2, MIB1, MICA, MICAL3, MICALL2, MICB, MIEN1, MIF, MILR1, MINK1, MIP, MIPEP, MISP, MKL1, MKLN1, MLANA, MLC1, MLF2, MLKL, MLLT4, MLNR, MMD, MME, MMP12, MMP14, MMP15, MMP16, MMP17, MMP2, MMP24, MMP25, MMP28, MOG, MPDZ, MPHOSPH6, MPHOSPH8, MPHOSPH9, MPL, MPP1, MPP2, MPP3, MPP4, MPP5, MPP6, MPP7, MPZ, MPZL1, MPZL2, MR1, MRAP, MRAP2, MRAS, MRC1, MREG, MRGPRD, MRGPRE, MRGPRF, MRGPRG, MRGPRX1, MRGPRX2, MRGPRX3, MRGPRX4, MRPL42, MS4A1, MS4A2, MSH6, MSLN, MSMO1, MSN, MSR1, MST1R, MT3, MTCL1, MTDH, MTFR1, MTM1, MTMR1, MTMR2, MTNR1A, MTNR1B, MTTP, MTUS1, MUC1, MUC12, MUC13, MUC15, MUC16, MUC17, MUC20, MUC21, MUC22, MUC4, MUSK, MVB12B, MYADM, MYD88, MYH10, MYH2, MYH9, MYLIP, MYO10, MYO16, MYO1A, MYO1B, MYO1C, MYO1D, MYO1E, MYO1F, MYO1G, MYO5B, MYO6, MYO7A, MYO7B, MYO9B, MYOF, MYOT, MYRIP, MYZAP, NAALADL1, NAE1, NAIF1, NAIP, NALCN, NANOS1, NANOS2, NANOS3, NAPEPLD, NBEA, NCAM1, NCAM2, NCF1, NCF2, NCF4, NCK1, NCKAP1, NCKAP1L, NCL, NCMAP, NCOA2, NCOA3, NCOR2, NCR1, NCR2, NCR3, NCR3LG1, NCS1, NCSTN, NDFIP1, NDRG1, NDRG4, NDUFA2, NDUFS7, NDUFV2, NECAP1, NECAP2, NEDD1, NEDD4, NEDD4L, NEDD9, NEGR1, NELL1, NELL2, NEO1, NET1, NETO1, NETO2, NEU1, NEU3, NEURL1, NF1, NF2, NFAM1, NFASC, NFATC2, NFE2L2, NFKBIA, NFX1, NGFR, NHLRC1, NHS, NID1, NINJ2, NIPA1, NIPA2, NIPSNAP1, NISCH, NKAIN1, NKAIN2, NKAIN3, NKAIN4, NKD1, NKD2, NKG7, NKX2-1, NLGN1, NLGN2, NLGN3, NLGN4X, NLGN4Y, NLN, NLRP10, NLRP5, NLRP6, NMBR, NME1, NME2, NMT1, NMT2, NMUR1, NMUR2, NOD1, NOD2, NOL3, NOS1, NOS1AP, NOS2, NOS3, NOSTRIN, NOTCH1, NOTCH2, NOTCH3, NOTCH4, NOX1, NOX3, NOX4, NOXA1, NOXO1, NPBWR1, NPBWR2, NPC1, NPC1L1, NPFFR1, NPFFR2, NPHS1, NPHS2, NPM3, NPNT, NPPC, NPR1, NPR2, NPR3, NPRL2, NPRL3, NPSR1, NPTN, NPTX1, NPY1R, NPY2R, NPY4R, NPY5R, NPY6R, NR4A3, NRAS, NRBP1, NRCAM, NRG1, NRG2, NRG3, NRG4, NRN1, NRN1L, NRP1, NRP2, NRROS, NRSN2, NRXN1, NRXN3, NSF, NSFL1C, NSG1, NSMF, NT5E, NTM, NTN4, NTNG1, NTNG2, NTRK1, NTRK2, NTRK3, NTSR1, NTSR2, NUBP1, NUBP2, NUCB2, NUDT19, NUMB, NUP35, NVL, OAS3, OCLN, OCRL, OGT, OLFM1, OLFM2, OLFM3, OLFM4, OLR1, OMG, OOEP, OPALIN, OPCML, OPN1LW, OPN1MW, OPN1SW, OPN3, OPN4, OPRD1, OPRK1, OPRL1, OPRM1, OR10A2, OR10A3, OR10A4, OR10A5, OR10A6, OR10A7, OR10AC1, OR10AD1, OR10AG1, OR10C1, OR10D3, OR10D4P, OR10G2, OR10G3, OR10G4, OR10G6, OR10G7, OR10G8, OR10G9, OR10H1, OR10H2, OR10H3, OR10H4, OR10H5, OR10J1, OR10J3, OR10J4, OR10J5, OR10J6P, OR10K1, OR10K2, OR10P1, OR10Q1, OR10R2, OR10S1, OR10T2, OR10V1, OR10W1, OR10X1, OR10Z1, OR11A1, OR11G2, OR11H1, OR11H12, OR11H2, OR11H4, OR11H6, OR11H7, OR11L1, OR12D2, OR12D3, OR13A1, OR13C2, OR13C3, OR13C4, OR13C5, OR13C6P, OR13C8, OR13C9, OR13D1, OR13F1, OR13G1, OR13H1, OR13J1, OR14A16, OR14A2, OR14C36, OR14I1, OR14J1, OR14K1, OR14L1P, OR1A1, OR1A2, OR1B1, OR1C1, OR1D2, OR1D4, OR1D5, OR1E1, OR1E2, OR1E3, OR1F1, OR1F12, OR1F2P, OR1G1, OR1I1, OR1J1, OR1J2, OR1J4, OR1K1, OR1L1, OR1L3, OR1L4, OR1L6, OR1L8, OR1M1, OR1N1, OR1N2, OR1P1, OR1Q1, OR1S1, OR1S2, OR2A1, OR2A12, OR2A14, OR2A2, OR2A25, OR2A4, OR2A5, OR2A7, OR2AE1, OR2AG1, OR2AG2, OR2AJ1, OR2AK2, OR2AP1, OR2AT4, OR2B11, OR2B2, OR2B3, OR2B6, OR2B8P, OR2C1, OR2C3, OR2D2, OR2D3, OR2F1, OR2F2, OR2G2, OR2G3, OR2G6, OR2H1, OR2H2, OR2I1P, OR2J1, OR2J2, OR2J3, OR2K2, OR2L13, OR2L2, OR2L3, OR2L5, OR2L8, OR2M2, OR2M3, OR2M4, OR2M5, OR2M7, OR2S2, OR2T1, OR2T10, OR2T11, OR2T12, OR2T2, OR2T27, OR2T29, OR2T3, OR2T33, OR2T34, OR2T35, OR2T4, OR2T5, OR2T6, OR2T7, OR2T8, OR2V1, OR2V2, OR2W1, OR2W3, OR2W5, OR2W6P, OR2Y1, OR2Z1, OR3A1, OR3A2, OR3A3, OR3A4P, OR4A15, OR4A16, OR4A47, OR4A4P, OR4A5, OR4A8, OR4B1, OR4C11, OR4C12, OR4C13, OR4C15, OR4C16, OR4C3, OR4C45, OR4C46, OR4C5, OR4C6, OR4D1, OR4D10, OR4D11, OR4D2, OR4D5, OR4D6, OR4D9, OR4E1, OR4E2, OR4F15, OR4F16, OR4F17, OR4F21, OR4F4, OR4F5, OR4F6, OR4K1, OR4K13, OR4K14, OR4K15, OR4K17, OR4K2, OR4K3, OR4K5, OR4L1, OR4M1, OR4M2, OR4N2, OR4N4, OR4N5, OR4P4, OR4Q2, OR4Q3, OR4S1, OR4S2, OR4X1, OR4X2, OR51A2, OR51A4, OR51A7, OR51B2, OR51B4, OR51B5, OR51B6, OR51D1, OR51E1, OR51E2, OR51F1, OR51F2, OR51G1, OR51G2, OR51H1, OR51I1, OR51I2, OR51J1, OR51L1, OR51M1, OR51Q1, OR51S1, OR51T1, OR51V1, OR52A1, OR52A4P, OR52A5, OR52B2, OR52B4, OR52B6, OR52D1, OR52E1, OR52E2, OR52E4, OR52E5, OR52E6, OR52E8, OR52H1, OR52I1, OR52I2, OR52J3, OR52K1, OR52K2, OR52L1, OR52L2P, OR52M1, OR52N1, OR52N2, OR52N4, OR52N5, OR52P1P, OR52R1, OR52W1, OR52Z1, OR56A1, OR56A3, OR56A4, OR56A5, OR56B1, OR56B2P, OR56B4, OR5A1, OR5A2, OR5AC1, OR5AC2, OR5AK2, OR5AK3P, OR5AL1, OR5AN1, OR5AP2, OR5AR1, OR5AS1, OR5AU1, OR5B12, OR5B17, OR5B2, OR5B21, OR5B3, OR5C1, OR5D13, OR5D14, OR5D16, OR5D18, OR5F1, OR5G3, OR5H1, OR5H14, OR5H15, OR5H2, OR5H6, OR5I1, OR5J2, OR5K1, OR5K2, OR5K3, OR5K4, OR5L1, OR5L2, OR5M1, OR5M10, OR5M11, OR5M3, OR5M8, OR5M9, OR5P2, OR5P3, OR5R1, OR5T1, OR5T2, OR5T3, OR5V1, OR5W2, OR6A2, OR6B1, OR6B2, OR6B3, OR6C1, OR6C2, OR6C3, OR6C4, OR6C6, OR6C65, OR6C68, OR6C70, OR6C74, OR6C75, OR6C76, OR6F1, OR6J1, OR6K2, OR6K3, OR6K6, OR6M1, OR6N1, OR6N2, OR6P1, OR6Q1, OR6S1, OR6T1, OR6V1, OR6X1, OR6Y1, OR7A10, OR7A17, OR7A2P, OR7A5, OR7C1, OR7C2, OR7D2, OR7D4, OR7E24, OR7G1, OR7G2, OR7G3, OR8A1, OR8B12, OR8B2, OR8B3, OR8B4, OR8B8, OR8D1, OR8D2, OR8D4, OR8G1, OR8G2, OR8G3P, OR8G5, OR8H1, OR8H2, OR8H3, OR8I2, OR8J1, OR8J3, OR8K1, OR8K3, OR8K5, OR8S1, OR8U1, OR8U8, OR8U9, OR9A1P, OR9A2, OR9A4, OR9G1, OR9G4, OR9G9, OR9I1, OR9K2, OR9Q1, OR9Q2, ORAI1, ORC1, ORC2, ORC3, ORC6, OSBPL3, OSBPL6, OSBPL7, OSCAR, OSCP1, OSMR, OTOA, OTOF, OTOG, OVGP1, OXER1, OXGR1, OXTR, P2RX1, P2RX2, P2RX3, P2RX4, P2RX5, P2RX6, P2RX7, P2RY1, P2RY10, P2RY11, P2RY12, P2RY13, P2RY14, P2RY2, P2RY4, P2RY6, P2RY8, P4HB, PACSIN1, PACSIN2, PACSIN3, PAFAH1B1, PAFAH1B2, PAG1, PAK1, PAK1IP1, PAK2, PAK3, PALLD, PALM, PALM2, PALM3, PANK1, PANX1, PANX2, PANX3, PAQR7, PAQR8, PARD3, PARD6A, PARD6B, PARD6G, PARK7, PARM1, PARP14, PARVA, PARVB, PARVG, PAWR, PCDH1, PCDH10, PCDH11X, PCDH11Y, PCDH12, PCDH15, PCDH17, PCDH18, PCDH19, PCDH20, PCDH7, PCDH8, PCDH9, PCDHA1, PCDHA10, PCDHA11, PCDHA12, PCDHA13, PCDHA2, PCDHA3, PCDHA4, PCDHA5, PCDHA6, PCDHA7, PCDHA8, PCDHA9, PCDHA@, PCDHAC1, PCDHAC2, PCDHB1, PCDHB10, PCDHB11, PCDHB12, PCDHB13, PCDHB14, PCDHB15, PCDHB16, PCDHB18P, PCDHB2, PCDHB3, PCDHB4, PCDHB5, PCDHB6, PCDHB7, PCDHB8, PCDHB9, PCDHGA1, PCDHGA10, PCDHGA11, PCDHGA12, PCDHGA2, PCDHGA3, PCDHGA4, PCDHGA5, PCDHGA6, PCDHGA7, PCDHGA8, PCDHGA9, PCDHGB1, PCDHGB2, PCDHGB3, PCDHGB4, PCDHGB5, PCDHGB6, PCDHGB7, PCDHGC3, PCDHGC4, PCDHGC5, PCID2, PCLO, PCSK9, PCYOX1, PDCD1, PDCD10, PDCD1LG2, PDCD6IP, PDE2A, PDE4A, PDE4B, PDE4D, PDE6A, PDE6B, PDE6C, PDE6G, PDE9A, PDGF receptor alpha - PDGF-BB complex, PDGF receptor alpha - PDGF-CC complex, PDGFB, PDGFC, PDGFR receptor alpha - PDGF-AB complex, PDGFR receptor alpha-beta - PDGF-DD complex, PDGFR receptor beta - PDGF-AB complex, PDGFR receptor beta - PDGF-BB complex, PDGFRA, PDGFRB, PDIA6, PDLIM2, PDLIM5, PDPK1, PDPN, PDS5A, PDXP, PDYN, PDZD11, PDZD3, PDZD4, PDZK1, PEAK1, PEAR1, PECAM1, PEMT, PERP, PEX19, PFKM, PFN1, PGM5, PHB, PHB2, PHEX, PHKA1, PHKA2, PHKB, PHLDA1, PHLDA3, PHLDB1, PHLDB2, PHLPP1, PHLPP2, PHOX2A, PI4K2A, PI4KA, PIANP, PICALM, PICK1, PIEZO1, PIGR, PIGU, PIGY, PIK3AP1, PIK3C2A, PIK3C2B, PIK3C2G, PIK3CA, PIK3CB, PIK3CD, PIK3CG, PIK3IP1, PIK3R1, PILRA, PILRB, PIM1, PIP, PIP4K2A, PIP4K2B, PIP5K1A, PIP5K1C, PISD, PJA2, PKD1, PKD1L1, PKD1L3, PKD2, PKD2L1, PKDCC, PKDREJ, PKHD1, PKM, PKN1, PKN2, PKP1, PKP2, PKP3, PKP4, PLA2G3, PLA2G4C, PLA2G4F, PLA2G5, PLA2R1, PLAU, PLAUR, PLB1, PLCB3, PLCD1, PLCD3, PLCD4, PLCE1, PLCG1, PLCG2, PLCH1, PLCH2, PLCL1, PLD1, PLD2, PLEC, PLEK, PLEK2, PLEKHA1, PLEKHA2, PLEKHG5, PLEKHH2, PLEKHN1, PLEKHO1, PLET1, PLG, PLGRKT, PLIN2, PLIN4, PLP1, PLP2, PLS1, PLSCR1, PLSCR2, PLSCR3, PLSCR4, PLSCR5, PLVAP, PLXDC1, PLXNA1, PLXNA2, PLXNA3, PLXNA4, PLXNB1, PLXNB2, PLXNB3, PLXNC1, PLXND1, PMEL, PMEPA1, PMP22, PMPCA, PNKD, PNN, PNPLA2, PODXL, PODXL2, POLE, PON2, PORCN, POTED, POTEF, PPAP2A, PPAP2B, PPAP2C, PPAPDC1A, PPAPDC1B, PPFIBP1, PPIL2, PPIP5K1, PPL, PPM1A, PPP1CA, PPP1R13B, PPP1R16A, PPP1R16B, PPP1R9A, PPP1R9B, PPP2CA, PPP3CA, PPP3CB, PPP3R1, PPP4C, PPP5C, PPP6R3, PRAME, PRC1, PRCP, PRDX6, PREX1, PREX2, PRF1, PRG2, PRICKLE2, PRIMA1, PRKAA1, PRKACA, PRKACB, PRKAR1A, PRKAR1B, PRKAR2A, PRKAR2B, PRKCA, PRKCB, PRKCD, PRKCDBP, PRKCE, PRKCG, PRKCH, PRKCI, PRKCQ, PRKCSH, PRKCZ, PRKD1, PRKD2, PRKG1, PRKG2, PRLHR, PRLR, PRMT7, PRMT8, PRND, PRNP, PROC, PROCR, PROKR1, PROKR2, PROM1, PROM2, PROS1, PRPF38B, PRPH, PRPH2, PRR7, PRRG1, PRRG2, PRRT1, PRRT2, PRSS12, PRSS21, PRSS27, PRSS41, PRSS42, PRSS8, PRTN3, PRX, PSCA, PSD, PSD3, PSD4, PSEN1, PSEN2, PSENEN, PSKH1, PSMA4, PSMA7, PTAFR, PTCH1, PTCHD1, PTEN, PTGDR, PTGDR2, PTGER1, PTGER2, PTGER3, PTGER4, PTGES2, PTGFR, PTGIR, PTGIS, PTGS2, PTH1R, PTH2R, PTK2, PTK2B, PTK6, PTK7, PTOV1, PTP4A1, PTP4A2, PTP4A3, PTPN1, PTPN12, PTPN13, PTPN2, PTPN22, PTPN3, PTPN4, PTPN6, PTPN7, PTPRA, PTPRB, PTPRC, PTPRCAP, PTPRD, PTPRE, PTPRF, PTPRG, PTPRH, PTPRJ, PTPRK, PTPRM, PTPRN2, PTPRO, PTPRR, PTPRS, PTPRT, PTPRU, PTPRZ1, PTRF, PVR, PVRL1, PVRL2, PVRL3, PVRL4, PXDN, PXK, PXMP2, PXN, PYGL, Potassium/sodium hyperpolarization-activated cyclic nucleotide-gated channel 2 tetramer, QRFPR, QSOX2, RAB10, RAB11A, RAB11FIP2, RAB13, RAB14, RAB15, RAB17, RAB18, RAB19, RAB20, RAB21, RAB22A, RAB23, RAB25, RAB26, RAB27A, RAB27B, RAB28, RAB29, RAB2B, RAB33A, RAB34, RAB35, RAB37, RAB38, RAB39A, RAB39B, RAB3A, RAB3B, RAB3C, RAB3D, RAB3GAP2, RAB40A, RAB40AL, RAB40B, RAB40C, RAB44, RAB4A, RAB4B, RAB5A, RAB5B, RAB5C, RAB8A, RAB8B, RAB9A, RAB9B, RABAC1, RABEPK, RAC1, RAC2, RAC3, RACGAP1, RAET1E, RAET1G, RAET1L, RAF1, RAI14, RALA, RALB, RALGAPA2, RALGPS1, RALGPS2, RAMP1, RAMP2, RAMP3, RANGRF, RAP1A, RAP1B, RAP2A, RAP2B, RAP2C, RAPGEF2, RAPGEF3, RAPGEF4, RAPGEF6, RAPH1, RAPSN, RASA1, RASA2, RASA3, RASA4, RASA4B, RASAL1, RASAL2, RASAL3, RASD1, RASD2, RASGRF1, RASGRF2, RASGRP1, RASGRP2, RASGRP3, RASGRP4, RASL10A, RASL10B, RASSF1, RASSF3, RASSF5, RBSN, RCAN1, RCC2, RCCD1, RCE1, RDH12, RDH8, RDX, RECK, REEP2, RELL1, RELL2, RELT, REM2, REN, REPS1, RET, RFFL, RFTN1, RFTN2, RGMA, RGMB, RGR, RGS1, RGS10, RGS11, RGS12, RGS13, RGS14, RGS16, RGS17, RGS18, RGS19, RGS2, RGS20, RGS21, RGS22, RGS3, RGS4, RGS5, RGS6, RGS7, RGS7BP, RGS8, RGS9, RGS9BP, RGSL1, RHAG, RHBDF2, RHBDL1, RHBDL2, RHBG, RHCE, RHCG, RHD, RHEB, RHEBP1, RHO, RHOA, RHOB, RHOBTB1, RHOBTB2, RHOC, RHOD, RHOF, RHOG, RHOH, RHOJ, RHOQ, RHOT1, RHOT2, RHOU, RHOV, RIC8A, RIC8B, RIF1, RILPL1, RIMBP2, RIMS1, RIMS2, RIMS4, RIN1, RIPK1, RIPK3, RIT1, RIT2, RLTPR, RMRP, RNASE1, RND1, RNF144A, RNF31, RNF34, RNF43, RNMT, RNPEP, ROBO1, ROBO2, ROCK1, ROCK2, ROM1, ROR1, ROR2, RORA, ROS1, RP1BL_HUMAN, RP2, RPE65, RPH3A, RPH3AL, RPS27A, RPS3, RPSA, RPSAP58, RPTN, RRAD, RRAS, RRAS2, RRH, RRP8, RS1, RSC1A1, RTKN2, RTN2, RTN4, RTN4R, RTN4RL1, RTN4RL2, RTP1, RTP2, RUNDC3A, RUSC1, RXFP1, RXFP2, RXFP3, RXFP4, RYK, RYR1, RYR2, S100A10, S100A11P1, S100A12, S100A14, S100A16, S100A6, S100A8, S100A9, S100G, S100P, S1PR1, S1PR2, S1PR3, S1PR4, S1PR5, SACM1L, SAMHD1, SCAF1, SCAMP5, SCARA5, SCARB1, SCARF1, SCEL, SCFD1, SCIMP, SCIN, SCN10A, SCN11A, SCN1A, SCN1B, SCN2A, SCN2B, SCN3A, SCN3B, SCN4A, SCN4B, SCN5A, SCN7A, SCN8A, SCN9A, SCNN1A, SCNN1B, SCNN1D, SCNN1G, SCRIB, SCTR, SCUBE1, SDC1, SDC2, SDC3, SDC4, SDCBP, SDCBP2, SDF4, SDPR, SECTM1, SELE, SELK, SELL, SELP, SELPLG, SEMA4A, SEMA4B, SEMA4C, SEMA4D, SEMA4F, SEMA4G, SEMA5A, SEMA6A, SEMA6B, SEMA6C, SEMA6D, SEMA7A, SEPHS1, SEPP1, SEPT12, SEPT2, SEPT5, SEPT6, SEPT7, SERBP1, SERINC1, SERINC3, SERPINA12, SERPINA5, SERPINB2, SERPINB8, SERPINC1, SERPINE1, SERPINE2, SETDB1, SEZ6, SEZ6L2, SFRP1, SGCA, SGCB, SGCD, SGCE, SGCG, SGCZ, SGIP1, SGK1, SGMS1, SGMS2, SH2B2, SH2D5, SH3D19, SH3GL2, SH3KBP1, SH3TC2, SH3YL1, SHANK1, SHANK2, SHANK3, SHB, SHC1, SHC2, SHC3, SHC4, SHH, SHISA6, SHISA7, SHISA8, SHISA9, SHROOM2, SHROOM3, SHROOM4, SI, SIAH1, SIGLEC1, SIGLEC10, SIGLEC14, SIGLEC15, SIGLEC16, SIGLEC6, SIGLEC7, SIGLEC9, SIGMAR1, SIPA1, SIPA1L1, SIRPA, SIRPB1, SIRPG, SIRT2, SIT1, SIX2, SKAP1, SKAP2, SLA2, SLAMF1, SLAMF6, SLC10A1, SLC10A2, SLC10A3, SLC10A4, SLC10A5, SLC10A6, SLC11A1, SLC11A2, SLC12A1, SLC12A2, SLC12A3, SLC12A4, SLC12A5, SLC12A6, SLC12A7, SLC12A8, SLC12A9, SLC13A1, SLC13A2, SLC13A3, SLC13A4, SLC13A5, SLC14A1, SLC14A2, SLC15A1, SLC15A2, SLC16A1, SLC16A10, SLC16A12, SLC16A14, SLC16A2, SLC16A3, SLC16A4, SLC16A5, SLC16A6, SLC16A7, SLC16A8, SLC16A9, SLC17A1, SLC17A2, SLC17A3, SLC17A4, SLC17A5, SLC17A7, SLC18A2, SLC18A3, SLC19A1, SLC19A2, SLC19A3, SLC1A1, SLC1A2, SLC1A3, SLC1A4, SLC1A5, SLC1A6, SLC1A7, SLC20A1, SLC20A2, SLC22A1, SLC22A10, SLC22A11, SLC22A12, SLC22A13, SLC22A14, SLC22A16, SLC22A17, SLC22A18, SLC22A2, SLC22A20, SLC22A23, SLC22A24, SLC22A25, SLC22A3, SLC22A31, SLC22A4, SLC22A5, SLC22A6, SLC22A7, SLC22A8, SLC22A9, SLC23A1, SLC23A2, SLC24A1, SLC24A2, SLC24A3, SLC24A4, SLC25A11, SLC25A13, SLC25A14, SLC25A15, SLC25A2, SLC25A23, SLC25A3, SLC25A4, SLC25A5, SLC26A1, SLC26A11, SLC26A2, SLC26A3, SLC26A4, SLC26A5, SLC26A6, SLC26A7, SLC26A8, SLC26A9, SLC27A1, SLC27A4, SLC27A5, SLC27A6, SLC28A1, SLC28A2, SLC28A3, SLC29A1, SLC29A2, SLC29A4, SLC2A1, SLC2A10, SLC2A11, SLC2A12, SLC2A13, SLC2A14, SLC2A2, SLC2A3, SLC2A4, SLC2A5, SLC2A6, SLC2A7, SLC2A8, SLC2A9, SLC30A1, SLC30A10, SLC30A3, SLC30A5, SLC30A8, SLC31A1, SLC31A2, SLC32A1, SLC33A1, SLC34A1, SLC34A2, SLC34A3, SLC35A1, SLC35G1, SLC35G2, SLC36A1, SLC36A2, SLC38A1, SLC38A2, SLC38A3, SLC38A4, SLC38A5, SLC38A6, SLC39A1, SLC39A12, SLC39A14, SLC39A2, SLC39A3, SLC39A4, SLC39A5, SLC39A6, SLC39A8, SLC3A1, SLC3A2, SLC40A1, SLC41A1, SLC41A2, SLC41A3, SLC43A1, SLC43A2, SLC44A1, SLC44A2, SLC44A3, SLC44A4, SLC44A5, SLC46A1, SLC46A2, SLC47A1, SLC47A2, SLC4A1, SLC4A10, SLC4A11, SLC4A1AP, SLC4A2, SLC4A3, SLC4A4, SLC4A5, SLC4A7, SLC4A8, SLC4A9, SLC50A1, SLC51A, SLC51B, SLC52A1, SLC52A2, SLC52A3, SLC5A1, SLC5A10, SLC5A11, SLC5A12, SLC5A2, SLC5A3, SLC5A5, SLC5A6, SLC5A7, SLC5A8, SLC5A9, SLC6A1, SLC6A11, SLC6A12, SLC6A13, SLC6A14, SLC6A15, SLC6A16, SLC6A17, SLC6A18, SLC6A19, SLC6A2, SLC6A20, SLC6A3, SLC6A4, SLC6A5, SLC6A6, SLC6A7, SLC6A8, SLC6A9, SLC7A1, SLC7A10, SLC7A11, SLC7A13, SLC7A14, SLC7A2, SLC7A3, SLC7A4, SLC7A5, SLC7A6, SLC7A7, SLC7A8, SLC7A9, SLC8A1, SLC8A2, SLC8A3, SLC8B1, SLC9A1, SLC9A2, SLC9A3, SLC9A3R1, SLC9A3R2, SLC9A4, SLC9A5, SLC9A6, SLC9A7, SLC9B1, SLC9C1, SLCO1A2, SLCO1B1, SLCO1B3, SLCO1B7, SLCO1C1, SLCO2A1, SLCO2B1, SLCO3A1, SLCO4A1, SLCO4C1, SLCO5A1, SLCO6A1, SLIT2, SLITRK6, SLMAP, SMAD3, SMAD7, SMAGP, SMAP1, SMIM23, SMIM9, SMO, SMOX, SMPD1, SMPD2, SMPD3, SMURF1, SMURF2, SNAP23, SNAP25, SNAP29, SNAP47, SNAP91, SNCA, SNCAIP, SNF8, SNTA1, SNTB1, SNTB2, SNTG1, SNTG2, SNX18, SNX20, SNX27, SNX4, SNX5, SNX9, SOCS4, SOCS6, SOCS7, SOD1, SORBS1, SORBS2, SORL1, SORT1, SOS1, SOX9, SP3, SPA17, SPACA4, SPAM1, SPARC, SPATA13, SPG11, SPG20, SPHK1, SPINK5, SPIRE1, SPIRE2, SPN, SPNS1, SPPL2B, SPRED1, SPRED2, SPRN, SPRR1A, SPRR1B, SPRR2A, SPRR2B, SPRR2D, SPRR2E, SPRR2F, SPRR2G, SPRR4, SPRY1, SPRY2, SPRY4, SPTA1, SPTAN1, SPTB, SPTBN1, SPTBN2, SPTBN4, SPTBN5, SRA1, SRC, SRCIN1, SRFBP1, SRGAP2, SRGAP3, SRI, SRMS, SRP72, SRPK1, SRPX2, SRR, SSFA2, SSH1, SSPN, SSTR1, SSTR2, SSTR3, SSTR4, SSTR5, ST14, ST3GAL5, ST6GALNAC6, STAB1, STAB2, STAG2, STAMBP, STAP2, STAT2, STAT3, STAU1, STBD1, STC1, STEAP1, STEAP1B, STEAP2, STEAP3, STEAP4, STIM1, STIM2, STK10, STK17B, STK19B, STK26, STK32A, STK39, STOM, STOML2, STOML3, STRA6, STRAP, STRN, STRN3, STS, STUB1, STX11, STX19, STX1A, STX1B, STX2, STX3, STX4, STX6, STX7, STX8, STXBP1, STXBP2, STXBP3, STXBP5, STXBP5L, STXBP6, STYK1, SUCLG1, SUCLG2, SUCNR1, SULF1, SULF2, SUMO1, SURF2, SUSD2, SUSD3, SV2A, SV2B, SV2C, SVIL, SVIP, SWAP70, SYK, SYMPK, SYNC, SYNDIG1, SYNE1, SYNE2, SYNGAP1, SYNPO, SYP, SYPL1, SYT1, SYT10, SYT11, SYT12, SYT13, SYT14, SYT15, SYT16, SYT17, SYT2, SYT3, SYT4, SYT5, SYT6, SYT7, SYT8, SYT9, SYTL1, SYTL2, SYTL3, SYTL4, SYTL5, TAAR1, TAAR2, TAAR3, TAAR5, TAAR6, TAAR8, TAAR9, TAB2, TAB3, TAC1, TACR1, TACR2, TACR3, TACSTD2, TANC1, TANK, TAOK3, TAPBPL, TARP, TAS1R1, TAS1R2, TAS1R3, TAS2R1, TAS2R10, TAS2R13, TAS2R14, TAS2R16, TAS2R19, TAS2R20, TAS2R3, TAS2R30, TAS2R31, TAS2R38, TAS2R39, TAS2R4, TAS2R40, TAS2R41, TAS2R42, TAS2R43, TAS2R45, TAS2R46, TAS2R5, TAS2R50, TAS2R60, TAS2R7, TAS2R8, TAS2R9, TAX1BP3, TBC1D10A, TBC1D10B, TBC1D10C, TBC1D3, TBC1D30, TBC1D3B, TBC1D3C, TBC1D3E, TBC1D3F, TBC1D3H, TBC1D3K, TBC1D3L, TBC1D5, TBCD, TBXA2R, TC2N, TCAF1, TCAF2, TCHP, TCIRG1, TCL1A, TCTN2, TCTN3, TDG, TDGF1, TDGF1P3, TEC, TECTA, TECTB, TEK, TENM1, TENM2, TENM4, TES, TESC, TEX101, TF, TFPI, TFR2, TFRC, TGFA, TGFB1, TGFB3, TGFBI, TGFBR1, TGFBR2, TGFBR3, TGM1, TGM2, TGM3, TGOLN2, TH, THBD, THBS1, THEM4, THPO, THSD7A, THY1, TIAM1, TICAM2, TIE1, TIGIT, TIRAP, TJAP1, TJP1, TJP2, TJP3, TLCD1, TLE6, TLN1, TLN2, TLR1, TLR10, TLR2, TLR3, TLR4, TLR5, TLR6, TLR7, TLR9, TM2D1, TM4SF1, TM4SF20, TM4SF5, TM7SF2, TM7SF3, TM9SF2, TMBIM6, TMC1, TMED1, TMED10, TMEFF1, TMEM100, TMEM102, TMEM11, TMEM114, TMEM123, TMEM127, TMEM150A, TMEM17, TMEM173, TMEM192, TMEM198, TMEM204, TMEM219, TMEM231, TMEM235, TMEM240, TMEM25, TMEM27, TMEM30A, TMEM30B, TMEM47, TMEM5, TMEM50B, TMEM59, TMEM67, TMEM88, TMEM8A, TMEM8B, TMEM8C, TMEM97, TMIGD2, TMOD1, TMPRSS11A, TMPRSS11B, TMPRSS11D, TMPRSS11E, TMPRSS11F, TMPRSS2, TMPRSS5, TMPRSS6, TMPRSS7, TMPRSS9, TNDM, TNF, TNFAIP2, TNFRSF10A, TNFRSF10B, TNFRSF10C, TNFRSF11A, TNFRSF12A, TNFRSF13B, TNFRSF13C, TNFRSF14, TNFRSF17, TNFRSF18, TNFRSF1A, TNFRSF1B, TNFRSF21, TNFRSF25, TNFRSF4, TNFRSF8, TNFRSF9, TNFSF10, TNFSF11, TNFSF12, TNFSF13, TNFSF13B, TNFSF14, TNFSF15, TNFSF18, TNFSF4, TNFSF8, TNFSF9, TNIK, TNK1, TNK2, TNKS1BP1, TNPO1, TNS2, TOLLIP, TOX4, TP53I13, TPBG, TPCN1, TPCN2, TPM1, TPM4, TPO, TPSG1, TRA, TRABD2A, TRABD2B, TRAC, TRADD, TRAF2, TRAF3, TRAF4, TRAF5, TRAF6, TRAF7, TRAK2, TRAT1, TRB, TRBC1, TRBV12-3, TRDN, TREH, TREM1, TREM2, TREML1, TREML2, TRGC2, TRGV3, TRGV9, TRH, TRHDE, TRHR, TRIB3, TRIM27, TRIM4, TRIM69, TRIM72, TRIP10, TRIP6, TRNP, TRO, TRPA1, TRPC1, TRPC3, TRPC4, TRPC4AP, TRPC5, TRPC6, TRPC7, TRPM1, TRPM2, TRPM3, TRPM4, TRPM5, TRPM6, TRPM7, TRPM8, TRPV1, TRPV2, TRPV3, TRPV4, TRPV5, TRPV6, TSC1, TSG101, TSHR, TSPAN1, TSPAN12, TSPAN13, TSPAN14, TSPAN15, TSPAN2, TSPAN31, TSPAN32, TSPAN33, TSPAN4, TSPAN5, TSPAN7, TSPAN9, TSPYL2, TTC17, TTC8, TTF1, TTYH1, TTYH2, TTYH3, TUB, TUBB3, TULP1, TULP3, TUSC3, TVA1_HUMAN, TVA3_HUMAN, TWF1, TXK, TYK2, TYRO3, TYROBP, UAP1, UBA52, UBAC1, UBAP1, UBB, UBC, UBD, UBE2B, UBE2D3, UBL3, UBL4A, UBQLN1, UBQLN2, UBR2, UCHL1, UGT1A1, ULBP1, ULBP2, ULBP3, UMOD, UMODL1, UNC13A, UNC13B, UNC13C, UNC45A, UNC5A, UNC5C, UNC79, UNC80, UNC93A, UPF3A, UPK1A, UPK1B, UPK2, UPK3A, UPK3B, USH1C, USH1G, USH2A, USP14, USP2, USP21, USP25, USP4, USP6, USP6NL, USP8, UTRN, UTS2R, VAMP1, VAMP2, VAMP3, VAMP5, VAMP7, VAMP8, VANGL1, VANGL2, VAPA, VASN, VASP, VAV1, VAV2, VAV3, VCAM1, VCL, VDAC1, VEPH1, VEZT, VIM, VIMP, VIPR1, VIPR2, VLDLR, VMP1, VN1R1, VN1R17P, VN1R2, VN1R3, VN1R4, VN1R5, VNN1, VNN2, VNN3, VPS28, VPS37B, VPS4A, VPS51, VPS72, VSIG1, VSIG2, VSTM4, VTCN1, VTN, VWC2, VWC2L, WASH1, WASL, WBP4, WDPCP, WDR43, WDR6, WDR81, WIPF1, WIPF2, WIPF3, WISP2, WLS, WNK2, WNT1, WNT2, WNT3, WNT3A, WNT4, WNT5A, WNT5B, WNT6, WNT7A, WNT7B, WWC1, WWOX, WWP1, XCR1, XG, XGY2, XKR3, XKR8, XKRX, XPC, XPNPEP2, XPO6, XPR1, XRCC5, XRN1, YES1, YIPF3, YIPF4, YKT6, YWHAH, ZACN, ZAN, ZAP70, ZBTB16, ZBTB33, ZC3H12A, ZC4H2, ZDHHC2, ZDHHC20, ZDHHC21, ZDHHC5, ZFYVE27, ZHX2, ZMYND19, ZNF160, ZNF185, ZNF395, ZNRF2, ZNRF3, ZP1, ZP2, ZP3, ZP4, ZYX, خ±2خ²1 integrin complex]",
        "OverViewTerm" : "FALSE",
        "name" : "cell%20periphery",
        "Term_PValue_Corrected_with_Bonferroni_step_down" : 1.0,
        "Group_PValue_Corrected_with_Bonferroni_step_down" : "{Group51=1.0}",
        "CEREBRAL_DOWNSTRAM_INFO" : "",
        "Term_PValue" : 0.7134826046570789,
        "GOTerm" : "cell periphery",
        "shared_name" : "cell%20periphery",
        "CEREBRAL_LOCALIZATION_INFO" : "",
        "Number_of_genes_grouped" : 40,
        "UNIQUE_ID" : "GO:0071944",
        "CEREBRAL_DOWNSTRAM_INFO_ALL" : "",
        "UniProtKB_AC" : ""
      },
      "position" : {
        "x" : 2540.4056451026117,
        "y" : 3473.5756133185932
      },
      "selected" : false
    }, {
      "data" : {
        "id" : "1645",
        "GOID" : "GO:0071682",
        "GOLevels" : "[5, 6, 7, 8, 9, 10]",
        "Ontology_Source" : "GO_CellularComponent_25.08.2015_03h05",
        "SUID" : 1645,
        "_Associated_Genes" : 42.105262756347656,
        "Associated_Genes_Found" : "[APOA1, APOB, APOE, CALR, HPR, HPX, HSP90AA1, HSP90B1]",
        "GOGroups" : "[Group20, Group63, Group67, Group85]",
        "ENSEMBL_GENE_ID" : "",
        "Group_PValue" : "{Group20=0.0013164617814513334, Group63=6.021130181092847E-6, Group67=4.466659430450415E-7, Group85=1.2061744477391099E-6}",
        "Cluster" : "",
        "selected" : false,
        "Common_Genes" : "",
        "Nr_Genes" : 8.0,
        "CEREBRAL_LOCALIZATION_INFO_ALL" : "",
        "All_Associated_Genes" : "[APOA1, APOB, APOE, CALR, DLC1, HBA1, HBB, HP, HPR, HPX, HSP90AA1, HSP90B1, HSPH1, HYOU1, KRT89P, LTF, SAA1, SCGB3A2, SPARC]",
        "OverViewTerm" : "TRUE",
        "name" : "endocytic%20vesicle%20lumen",
        "Term_PValue_Corrected_with_Bonferroni_step_down" : 0.003372775755309296,
        "Group_PValue_Corrected_with_Bonferroni_step_down" : "{Group20=0.071088936198372, Group63=4.154579824954064E-4, Group67=3.3053279785333075E-5, Group85=8.684456023721591E-5}",
        "CEREBRAL_DOWNSTRAM_INFO" : "",
        "Term_PValue" : 1.109465708983321E-5,
        "GOTerm" : "endocytic vesicle lumen",
        "shared_name" : "endocytic%20vesicle%20lumen",
        "CEREBRAL_LOCALIZATION_INFO" : "",
        "Number_of_genes_grouped" : 10,
        "UNIQUE_ID" : "GO:0071682",
        "CEREBRAL_DOWNSTRAM_INFO_ALL" : "",
        "UniProtKB_AC" : ""
      },
      "position" : {
        "x" : 2939.095043864567,
        "y" : 3902.387103123241
      },
      "selected" : false
    }, {
      "data" : {
        "id" : "1644",
        "GOID" : "GO:0071013",
        "GOLevels" : "[4, 5, 6, 7, 8, 9, 10]",
        "Ontology_Source" : "GO_CellularComponent_25.08.2015_03h05",
        "SUID" : 1644,
        "_Associated_Genes" : 16.66666603088379,
        "Associated_Genes_Found" : "[EIF4A3, HNRNPA2B1, HNRNPA3, HNRNPF, HNRNPU, LSM2, LSM3, PRPF19, PRPF6, RBM8A, SF3A1, SNRPF, SYNCRIP, U2AF1]",
        "GOGroups" : "[Group72]",
        "ENSEMBL_GENE_ID" : "",
        "Group_PValue" : "{Group72=0.0017175748784158864}",
        "Cluster" : "",
        "selected" : false,
        "Common_Genes" : "",
        "Nr_Genes" : 14.0,
        "CEREBRAL_LOCALIZATION_INFO_ALL" : "",
        "All_Associated_Genes" : "[ALYREF, AQR, BCAS2, CACTIN, CDC40, CDC5L, CRNKL1, CWC15, CWC22, CWC27, DDX23, DDX41, DDX5, DGCR14, DHX35, DHX38, DHX8, EFTUD2, EIF4A3, FRG1, GPATCH1, HNRNPA1, HNRNPA2B1, HNRNPA3, HNRNPC, HNRNPF, HNRNPH1, HNRNPK, HNRNPM, HNRNPR, HNRNPU, ISY1, LSM2, LSM3, MAGOH, MAGOHB, PABPC1, PHF5A, PLRG1, PNN, PPIE, PPIL1, PPIL3, PPWD1, PRPF19, PRPF4B, PRPF6, PRPF8, RALY, RBM22, RBM8A, RBMX, SART1, SF3A1, SF3A2, SF3A3, SF3B1, SF3B2, SF3B3, SKIV2L2, SLU7, SNRNP200, SNRNP40, SNRPA1, SNRPB, SNRPB2, SNRPD1, SNRPD2, SNRPD3, SNRPE, SNRPF, SNRPG, SNRPN, SNW1, SRRM1, SRRM2, SRSF1, SYF2, SYNCRIP, TFIP11, U2AF1, WDR83, XAB2, ZCCHC8]",
        "OverViewTerm" : "TRUE",
        "name" : "catalytic%20step%202%20spliceosome",
        "Term_PValue_Corrected_with_Bonferroni_step_down" : 0.2107512742050406,
        "Group_PValue_Corrected_with_Bonferroni_step_down" : "{Group72=0.09103146855604198}",
        "CEREBRAL_DOWNSTRAM_INFO" : "",
        "Term_PValue" : 8.498035250203251E-4,
        "GOTerm" : "catalytic step 2 spliceosome",
        "shared_name" : "catalytic%20step%202%20spliceosome",
        "CEREBRAL_LOCALIZATION_INFO" : "",
        "Number_of_genes_grouped" : 20,
        "UNIQUE_ID" : "GO:0071013",
        "CEREBRAL_DOWNSTRAM_INFO_ALL" : "",
        "UniProtKB_AC" : ""
      },
      "position" : {
        "x" : 2357.2835060391226,
        "y" : 2571.7322714023758
      },
      "selected" : false
    }, {
      "data" : {
        "id" : "1643",
        "GOID" : "GO:0070993",
        "GOLevels" : "[3, 4, 5, 6, 7]",
        "Ontology_Source" : "GO_CellularComponent_25.08.2015_03h05",
        "SUID" : 1643,
        "_Associated_Genes" : 17.647058486938477,
        "Associated_Genes_Found" : "[EIF2S1, EIF3I, EIF6]",
        "GOGroups" : "[Group66]",
        "ENSEMBL_GENE_ID" : "",
        "Group_PValue" : "{Group66=0.005846997415055484}",
        "Cluster" : "",
        "selected" : false,
        "Common_Genes" : "",
        "Nr_Genes" : 3.0,
        "CEREBRAL_LOCALIZATION_INFO_ALL" : "",
        "All_Associated_Genes" : "[DHX29, EIF2S1, EIF3A, EIF3B, EIF3C, EIF3CL, EIF3D, EIF3E, EIF3F, EIF3G, EIF3H, EIF3I, EIF3J, EIF3K, EIF3L, EIF3M, EIF6]",
        "OverViewTerm" : "FALSE",
        "name" : "translation%20preinitiation%20complex",
        "Term_PValue_Corrected_with_Bonferroni_step_down" : 1.0,
        "Group_PValue_Corrected_with_Bonferroni_step_down" : "{Group66=0.2631148836774968}",
        "CEREBRAL_DOWNSTRAM_INFO" : "",
        "Term_PValue" : 0.09115295379397878,
        "GOTerm" : "translation preinitiation complex",
        "shared_name" : "translation%20preinitiation%20complex",
        "CEREBRAL_LOCALIZATION_INFO" : "",
        "Number_of_genes_grouped" : 5,
        "UNIQUE_ID" : "GO:0070993",
        "CEREBRAL_DOWNSTRAM_INFO_ALL" : "",
        "UniProtKB_AC" : ""
      },
      "position" : {
        "x" : 2319.073662574403,
        "y" : 2210.111744446971
      },
      "selected" : false
    }, {
      "data" : {
        "id" : "1642",
        "GOID" : "GO:0070971",
        "GOLevels" : "[4, 5, 6, 7, 8, 9]",
        "Ontology_Source" : "GO_CellularComponent_25.08.2015_03h05",
        "SUID" : 1642,
        "_Associated_Genes" : 33.33333206176758,
        "Associated_Genes_Found" : "[PDCD6, PDCD6IP, VAPA, VAPB]",
        "GOGroups" : "[None]",
        "ENSEMBL_GENE_ID" : "",
        "Group_PValue" : "{None=NaN}",
        "Cluster" : "",
        "selected" : false,
        "Common_Genes" : "",
        "Nr_Genes" : 4.0,
        "CEREBRAL_LOCALIZATION_INFO_ALL" : "",
        "All_Associated_Genes" : "[CCDC42B, HLA-A, MIA2, MPPE1, PDCD6, PDCD6IP, SEC23IP, SEC31A, TMED5, VAPA, VAPB, YIPF5]",
        "OverViewTerm" : "TRUE",
        "name" : "endoplasmic%20reticulum%20exit%20site",
        "Term_PValue_Corrected_with_Bonferroni_step_down" : 1.0,
        "Group_PValue_Corrected_with_Bonferroni_step_down" : "{None=NaN}",
        "CEREBRAL_DOWNSTRAM_INFO" : "",
        "Term_PValue" : 0.005477947115089846,
        "GOTerm" : "endoplasmic reticulum exit site",
        "shared_name" : "endoplasmic%20reticulum%20exit%20site",
        "CEREBRAL_LOCALIZATION_INFO" : "",
        "Number_of_genes_grouped" : 5,
        "UNIQUE_ID" : "GO:0070971",
        "CEREBRAL_DOWNSTRAM_INFO_ALL" : "",
        "UniProtKB_AC" : ""
      },
      "position" : {
        "x" : 2325.482493948017,
        "y" : 2691.4102680212236
      },
      "selected" : false
    }, {
      "data" : {
        "id" : "1641",
        "GOID" : "GO:0070938",
        "GOLevels" : "[2, 3]",
        "Ontology_Source" : "GO_CellularComponent_25.08.2015_03h05",
        "SUID" : 1641,
        "_Associated_Genes" : 30.0,
        "Associated_Genes_Found" : "[DAG1, MYH9, PDXP]",
        "GOGroups" : "[None]",
        "ENSEMBL_GENE_ID" : "",
        "Group_PValue" : "{None=NaN}",
        "Cluster" : "",
        "selected" : false,
        "Common_Genes" : "",
        "Nr_Genes" : 3.0,
        "CEREBRAL_LOCALIZATION_INFO_ALL" : "",
        "All_Associated_Genes" : "[ALKBH4, ANLN, DAG1, KIF20B, MAEA, MYH2, MYH9, PDXP, PRC1, UTRN]",
        "OverViewTerm" : "TRUE",
        "name" : "contractile%20ring",
        "Term_PValue_Corrected_with_Bonferroni_step_down" : 1.0,
        "Group_PValue_Corrected_with_Bonferroni_step_down" : "{None=NaN}",
        "CEREBRAL_DOWNSTRAM_INFO" : "",
        "Term_PValue" : 0.02241142908167197,
        "GOTerm" : "contractile ring",
        "shared_name" : "contractile%20ring",
        "CEREBRAL_LOCALIZATION_INFO" : "",
        "Number_of_genes_grouped" : 5,
        "UNIQUE_ID" : "GO:0070938",
        "CEREBRAL_DOWNSTRAM_INFO_ALL" : "",
        "UniProtKB_AC" : ""
      },
      "position" : {
        "x" : 1570.5234005723032,
        "y" : 3693.491397916223
      },
      "selected" : false
    }, {
      "data" : {
        "id" : "1640",
        "GOID" : "GO:0070937",
        "GOLevels" : "[3, 4, 5, 6, 7]",
        "Ontology_Source" : "GO_CellularComponent_25.08.2015_03h05",
        "SUID" : 1640,
        "_Associated_Genes" : 50.0,
        "Associated_Genes_Found" : "[DHX9, HNRNPU, SYNCRIP]",
        "GOGroups" : "[None]",
        "ENSEMBL_GENE_ID" : "",
        "Group_PValue" : "{None=NaN}",
        "Cluster" : "",
        "selected" : false,
        "Common_Genes" : "",
        "Nr_Genes" : 3.0,
        "CEREBRAL_LOCALIZATION_INFO_ALL" : "",
        "All_Associated_Genes" : "[CSDE1, DHX9, HNRNPU, IGF2BP1, SYNCRIP, YBX1]",
        "OverViewTerm" : "TRUE",
        "name" : "CRD-mediated%20mRNA%20stability%20complex",
        "Term_PValue_Corrected_with_Bonferroni_step_down" : 0.9563542648329348,
        "Group_PValue_Corrected_with_Bonferroni_step_down" : "{None=NaN}",
        "CEREBRAL_DOWNSTRAM_INFO" : "",
        "Term_PValue" : 0.004532484667454668,
        "GOTerm" : "CRD-mediated mRNA stability complex",
        "shared_name" : "CRD-mediated%20mRNA%20stability%20complex",
        "CEREBRAL_LOCALIZATION_INFO" : "",
        "Number_of_genes_grouped" : 5,
        "UNIQUE_ID" : "GO:0070937",
        "CEREBRAL_DOWNSTRAM_INFO_ALL" : "",
        "UniProtKB_AC" : ""
      },
      "position" : {
        "x" : 2597.6085251106415,
        "y" : 2172.0195749598206
      },
      "selected" : false
    }, {
      "data" : {
        "id" : "1639",
        "GOID" : "GO:0070603",
        "GOLevels" : "[3, 4, 5, 6, 7, 8, 9]",
        "Ontology_Source" : "GO_CellularComponent_25.08.2015_03h05",
        "SUID" : 1639,
        "_Associated_Genes" : 4.938271522521973,
        "Associated_Genes_Found" : "[ACTL6A, APPL1, RUVBL1, RUVBL2]",
        "GOGroups" : "[Group79]",
        "ENSEMBL_GENE_ID" : "",
        "Group_PValue" : "{Group79=0.3615006854008822}",
        "Cluster" : "",
        "selected" : false,
        "Common_Genes" : "",
        "Nr_Genes" : 4.0,
        "CEREBRAL_LOCALIZATION_INFO_ALL" : "",
        "All_Associated_Genes" : "[ACTL6A, ACTL6B, ACTR5, ACTR8, ANP32E, APLP2, APPL1, APPL2, ARID1A, ARID1B, ARID2, ATRX, BAZ1A, BPTF, BRD7, BRD8, C17orf49, CECR2, CHD3, CHD4, CHD5, CHD6, CHRAC1, CSNK2A1, CSNK2A2, DAXX, DPEP3, DPF1, DPF2, DPF3, EP400, GATAD2A, GATAD2B, HDAC1, HDAC2, HMGXB4, ING3, INO80, INO80B, INO80B-WBP1, INO80C, INO80E, KALRN, KAT5, MBD3, MCRS1, MTA1, MTA2, MTA3, NACC2, NCR1, NFRKB, PBRM1, PHF10, RB1, RBBP4, RBBP7, RSF1, RUVBL1, RUVBL2, SALL1, SALL2, SMARCA1, SMARCA2, SMARCA4, SMARCA5, SMARCB1, SMARCC1, SMARCC2, SMARCD1, SMARCD2, SMARCD3, SMARCE1, SS18, SS18L1, TFPT, TRRAP, UCHL5, WRB, YY1, ZNHIT1]",
        "OverViewTerm" : "FALSE",
        "name" : "SWI/SNF%20superfamily-type%20complex",
        "Term_PValue_Corrected_with_Bonferroni_step_down" : 1.0,
        "Group_PValue_Corrected_with_Bonferroni_step_down" : "{Group79=1.0}",
        "CEREBRAL_DOWNSTRAM_INFO" : "",
        "Term_PValue" : 0.8191630252323325,
        "GOTerm" : "SWI/SNF superfamily-type complex",
        "shared_name" : "SWI/SNF%20superfamily-type%20complex",
        "CEREBRAL_LOCALIZATION_INFO" : "",
        "Number_of_genes_grouped" : 5,
        "UNIQUE_ID" : "GO:0070603",
        "CEREBRAL_DOWNSTRAM_INFO_ALL" : "",
        "UniProtKB_AC" : ""
      },
      "position" : {
        "x" : 2050.6349873160943,
        "y" : 2393.2206116557936
      },
      "selected" : false
    }, {
      "data" : {
        "id" : "1638",
        "GOID" : "GO:0070469",
        "GOLevels" : "[2, 3]",
        "Ontology_Source" : "GO_CellularComponent_25.08.2015_03h05",
        "SUID" : 1638,
        "_Associated_Genes" : 18.085105895996094,
        "Associated_Genes_Found" : "[COX2, COX5A, CYC1, NDUFA8, NDUFA9, NDUFS3, NDUFS5, NDUFS6, NDUFV3, SDHA, SDHB, UQCRB, UQCRC1, UQCRC2, UQCRFS1, UQCRH, UQCRQ]",
        "GOGroups" : "[Group26]",
        "ENSEMBL_GENE_ID" : "",
        "Group_PValue" : "{Group26=8.70581346765015E-18}",
        "Cluster" : "",
        "selected" : false,
        "Common_Genes" : "",
        "Nr_Genes" : 17.0,
        "CEREBRAL_LOCALIZATION_INFO_ALL" : "",
        "All_Associated_Genes" : "[BCS1L, CCNI, COX1, COX15, COX2, COX3, COX4I1, COX4I2, COX5A, COX6A1, COX6A2, COX7A1, COX7A2, COX7A2L, COX7A2P2, COX7B, COX7B2, CYC1, CYCS, CYTB, E9PQ68_HUMAN, FOXRED1, H0YIV9_HUMAN, H3BRM9_HUMAN, HIGD1A, HIGD2A, ND1, ND2, ND3, ND4, ND4L, ND5, ND6, NDUFA1, NDUFA10, NDUFA11, NDUFA12, NDUFA13, NDUFA2, NDUFA3, NDUFA4, NDUFA4P1, NDUFA5, NDUFA6, NDUFA7, NDUFA8, NDUFA9, NDUFAB1, NDUFAF1, NDUFB1, NDUFB10, NDUFB11, NDUFB2, NDUFB3, NDUFB4, NDUFB5, NDUFB6, NDUFB7, NDUFB8, NDUFB9, NDUFC1, NDUFC2, NDUFC2-KCTD14, NDUFS1, NDUFS2, NDUFS3, NDUFS4, NDUFS5, NDUFS6, NDUFS7, NDUFS8, NDUFV1, NDUFV2, NDUFV3, NNT, OXA1L, PARK7, PMPCB, SDHA, SDHB, SDHC, SDHD, SNCA, SURF1, UQCC3, UQCR10, UQCR11, UQCRB, UQCRC1, UQCRC2, UQCRFS1, UQCRH, UQCRHL, UQCRQ]",
        "OverViewTerm" : "FALSE",
        "name" : "respiratory%20chain",
        "Term_PValue_Corrected_with_Bonferroni_step_down" : 0.024834275978691162,
        "Group_PValue_Corrected_with_Bonferroni_step_down" : "{Group26=7.051708908796622E-16}",
        "CEREBRAL_DOWNSTRAM_INFO" : "",
        "Term_PValue" : 8.837820632986179E-5,
        "GOTerm" : "respiratory chain",
        "shared_name" : "respiratory%20chain",
        "CEREBRAL_LOCALIZATION_INFO" : "",
        "Number_of_genes_grouped" : 20,
        "UNIQUE_ID" : "GO:0070469",
        "CEREBRAL_DOWNSTRAM_INFO_ALL" : "",
        "UniProtKB_AC" : ""
      },
      "position" : {
        "x" : 3233.491742088401,
        "y" : 2979.2890107290004
      },
      "selected" : false
    }, {
      "data" : {
        "id" : "1637",
        "GOID" : "GO:0070160",
        "GOLevels" : "[3]",
        "Ontology_Source" : "GO_CellularComponent_25.08.2015_03h05",
        "SUID" : 1637,
        "_Associated_Genes" : 6.034482955932617,
        "Associated_Genes_Found" : "[CGN, POF1B, RAP2C, SYNPO, TJP2, VAPA, VASP]",
        "GOGroups" : "[Group65]",
        "ENSEMBL_GENE_ID" : "",
        "Group_PValue" : "{Group65=0.11018555434462643}",
        "Cluster" : "",
        "selected" : false,
        "Common_Genes" : "",
        "Nr_Genes" : 7.0,
        "CEREBRAL_LOCALIZATION_INFO_ALL" : "",
        "All_Associated_Genes" : "[ADCYAP1R1, AMICA1, AMOT, AMOTL1, AMOTL2, ANK3, AOC1, APC, ARHGAP17, ARHGEF2, ASH1L, BVES, CCDC85C, CCND1, CDH5, CDK4, CGN, CGNL1, CHAF1B, CLDN1, CLDN10, CLDN11, CLDN12, CLDN14, CLDN15, CLDN16, CLDN17, CLDN18, CLDN19, CLDN2, CLDN20, CLDN22, CLDN23, CLDN24, CLDN25, CLDN3, CLDN34, CLDN4, CLDN5, CLDN6, CLDN7, CLDN8, CLDN9, CLMP, CNKSR3, CRB3, CTNNB1, CXADR, CYTH1, DDX58, DLG1, DLG3, ECT2, EPCAM, ESAM, F11R, FRMD4A, FRMPD2, FZD5, I3L3M4_HUMAN, IGSF5, INADL, JAM2, JAM3, LIN7A, LIN7B, LIN7C, LNX1, MAGI1, MAGI2, MAGI3, MARVELD2, MARVELD3, MICALL2, MPDZ, MPP3, MPP5, MPP7, MTDH, NHS, NPHP1, NPHP4, OCLN, PARD3, PARD3B, PARD6A, PARD6B, PARD6G, PLXDC1, POF1B, PRKCI, PRKCZ, PROC, RAB13, RAP2B, RAP2C, RAPGEF2, RPGRIP1L, SHROOM2, STRN, SYMPK, SYNPO, TBCD, TGFBR1, TJAP1, TJP1, TJP2, TJP3, TMEM235, TRAF4, UBN1, VAPA, VASP, WNK3, WNK4, YBX3]",
        "OverViewTerm" : "FALSE",
        "name" : "occluding%20junction",
        "Term_PValue_Corrected_with_Bonferroni_step_down" : 1.0,
        "Group_PValue_Corrected_with_Bonferroni_step_down" : "{Group65=1.0}",
        "CEREBRAL_DOWNSTRAM_INFO" : "",
        "Term_PValue" : 1.0,
        "GOTerm" : "occluding junction",
        "shared_name" : "occluding%20junction",
        "CEREBRAL_LOCALIZATION_INFO" : "",
        "Number_of_genes_grouped" : 10,
        "UNIQUE_ID" : "GO:0070160",
        "CEREBRAL_DOWNSTRAM_INFO_ALL" : "",
        "UniProtKB_AC" : ""
      },
      "position" : {
        "x" : 1810.8248017031,
        "y" : 4058.643901238276
      },
      "selected" : false
    }, {
      "data" : {
        "id" : "1636",
        "GOID" : "GO:0070069",
        "GOLevels" : "[3]",
        "Ontology_Source" : "GO_CellularComponent_25.08.2015_03h05",
        "SUID" : 1636,
        "_Associated_Genes" : 24.0,
        "Associated_Genes_Found" : "[COX2, COX5A, UQCRB, UQCRC1, UQCRC2, UQCRFS1]",
        "GOGroups" : "[Group26, Group58]",
        "ENSEMBL_GENE_ID" : "",
        "Group_PValue" : "{Group26=8.70581346765015E-18, Group58=1.0}",
        "Cluster" : "",
        "selected" : false,
        "Common_Genes" : "",
        "Nr_Genes" : 6.0,
        "CEREBRAL_LOCALIZATION_INFO_ALL" : "",
        "All_Associated_Genes" : "[BCS1L, COX1, COX10, COX15, COX2, COX3, COX4I1, COX4I2, COX5A, COX6A1, COX6A2, COX7B, COX7B2, CYTB, H0YIV9_HUMAN, NDUFA4, NDUFA4P1, PMPCB, UGT1A1, UQCC3, UQCR10, UQCRB, UQCRC1, UQCRC2, UQCRFS1]",
        "OverViewTerm" : "FALSE",
        "name" : "cytochrome%20complex",
        "Term_PValue_Corrected_with_Bonferroni_step_down" : 0.9019093759980747,
        "Group_PValue_Corrected_with_Bonferroni_step_down" : "{Group26=7.051708908796622E-16, Group58=1.0}",
        "CEREBRAL_DOWNSTRAM_INFO" : "",
        "Term_PValue" : 0.004214529794383527,
        "GOTerm" : "cytochrome complex",
        "shared_name" : "cytochrome%20complex",
        "CEREBRAL_LOCALIZATION_INFO" : "",
        "Number_of_genes_grouped" : 10,
        "UNIQUE_ID" : "GO:0070069",
        "CEREBRAL_DOWNSTRAM_INFO_ALL" : "",
        "UniProtKB_AC" : ""
      },
      "position" : {
        "x" : 3542.3635789243854,
        "y" : 3104.34967017913
      },
      "selected" : false
    }, {
      "data" : {
        "id" : "1635",
        "GOID" : "GO:0070062",
        "GOLevels" : "[3, 4, 5]",
        "Ontology_Source" : "GO_CellularComponent_25.08.2015_03h05",
        "SUID" : 1635,
        "_Associated_Genes" : 21.563899993896484,
        "Associated_Genes_Found" : "[A2M, AASDHPPT, ABHD14B, ACAA2, ACOT13, ACOT2, ACP1, ACTA1, ACTA2, ACTB, ACTBL2, ACTC1, ACTG2, ACTN1, ACTN3, ACTR1A, ACTR1B, ADGRE5, ADH5, ADIRF, ADSS, AEBP1, AFM, AGT, AHCY, AHCYL1, AHNAK, AKR1A1, AKR1B1, AKR1C1, AKR1C3, ALB, ALDH1A1, ALDH6A1, ALDH7A1, ALDOB, AMBP, ANG, ANGPTL2, ANPEP, ANXA5, ANXA6, APCS, APOA1, APOA2, APOA4, APOB, APOE, APOH, APPL1, APRT, ARG1, ARL2, ARL3, ARL6IP5, ARL8A, ARPC1B, ARPC5, ARPC5L, ASNA1, ASPA, ATIC, ATP1A1, ATP2B4, ATP5B, ATP5C1, ATP5H, ATP6V1E1, ATP6V1F, AZGP1, AZU1, B2M, B4GALT5, BANF1, BASP1, BCAM, BDH2, BHMT, BLVRA, BLVRB, BMP3, BOLA2B, BPGM, C11orf54, C1QC, C1S, C1orf123, C3, C6, C7, C8A, C8G, C9, C9orf142, CA2, CACNA2D1, CACYBP, CALR, CAND1, CAP1, CAPG, CAPN1, CAPN2, CAPZA1, CAPZB, CARD11, CAT, CBR1, CCT5, CCT7, CD248, CD5L, CDH1, CFH, CFL2, CHMP1B, CHMP4B, CHMP5, CKAP4, CKB, CLEC3B, CLIC1, CLIC4, CLIC6, CLTC, CLU, CMBL, CMPK1, COBLL1, COL14A1, COL15A1, COL1A2, COL4A2, COL6A1, COL6A2, COMT, CORO1B, COTL1, COX2, COX5A, COX5B, CP, CPNE1, CPQ, CRABP2, CREG1, CRK, CRKL, CRYAB, CRYL1, CRYM, CRYZ, CSK, CSPG4, CSTB, CTSC, CTSG, CTSZ, CTTN, CYB5A, CYB5R1, CYFIP1, DAG1, DARS, DBI, DCD, DDAH1, DDT, DDX3X, DES, DHRS4, DNAJA2, DNAJB4, DNPH1, DPT, DPYSL2, DSG2, DSP, DYNC1H1, DYNLL1, ECH1, ECHS1, ECI1, EEA1, EEF1A1P5, EEF2, EHD1, EHD4, EIF2S1, EIF3I, EIF6, EMILIN1, ENDOD1, ENO2, ENO3, ENTPD1, ERLIN2, ERP29, ERP44, ESD, FABP3, FABP4, FABP5, FAH, FAM129A, FAM129B, FASN, FBLN7, FBN1, FBP1, FBP2, FBXO2, FGA, FH, FHIT, FIGNL1, FKBP1A, FKBP2, FKBP4, FLG2, FLNB, FTH1, FTL, FUCA1, G6PD, GAA, GALM, GAMT, GARS, GART, GATM, GGACT, GLO1, GLOD4, GLRX, GMPPA, GMPPB, GNA13, GNA14, GNAI1, GNAI2, GNAL, GNAS, GNG12, GPD1, GPD1L, GPI, GPX1, GPX2, GPX3, GRB2, GRHPR, GSN, GSR, GSS, GSTM3, GSTP1, GYG1, HAAO, HDDC2, HEBP1, HEBP2, HGS, HIBCH, HINT1, HINT3, HIST1H1E, HIST2H2AB, HIST3H2A, HNMT, HNRNPDL, HNRNPL, HPGD, HPR, HPRT1, HPX, HRG, HSP90AA1, HSP90AB1, HSP90B1, HSPA2, HSPA4, HSPA5, HSPA6, HSPA7, HSPA9, HSPB1, HSPD1, HSPG2, HTRA1, IAH1, IGFBP7, IGHA1, IGHA2, IGHG1, IGHG2, IGHG3, IGHG4, IGHM, IGKC, IGKV1-5, IGLC2, IGLC7, IGLL1, IGLL5, IQGAP1, ITGA1, ITGAV, ITGB1, ITGB4, ITIH3, JUP, KCTD12, KNG1, KRT1, KRT10, KRT12, KRT14, KRT15, KRT16, KRT17, KRT18, KRT19, KRT2, KRT25, KRT31, KRT34, KRT36, KRT37, KRT38, KRT5, KRT6A, KRT6B, KRT6C, KRT7, KRT71, KRT72, KRT73, KRT74, KRT75, KRT76, KRT77, KRT78, KRT79, KRT8, KRT84, KRT9, LAMA3, LAMA4, LAMA5, LAMB2, LAMC1, LAMTOR2, LAMTOR3, LAP3, LDHA, LGALS1, LGALS3, LRG1, LSP1, LTA4H, LUM, LXN, LYPLA1, LYPLA2, LYVE1, MAP2K1, MAP4, MARCKS, MARCKSL1, MB, MBLAC2, MGP, MIF, MMP9, MPO, MRGPRF, MSN, MTPN, MVP, MYDGF, MYH11, MYH13, MYH9, MYLK4, NANS, NCAM1, NDRG1, NEDD8, NID1, NID2, NIT1, NIT2, NT5C, NUBP1, NUCB1, NUMA1, OGN, OLFM4, ORM1, ORM2, OSTF1, P3H1, PA2G4, PACSIN3, PAFAH1B3, PCBD1, PCBP1, PCK2, PCNA, PCOLCE, PDCD6, PDCD6IP, PDDC1, PDHB, PDXP, PEBP1, PEF1, PEPD, PFDN2, PFKL, PFKM, PGAM1, PGK2, PGLS, PGLYRP2, PGM1, PGM2, PGRMC1, PHPT1, PKLR, PKM, PLCD1, PLEC, PLG, PLP2, PLXDC2, PMP2, PNP, POTEE, POTEF, POTEI, PPA1, PPIB, PPP1R7, PPP2R1A, PPT1, PRDX1, PRDX2, PRDX4, PRDX5, PRDX6, PRELP, PRKACB, PRKAR2A, PRKAR2B, PRKCD, PRPH, PRPS2, PRTN3, PSMA2, PSMA3, PSMA5, PSMA7, PSMB1, PSMB2, PSMB4, PSMB6, PSMB7, PSMC6, PSMD14, PSMD7, PSME2, PTER, PTGR1, PTRHD1, PYGB, PZP, QPRT, RAB10, RAB14, RAB15, RAB21, RAB23, RAB33B, RAB5B, RAB5C, RAC1, RAP1A, RAP2C, RARS, RBBP9, RDX, RETN, RHOA, RHOG, RPL10A, RPL11, RPL12, RPL3, RPL5, RPLP2, RPS18, RPS26, RRAS, RSU1, RTN3, RUVBL1, RUVBL2, S100A10, S100A11, S100A13, S100A16, S100A4, S100A8, S100A9, S100P, SAA4, SAFB2, SCP2, SDHB, SELENBP1, SERPINA1, SERPINA6, SERPINA7, SERPINB5, SERPINB6, SERPINC1, SERPIND1, SERPINF2, SFN, SGSH, SH3BGRL, SH3BGRL2, SH3GLB1, SIAE, SLC25A1, SLC25A5, SLC4A1, SLC9A3R1, SLK, SNCG, SND1, SNTB2, SNX12, SNX18, SNX3, SNX9, SOGA1, SPINK1, SPR, SPTBN1, SQSTM1, SSBP1, ST13, STAMBP, STX7, STXBP3, SUB1, SUCLG1, SYAP1, SYNE2, TAGLN2, TALDO1, TAOK1, TAX1BP3, TF, TFG, THBS1, TINAGL1, TMED10, TMEM109, TOMM40, TOMM70A, TP53I3, TPI1, TPM3, TPM4, TPP1, TPPP3, TST, TSTA3, TTN, TTR, TUBA1A, TUBB2A, TUBB3, TUBB4A, TUBB4B, TUBB6, TUFM, TXN, TXNDC17, TXNDC5, UBA1, UBAC1, UBE2D2, UBE2L3, UBE2M, UBE2N, UCHL3, UFC1, UGDH, UQCRC2, USP14, VASN, VASP, VCL, VCP, VDAC2, VIM, VPS29, VPS36, VPS4A, VPS4B, VTN, VWF, WARS, WASF2, WDR1, XPNPEP3, YWHAB, YWHAE, YWHAG, YWHAH, YWHAQ]",
        "GOGroups" : "[Group82]",
        "ENSEMBL_GENE_ID" : "",
        "Group_PValue" : "{Group82=1.2738777907819725E-174}",
        "Cluster" : "",
        "selected" : false,
        "Common_Genes" : "",
        "Nr_Genes" : 626.0,
        "CEREBRAL_LOCALIZATION_INFO_ALL" : "",
        "All_Associated_Genes" : "[44M2.3, A1BG, A2M, A2ML1, A4GALT, AARS, AASDHPPT, ABAT, ABCB1, ABCB11, ABCB4, ABCB6, ABCC1, ABCC11, ABCD1, ABHD14A, ABHD14B, ABHD6, ABHD8, ABI1, ACAA2, ACACA, ACADM, ACADSB, ACAT1, ACAT2, ACD, ACE, ACE2, ACLY, ACMSD, ACO1, ACOT11, ACOT13, ACOT2, ACOT7, ACP1, ACP2, ACP5, ACPP, ACSL4, ACSM1, ACTA1, ACTA2, ACTB, ACTBL2, ACTC1, ACTG1, ACTG2, ACTN1, ACTN2, ACTN3, ACTN4, ACTR1A, ACTR1B, ACTR2, ACTR3, ACTR3B, ACTR3C, ACVR1B, ACY1, ACY3, ACYP1, ADAM10, ADAM15, ADAM9, ADAMTS3, ADCY1, ADGRE5, ADGRG1, ADGRG2, ADGRV1, ADH5, ADH6, ADIPOQ, ADIRF, ADSL, ADSS, AEBP1, AFM, AGA, AGAP2, AGMAT, AGRN, AGRP, AGT, AGXT, AHCTF1, AHCY, AHCYL1, AHNAK, AHSA1, AHSG, AIF1L, AK1, AK2, AK4, AKR1A1, AKR1B1, AKR1B10, AKR1C1, AKR1C3, AKR1C4, AKR1D1, AKR1E2, AKR7A2, AKR7A3, AKR7L, ALAD, ALB, ALCAM, ALDH16A1, ALDH1A1, ALDH1A3, ALDH1L1, ALDH1L2, ALDH2, ALDH3A2, ALDH3B1, ALDH6A1, ALDH7A1, ALDH8A1, ALDH9A1, ALDOA, ALDOB, ALDOC, ALK, ALOX12, ALOX15B, ALPL, ALYREF, AMBP, AMH, AMN, AMY1A, AMY2A, AMY2B, ANG, ANGPT1, ANGPTL1, ANGPTL2, ANGPTL4, ANGPTL6, ANKFY1, ANKRD19P, ANO1, ANO6, ANP32B, ANPEP, ANTXR1, ANXA1, ANXA11, ANXA13, ANXA2, ANXA2P2, ANXA3, ANXA4, ANXA5, ANXA6, ANXA7, ANXA8L1, ANXA9, AOC1, AOX1, AP1M1, AP1S1, AP2M1, AP4M1, APAF1, APCS, APEH, APLP2, APMAP, APOA1, APOA1BP, APOA2, APOA4, APOB, APOC1, APOC2, APOC3, APOD, APOE, APOH, APOM, APP, APPL1, APPL2, APRT, AQP1, AQP2, AQP5, AQP7P3, ARF1, ARF1P1, ARF3, ARF4, ARF5, ARF6, ARG1, ARHGAP1, ARHGAP23, ARHGDIA, ARHGDIB, ARHGEF12, ARHGEF18, ARL1, ARL15, ARL2, ARL3, ARL4D, ARL6, ARL6IP5, ARL8A, ARL8B, ARMC3, ARMC9, ARPC1A, ARPC1B, ARPC2, ARPC3, ARPC4, ARPC5, ARPC5L, ARRDC1, ARSA, ARSB, ARSD, ARSE, ARSF, ART3, ASAH1, ASH1L, ASL, ASNA1, ASPA, ASS1, ASXL1, ATAD2, ATIC, ATP1A1, ATP1A4, ATP1B1, ATP1B3, ATP2B1, ATP2B2, ATP2B4, ATP5A1, ATP5B, ATP5C1, ATP5F1, ATP5H, ATP5J2, ATP5L, ATP5O, ATP6, ATP6AP1, ATP6AP2, ATP6V0A1, ATP6V0A4, ATP6V0C, ATP6V0D1, ATP6V0D2, ATP6V1A, ATP6V1B1, ATP6V1B2, ATP6V1C1, ATP6V1C2, ATP6V1D, ATP6V1E1, ATP6V1F, ATP6V1G1, ATP6V1H, ATP8A1, ATRN, AUP1, AXL, AZGP1, AZU1, B2M, B3GAT3, B3GNT2, B3GNT8, B3GNTL1, B4GALT1, B4GALT3, B4GALT5, B4GAT1, BAIAP2, BAIAP2L1, BANF1, BASP1, BAX, BBOX1, BCAM, BCAS1, BCAT2, BCL2L2, BCR, BDH2, BEND7, BEX5, BGN, BHLHB9, BHMT, BHMT2, BID, BLMH, BLOC1S1, BLVRA, BLVRB, BMP3, BOLA2, BOLA2B, BPGM, BPHL, BPI, BPIFA2, BPIFB1, BPIFB2, BPNT1, BPTF, BRK1, BROX, BSG, BST1, BST2, BTD, BTG2, BTN2A1, BTN2A2, C11orf52, C11orf54, C11orf73, C12orf10, C16orf89, C17orf80, C19orf18, C1GALT1C1, C1QA, C1QB, C1QC, C1QTNF3, C1QTNF5, C1QTNF9B, C1R, C1RL, C1S, C1orf116, C1orf123, C1orf68, C2, C20orf195, C2orf16, C3, C4A, C4B, C5, C5orf46, C6, C6orf120, C6orf58, C7, C8A, C8B, C8G, C9, C9orf142, CA1, CA2, CA4, CA6, CAB39, CAB39L, CACNA2D1, CACTIN, CACYBP, CAD, CADM1, CADM4, CADPS, CALB1, CALM1, CALML3, CALML5, CALR, CAMK4, CAMP, CAND1, CANT1, CANX, CAP1, CAPG, CAPN1, CAPN2, CAPN5, CAPN7, CAPNS1, CAPS, CAPZA1, CAPZA2, CAPZB, CARD11, CARHSP1, CASC5, CASP14, CAT, CBLC, CBR1, CC2D1A, CCDC105, CCDC132, CCDC180, CCDC25, CCDC30, CCL28, CCNY, CCT2, CCT3, CCT4, CCT5, CCT6A, CCT7, CCT8, CD101, CD14, CD177, CD19, CD209, CD22, CD248, CD27, CD274, CD276, CD2AP, CD300A, CD300E, CD300LG, CD320, CD33, CD37, CD38, CD40, CD44, CD46, CD47, CD48, CD53, CD55, CD58, CD59, CD5L, CD63, CD7, CD70, CD74, CD79B, CD81, CD82, CD84, CD86, CD9, CDC37, CDC42, CDC42BPA, CDC42BPB, CDC42SE2, CDH1, CDH11, CDH13, CDH15, CDH16, CDH17, CDH2, CDH6, CDHR2, CDHR5, CDK1, CDK5RAP2, CDKL1, CDSN, CEACAM1, CEACAM5, CEACAM8, CEL, CEP250, CES3, CETP, CFAP20, CFAP70, CFB, CFD, CFH, CFHR1, CFHR3, CFI, CFL1, CFL2, CFTR, CHAMP1, CHCHD3, CHD2, CHI3L1, CHID1, CHKB, CHL1, CHMP1A, CHMP1B, CHMP2A, CHMP2B, CHMP3, CHMP4A, CHMP4B, CHMP4C, CHMP5, CHMP6, CHORDC1, CHP1, CHST14, CHTF8, CIB1, CILP, CILP2, CISD1, CKAP4, CKB, CKMT1A, CLASP1, CLCA4, CLCF1, CLDN11, CLDN2, CLDN3, CLDN5, CLEC14A, CLEC3B, CLIC1, CLIC3, CLIC4, CLIC5, CLIC6, CLMP, CLN5, CLPS, CLRN3, CLSTN1, CLSTN3, CLTC, CLTCL1, CLU, CMBL, CMPK1, CMTM6, CNDP2, CNFN, CNKSR2, CNN2, CNP, CNTLN, CNTN1, COASY, COBLL1, COCH, COL12A1, COL14A1, COL15A1, COL18A1, COL1A2, COL4A2, COL5A1, COL5A3, COL6A1, COL6A2, COL6A3, COL8A1, COLEC12, COMMD1, COMMD7, COMP, COMT, COPA, COPS4, COPS6, COPS8, CORO1A, CORO1B, COTL1, COX2, COX4I1, COX5A, COX5B, COX7A2, CP, CPB2, CPD, CPE, CPM, CPN2, CPNE1, CPNE2, CPNE3, CPNE4, CPNE5, CPNE6, CPNE7, CPNE8, CPNE9, CPPED1, CPQ, CPVL, CPZ, CR1, CR2, CRABP1, CRABP2, CRB2, CRB3, CREB5, CREG1, CRIM1, CRISP3, CRISPLD1, CRISPLD2, CRK, CRKL, CRNN, CROCC, CRP, CRTAC1, CRTC2, CRYAA, CRYAB, CRYL1, CRYM, CRYZ, CS, CSE1L, CSF1, CSK, CSNK2B, CSPG4, CSRP1, CST3, CST4, CST5, CST6, CSTA, CSTB, CTBS, CTDSP1, CTDSP2, CTDSPL, CTH, CTNNB1, CTNND1, CTNS, CTSA, CTSB, CTSC, CTSD, CTSE, CTSF, CTSG, CTSH, CTSL, CTSV, CTSZ, CTTN, CUBN, CUL3, CUL4B, CUTA, CUX2, CXCL10, CXCL12, CXCR4, CXXC1, CYB5A, CYB5R1, CYB5R3, CYBRD1, CYFIP1, CYFIP2, CYP11B2, CYP2J2, CYP4A11, CYS1, CYSRT1, CYSTM1, DAAM2, DAB2, DAB2IP, DAD1, DAG1, DARS, DBI, DBNL, DCD, DCTD, DCTN2, DCXR, DDAH1, DDAH2, DDB1, DDC, DDR1, DDR2, DDT, DDTL, DDX11, DDX19B, DDX23, DDX3X, DDX5, DEAF1, DECR1, DEFA1, DEFA1A3, DEFA3, DEFB1, DERA, DES, DFFB, DHRS2, DHRS4, DHX36, DIP2B, DLC1, DLG1, DLK2, DLST, DMBT1, DMKN, DNAJA1, DNAJA2, DNAJB1, DNAJB3, DNAJB4, DNAJB9, DNAJC11, DNAJC13, DNAJC14, DNAJC3, DNAJC5, DNAJC7, DNASE1, DNASE1L1, DNASE2, DNHD1, DNM1, DNM2, DNM3, DNPH1, DOCK10, DOCK2, DOPEY2, DPAGT1, DPEP1, DPP3, DPP4, DPP6, DPP7, DPT, DPYS, DPYSL2, DSC1, DSC2, DSC3, DSCAM, DSG1, DSG2, DSG3, DSP, DSPP, DST, DSTN, DUOX2, DUSP23, DUSP26, DUSP28, DUSP3, DUT, DYNC1H1, DYNC2H1, DYNLL1, DYNLRB2, DYSF, ECE1, ECH1, ECHDC1, ECHS1, ECI1, ECM1, EDF1, EDIL3, EEA1, EEF1A1, EEF1A1P5, EEF1E1, EEF1G, EEF2, EFEMP1, EFEMP2, EFHD1, EFNA1, EFNB1, EFR3A, EGF, EGFL7, EHD1, EHD2, EHD4, EHHADH, EIF2S1, EIF2S3, EIF3B, EIF3E, EIF3H, EIF3I, EIF3K, EIF4A1, EIF4E, EIF5A, EIF6, ELANE, ELFN1, EMILIN1, EML5, ENC1, ENDOD1, ENO1, ENO2, ENO3, ENOPH1, ENPEP, ENPP3, ENPP4, ENPP6, ENTPD1, ENTPD2, ENTPD5, ENTPD6, EPB41L2, EPCAM, EPDR1, EPHA10, EPHB1, EPHB4, EPHX2, EPN3, EPS8, EPS8L1, EPS8L2, EPX, ERAP1, ERLIN2, ERMN, ERP29, ERP44, ERV3-1, ESAM, ESD, ETFA, ETFB, EVPL, EXOSC9, EXT2, EXTL2, EYS, EZR, F11, F11R, F12, F2, F3, F9, FABP1, FABP3, FABP4, FABP5, FABP5P1, FAH, FAM129A, FAM129B, FAM151A, FAM162A, FAM168B, FAM171A1, FAM209A, FAM20A, FAM20C, FAM212A, FAM213A, FAM213B, FAM26E, FAM3B, FAM3C, FAM49B, FAM63A, FAM65A, FANCA, FAS, FASLG, FASN, FAT1, FAT2, FAT4, FBL, FBLN1, FBLN2, FBLN5, FBLN7, FBN1, FBP1, FBP2, FBXO2, FCER2, FCGBP, FCGR2A, FCGR3A, FCGR3B, FCN2, FCRL4, FERMT3, FETUB, FGA, FGB, FGF9, FGG, FGL1, FGL2, FGR, FH, FHIT, FIBP, FIGNL1, FKBP1A, FKBP2, FKBP4, FKBP5, FLG2, FLNA, FLNB, FLOT1, FLOT2, FLRT2, FMNL1, FN1, FNBP1L, FOLH1, FOLH1B, FOLR1, FREM2, FRK, FRMPD1, FSCN1, FSHB, FSTL1, FTCD, FTH1, FTL, FUCA1, FUCA2, FURIN, FUT11, FUT2, FUT3, FUT6, FUT8, FUZ, FXR2, FXYD2, FXYD3, FYN, FZD4, FZR1, G6PD, GAA, GABRB2, GAL3ST4, GALC, GALE, GALK1, GALK2, GALM, GALNS, GALNT15, GALNT16, GALNT2, GALNT3, GALNT4, GALNT7, GAMT, GANAB, GAPDH, GAREML, GARS, GART, GAS6, GATM, GBA, GBE1, GBP6, GC, GCA, GCK, GCNT3, GDA, GDF15, GDF2, GDI2, GDPD3, GEMIN4, GEN1, GFPT1, GFRA1, GFRA4, GGACT, GGCT, GGH, GGT1, GGT2, GGT3P, GGT6, GGTLC2, GGTLC3, GHITM, GINM1, GIPC1, GIPC2, GJA1, GK, GK2, GLA, GLB1, GLG1, GLIPR2, GLO1, GLOD4, GLRX, GLRX3, GLTP, GLUL, GLYAT, GM2A, GMDS, GMPPA, GMPPB, GNA11, GNA13, GNA14, GNAI1, GNAI2, GNAI3, GNAL, GNAQ, GNAS, GNAZ, GNB1, GNB2, GNB2L1, GNB3, GNB4, GNG10, GNG12, GNG2, GNG4, GNG5, GNG7, GNPDA1, GNPTG, GNS, GOLGA4, GOLGA7, GOLM1, GOLT1A, GOLT1B, GOT1, GOT2, GP1BA, GP2, GP5, GP6, GPA33, GPC1, GPC3, GPC4, GPD1, GPD1L, GPI, GPLD1, GPM6A, GPR155, GPR180, GPRC5A, GPRC5B, GPRC5C, GPT, GPX1, GPX2, GPX3, GPX4, GRB2, GREB1, GRHPR, GRID1, GRM5, GRN, GSN, GSR, GSS, GSTA1, GSTA2, GSTA3, GSTA5, GSTCD, GSTK1, GSTM2, GSTM3, GSTO1, GSTO2, GSTP1, GSTT1, GSTT2, GSTT2B, GUCA2A, GUCA2B, GUSB, GYG1, GYPA, H1FOO, H2AFJ, H2AFV, H2AFX, H2AFY, H2AFY2, H2AFZ, H3F3A, HAAO, HADHB, HAGH, HAO2, HAVCR2, HBA1, HBB, HBM, HBS1L, HBZ, HDAC11, HDDC2, HDHD1, HDHD2, HEATR5B, HEBP1, HEBP2, HEXA, HEXB, HGD, HGS, HIBCH, HID1, HINT1, HINT3, HIRA, HIST1H1B, HIST1H1E, HIST1H2AA, HIST1H2AB, HIST1H2AC, HIST1H2AD, HIST1H2AG, HIST1H2AH, HIST1H2AJ, HIST1H2BC, HIST1H2BD, HIST1H2BH, HIST1H2BL, HIST1H2BM, HIST1H2BN, HIST1H3A, HIST1H4A, HIST2H2AA3, HIST2H2AB, HIST2H2AC, HIST2H2BC, HIST2H2BD, HIST2H2BE, HIST2H2BF, HIST2H3A, HIST3H2A, HIST3H3, HLA-A, HLA-B, HLA-C, HLA-DMA, HLA-DRA, HLA-DRB1, HLA-DRB5, HLA-E, HMCN1, HNMT, HNRNPA1, HNRNPC, HNRNPD, HNRNPDL, HNRNPK, HNRNPL, HNRNPM, HOGA1, HOMER2, HP, HPCAL1, HPD, HPGD, HPN, HPR, HPRT1, HPX, HRG, HRNR, HRSP12, HS6ST2, HSP90AA1, HSP90AA2P, HSP90AB1, HSP90AB2P, HSP90AB3P, HSP90B1, HSP90B2P, HSPA12A, HSPA13, HSPA2, HSPA4, HSPA5, HSPA6, HSPA7, HSPA8, HSPA9, HSPB1, HSPB11, HSPD1, HSPE1, HSPG2, HSPH1, HTRA1, HUWE1, HV207_HUMAN, HV304_HUMAN, HV305_HUMAN, HV311_HUMAN, HV319_HUMAN, HV320_HUMAN, HV321_HUMAN, HYAL1, HYOU1, IAH1, IARS, ICAM1, ICAM2, ICAM3, ICOSLG, IDH1, IDH2, IDUA, IFITM3, IFT20, IGF2, IGF2R, IGFALS, IGFBP2, IGFBP3, IGFBP6, IGFBP7, IGHA1, IGHA2, IGHD, IGHG1, IGHG2, IGHG3, IGHG4, IGHM, IGHV3-23, IGKC, IGKV1-5, IGKV1D-16, IGLC1, IGLC2, IGLC7, IGLL1, IGLL5, IGSF11, IGSF8, IL10RB, IL18, IL18BP, IL1RN, IL6ST, IMPA1, IMPDH2, INADL, INHBC, INPP5A, INSR, IQCB1, IQCG, IQGAP1, IQGAP2, IRF6, IRG1, ISLR, ISOC1, IST1, ITCH, ITFG1, ITFG3, ITGA1, ITGA2B, ITGA3, ITGA4, ITGAL, ITGAM, ITGAV, ITGB1, ITGB1BP1, ITGB2, ITGB3, ITGB4, ITGB5, ITGB6, ITGB7, ITGB8, ITIH1, ITIH2, ITIH3, ITIH4, ITLN1, ITM2B, ITM2C, ITSN2, IVL, JADE2, JCHAIN, JMJD8, JUP, KALRN, KCNG2, KCNMA1, KCTD12, KDELR2, KHK, KHSRP, KIAA0319L, KIAA1324, KIF12, KIF27, KIF3A, KIF3B, KIFAP3, KIFC3, KIRREL, KL, KLK1, KLK11, KLK12, KLK13, KLK14, KLK2, KLK3, KLKB1, KMO, KNG1, KPNA4, KPNB1, KPRP, KRT1, KRT10, KRT12, KRT13, KRT14, KRT15, KRT16, KRT17, KRT18, KRT19, KRT2, KRT24, KRT25, KRT26, KRT27, KRT28, KRT3, KRT31, KRT32, KRT33B, KRT34, KRT35, KRT36, KRT37, KRT38, KRT5, KRT6A, KRT6B, KRT6C, KRT7, KRT71, KRT72, KRT73, KRT74, KRT75, KRT76, KRT77, KRT78, KRT79, KRT8, KRT84, KRT86, KRT89P, KRT9, KV101_HUMAN, KV105_HUMAN, KV106_HUMAN, KV107_HUMAN, KV108_HUMAN, KV111_HUMAN, KV115_HUMAN, KV118_HUMAN, KV119_HUMAN, KV120_HUMAN, KV121_HUMAN, KV122_HUMAN, KV123_HUMAN, KV125_HUMAN, KV201_HUMAN, KV202_HUMAN, KV203_HUMAN, KV204_HUMAN, KV205_HUMAN, KV206_HUMAN, KV301_HUMAN, KV302_HUMAN, KV303_HUMAN, KV307_HUMAN, KV308_HUMAN, KV309_HUMAN, KV311_HUMAN, KV312_HUMAN, KV403_HUMAN, LAD1, LAIR1, LAMA2, LAMA3, LAMA4, LAMA5, LAMB1, LAMB2, LAMC1, LAMP1, LAMP2, LAMTOR1, LAMTOR2, LAMTOR3, LANCL1, LAP3, LASP1, LAT2, LBP, LCAT, LCK, LCN1, LCN2, LCP1, LDHA, LDHAL6A, LDHB, LDHC, LDLR, LGALS1, LGALS3, LGALS3BP, LGALS7, LGALS7B, LGALS8, LGALS9, LGMN, LHB, LIFR, LILRA5, LILRB4, LILRP2, LIN7A, LIN7C, LIPA, LMAN1, LMAN2, LMNB2, LOXL4, LPAL2, LPL, LPO, LPPR3, LRCH4, LRG1, LRP2, LRP5, LRRC15, LRRC16A, LRRC26, LRRC57, LRRK2, LRRN4, LSM6, LSP1, LSR, LTA4H, LTBP2, LTBP3, LTBP4, LTF, LUM, LUZP1, LV102_HUMAN, LV104_HUMAN, LV107_HUMAN, LV205_HUMAN, LV211_HUMAN, LV301_HUMAN, LV302_HUMAN, LV403_HUMAN, LV605_HUMAN, LXN, LY75, LYN, LYNX1, LYPD2, LYPLA1, LYPLA2, LYPLAL1, LYVE1, LYZ, MAGEF1, MAL2, MAN1A1, MAN1A2, MAN1C1, MAN2A1, MAN2B1, MAN2B2, MAOB, MAP2K1, MAP4, MAPK1, MAPK14, MAPK3, MAPKAPK2, MARC2, MARCKS, MARCKSL1, MARK3, MARS, MASP2, MAT2B, MB, MBD5, MBLAC2, MCF2, MDH1, MDH2, MDP1, MEGF8, MEP1A, MESP2, MEST, METRNL, METTL7A, MFAP4, MFGE8, MFI2, MGAM, MGAT1, MGAT4A, MGAT5, MGP, MGRN1, MGST3, MID2, MIEN1, MIF, MINK1, MINPP1, MIOX, MITD1, MLLT3, MLPH, MME, MMP12, MMP24, MMP7, MMP9, MMRN2, MNDA, MOB1A, MOB1B, MOCS2, MOGAT1, MOGS, MON2, MPDU1, MPHOSPH6, MPHOSPH8, MPI, MPO, MPP5, MPP6, MPST, MRAS, MRGPRF, MRPL23, MS4A1, MS4A2, MSN, MSRA, MST1, MTAP, MTCH1, MTCH2, MTHFD1, MTM1, MTMR11, MTMR2, MTPN, MUC1, MUC13, MUC16, MUC19, MUC21, MUC4, MUC5AC, MUC5B, MUC7, MUCB_HUMAN, MUM1L1, MVB12A, MVB12B, MVK, MVP, MXRA5, MXRA8, MYADM, MYCBP2, MYDGF, MYH10, MYH11, MYH13, MYH14, MYH3, MYH7B, MYH9, MYL12A, MYL12B, MYL6, MYL6B, MYLK, MYLK4, MYO15A, MYO1B, MYO1C, MYO1D, MYO1E, MYO1G, MYO5A, MYO5B, MYO5C, MYO6, MYO7B, MYOC, MYOF, N4BP2L2, N6AMT2, NAA16, NAA50, NAAA, NACA, NAGA, NAGK, NAGLU, NAIP, NAMPT, NANS, NAPA, NAPB, NAPEPLD, NAPG, NAPRT, NAPSA, NAPSB, NARS, NAT8, NBR1, NCALD, NCAM1, NCAPG, NCCRP1, NCKAP1, NCKAP1L, NCL, NCOA3, NCS1, NCSTN, NDRG1, NDRG2, NDRG3, NDUFA13, NDUFA2, NDUFA4, NDUFA4P1, NDUFB1, NDUFB10, NDUFB3, NDUFB4, NDUFB9, NEB, NEBL, NEDD4, NEDD4L, NEDD8, NEGR1, NEU1, NFASC, NFE2L1, NHLRC3, NID1, NID2, NIPBL, NIT1, NIT2, NKX6-1, NLRP4, NME1, NME2, NME2P1, NME3, NOX3, NPAP1, NPC1, NPC2, NPEPPS, NPEPPSL1, NPHS1, NPHS2, NPNT, NPPC, NPR3, NPRL3, NQO1, NQO2, NR2C2AP, NRAS, NRF1, NRG1, NSF, NT5C, NT5E, NTPCR, NUBP1, NUBP2, NUCB1, NUCB2, NUDCD2, NUDT1, NUDT14, NUDT19, NUDT3, NUDT5, NUDT9, NUMA1, NUTF2, NXPE4, OAF, OCRL, OGFOD3, OGN, OLA1, OLFM4, OLR1, OMD, OPCML, OR11L1, ORM1, ORM2, OSBPL1A, OSCAR, OSTF1, OTUB1, OXSR1, P2RX4, P3H1, P4HB, PA2G4, PABPC1, PABPC1L, PABPC1L2A, PABPC3, PACSIN2, PACSIN3, PADI1, PADI2, PAFAH1B1, PAFAH1B2, PAFAH1B3, PAH, PAICS, PAM, PAPPA2, PARD6B, PARK7, PARP4, PBLD, PCBD1, PCBP1, PCBP2, PCBP3, PCDH11X, PCDH12, PCDH15, PCDHGB5, PCDHGC3, PCDHGC5, PCK1, PCK2, PCLO, PCMT1, PCNA, PCNXL4, PCOLCE, PCOLCE2, PCSK1N, PCYOX1, PDCD10, PDCD1LG2, PDCD2, PDCD5, PDCD6, PDCD6IP, PDDC1, PDE8A, PDGFC, PDGFD, PDGFRB, PDHB, PDIA3, PDIA6, PDLIM2, PDXK, PDXP, PDZK1, PDZK1IP1, PEBP1, PEBP4, PECAM1, PEF1, PEPD, PEX1, PEX11B, PFAS, PFDN2, PFKL, PFKM, PFKP, PFN1, PFN2, PGA3, PGA4, PGA5, PGAM1, PGAM2, PGAM4, PGC, PGD, PGK1, PGK1P2, PGK2, PGLS, PGLYRP1, PGLYRP2, PGM1, PGM2, PGRMC1, PHB, PHB2, PHGDH, PHIP, PHLDA3, PHPT1, PI15, PI16, PI3, PI4KA, PIGR, PIK3C2A, PIK3IP1, PIKFYVE, PILRA, PIN4, PIP, PIP4K2C, PITPNA, PITPNB, PKD1, PKD1L3, PKD2, PKHD1, PKLR, PKM, PKP1, PLA1A, PLA2G15, PLA2G2A, PLA2R1, PLAA, PLAT, PLAU, PLAUR, PLBD2, PLCB1, PLCD1, PLCG2, PLD3, PLEC, PLEKHA1, PLEKHA7, PLG, PLLP, PLOD1, PLOD2, PLOD3, PLP2, PLS1, PLSCR1, PLSCR4, PLVAP, PLXDC2, PLXNA1, PLXNB2, PM20D1, PM20D2, PMEL, PMM2, PMP2, PMVK, PNP, PNPO, PODXL, POGLUT1, POLG, POLG2, POLR2D, PON1, PON3, POTEE, POTEF, POTEI, POTEJ, POTEKP, PPA1, PPA2, PPAP2A, PPAP2B, PPCS, PPFIA2, PPIA, PPIAL4A, PPIAP10, PPIB, PPIC, PPIL1, PPL, PPM1L, PPP1CA, PPP1CB, PPP1R7, PPP2CA, PPP2CB, PPP2R1A, PPP2R1B, PPP2R4, PPP3CC, PPT1, PPT2, PPY, PRADC1, PRCP, PRDX1, PRDX2, PRDX3, PRDX4, PRDX5, PRDX6, PRELP, PRF1, PRG2, PRKACA, PRKACB, PRKAG1, PRKAR2A, PRKAR2B, PRKCA, PRKCB, PRKCD, PRKCH, PRKCI, PRKCZ, PRKD2, PRKRIP1, PRNP, PROCR, PROM1, PROM2, PROS1, PROSC, PROZ, PRPH, PRPH2, PRPS2, PRR27, PRRC2A, PRSS1, PRSS23, PRSS3, PRSS58, PRSS8, PRTN3, PSAP, PSAT1, PSCA, PSG4, PSMA1, PSMA2, PSMA3, PSMA4, PSMA5, PSMA6, PSMA7, PSMA8, PSMB1, PSMB2, PSMB3, PSMB4, PSMB5, PSMB6, PSMB7, PSMB8, PSMB9, PSMC5, PSMC6, PSMD1, PSMD11, PSMD12, PSMD13, PSMD14, PSMD2, PSMD3, PSMD6, PSMD7, PSMD8, PSME1, PSME2, PTBP1, PTER, PTGDS, PTGES3, PTGR1, PTGR2, PTGS1, PTH1R, PTMA, PTMAP4, PTP4A1, PTP4A2, PTPMT1, PTPN13, PTPN23, PTPN6, PTPRA, PTPRC, PTPRD, PTPRF, PTPRG, PTPRJ, PTPRO, PTPRS, PTPRU, PTRHD1, PTTG1IP, PVALB, PVR, PVRL2, PVRL4, PXDN, PYGB, PYGL, PYGM, PZP, QDPR, QPCT, QPRT, QSOX1, RAB10, RAB11A, RAB11B, RAB13, RAB14, RAB15, RAB17, RAB18, RAB19, RAB1A, RAB1B, RAB21, RAB22A, RAB23, RAB25, RAB27A, RAB27B, RAB29, RAB2A, RAB2B, RAB33B, RAB34, RAB35, RAB3B, RAB3D, RAB3GAP1, RAB43, RAB4A, RAB5A, RAB5B, RAB5C, RAB6A, RAB7A, RAB8A, RAB8B, RAB9A, RAC1, RAC2, RAC3, RACGAP1, RAI1, RALA, RALB, RAN, RAP1A, RAP1B, RAP1GDS1, RAP2A, RAP2B, RAP2C, RAPGEF3, RARRES1, RARRES2, RARS, RASAL3, RASSF9, RBBP9, RBKS, RBL2, RBM15, RBMX, RBP4, RBP5, RBSN, RCAN1, RDX, REEP2, REEP5, REG1A, REG1B, RELT, RENBP, RETN, REXO2, RFC1, RFNG, RFTN1, RGMA, RHCG, RHEB, RHEBP1, RHOA, RHOB, RHOBTB3, RHOC, RHOF, RHOG, RHOJ, RHOQ, RHOT2, RILPL2, RIMS2, RMRP, RNASE1, RNASE2, RNASE3, RNASE4, RNASE6, RNASE7, RNASEH1, RNASEH1P1, RNASET2, RND3, RNF11, RNF149, RNH1, RNPEP, ROBO2, ROBO4, RP1L1, RP2, RPE, RPL10A, RPL11, RPL12, RPL13AP3, RPL14, RPL15, RPL17, RPL22, RPL23, RPL23A, RPL24, RPL26, RPL26L1, RPL27, RPL28, RPL3, RPL30, RPL31, RPL34, RPL35A, RPL37A, RPL4, RPL5, RPL7, RPL7A, RPLP0, RPLP1, RPLP2, RPS10, RPS11, RPS13, RPS14, RPS15A, RPS16, RPS17, RPS18, RPS18P5, RPS19, RPS2, RPS20, RPS25, RPS26, RPS26P32, RPS26P47, RPS27A, RPS28, RPS29, RPS3, RPS3A, RPS4X, RPS5, RPS7, RPS8, RPS9, RPSA, RRAS, RRAS2, RREB1, RRM1, RRM2B, RSL24D1, RSU1, RTN3, RTN4, RTN4R, RTN4RL1, RTN4RL2, RUSC2, RUVBL1, RUVBL2, RYR1, RYR2, S100A10, S100A11, S100A11P1, S100A13, S100A14, S100A16, S100A4, S100A6, S100A7, S100A8, S100A9, S100P, SAA1, SAA2, SAA4, SAFB2, SAMM50, SAR1A, SARS, SARS2, SAT2, SBSN, SCAMP2, SCAMP3, SCARB1, SCARB2, SCEL, SCGB1A1, SCGB1D1, SCGB3A1, SCIN, SCLT1, SCN10A, SCN11A, SCNN1A, SCNN1B, SCNN1G, SCP2, SCPEP1, SCRIB, SCRN2, SDC1, SDC4, SDCBP, SDCBP2, SDF4, SDHB, SDK1, SDSL, SEC11A, SEC13, SEC14L2, SEC14L3, SECTM1, SELENBP1, SEMA3B, SEMA3C, SEMA3G, SEMA5A, SEMG1, SEMG2, SEP15, SEPP1, SEPT11, SEPT2, SEPT6, SEPT7, SEPT9, SERBP1, SERINC1, SERINC2, SERINC5, SERPINA1, SERPINA10, SERPINA3, SERPINA4, SERPINA5, SERPINA6, SERPINA7, SERPINB1, SERPINB12, SERPINB13, SERPINB3, SERPINB4, SERPINB5, SERPINB6, SERPINB8, SERPINB9, SERPINC1, SERPIND1, SERPINE1, SERPINF1, SERPINF2, SERPING1, SERPINH1, SERPINI1, SERPINI2, SFN, SFRP1, SFT2D2, SFTPA1, SFTPA2, SGPP2, SGSH, SH3BGRL, SH3BGRL2, SH3BGRL3, SH3BP4, SH3D21, SH3GL2, SH3GL3, SH3GLB1, SHBG, SHISA5, SHMT1, SHMT2, SHROOM2, SI, SIAE, SIRPA, SIRPB1, SIT1, SKP1, SLA2, SLAMF1, SLAMF6, SLC12A1, SLC12A2, SLC12A3, SLC12A9, SLC13A2, SLC13A3, SLC15A2, SLC16A1, SLC18A1, SLC19A1, SLC1A1, SLC1A4, SLC1A5, SLC20A2, SLC22A11, SLC22A12, SLC22A13, SLC22A2, SLC22A5, SLC22A6, SLC22A8, SLC23A1, SLC23A2, SLC25A1, SLC25A16, SLC25A25, SLC25A3, SLC25A5, SLC26A11, SLC26A2, SLC26A4, SLC26A9, SLC27A2, SLC2A1, SLC2A3, SLC2A4, SLC2A5, SLC30A7, SLC35F6, SLC36A2, SLC37A2, SLC38A1, SLC38A2, SLC39A4, SLC39A5, SLC3A1, SLC3A2, SLC44A1, SLC44A2, SLC44A4, SLC46A3, SLC4A1, SLC4A4, SLC5A1, SLC5A10, SLC5A12, SLC5A2, SLC5A5, SLC5A8, SLC5A9, SLC6A13, SLC6A14, SLC6A19, SLC6A20, SLC7A5, SLC7A8, SLC9A1, SLC9A3, SLC9A3R1, SLC9A3R2, SLCO4C1, SLIT2, SLK, SLPI, SLURP1, SMC2, SMIM1, SMIM24, SMO, SMOX, SMPD1, SMPDL3A, SMPDL3B, SMR3B, SMS, SMURF1, SNAP23, SNCG, SND1, SNED1, SNF8, SNRPB, SNRPD2, SNRPD3, SNRPE, SNTB2, SNUPN, SNX12, SNX18, SNX2, SNX29, SNX3, SNX9, SOAT1, SOAT2, SOD1, SOD2, SOD3, SOGA1, SORD, SORL1, SP8, SPAG9, SPAM1, SPARCL1, SPAST, SPEN, SPG11, SPHKAP, SPINK1, SPINK5, SPINT1, SPN, SPON2, SPP1, SPP2, SPPL2A, SPR, SPRR1B, SPRR3, SPTAN1, SPTBN1, SPTBN4, SPTBN5, SQSTM1, SRC, SRI, SRP14, SRP9, SRPR, SRSF1, SRSF2, SRSF7, SSBP1, SSC4D, SSR4, ST13, ST13P4, ST14, ST3GAL1, ST3GAL4, ST3GAL6, ST6GAL1, STAMBP, STAU1, STEAP4, STK10, STK11, STK19B, STK24, STK25, STK26, STK4, STMN1, STOM, STRIP1, STUB1, STX12, STX2, STX3, STX4, STX7, STXBP1, STXBP2, STXBP3, STXBP4, SUB1, SUCLA2, SUCLG1, SUCNR1, SULT1C2, SULT1C4, SULT2B1, SUMO2, SUMO3, SUSD2, SVIP, SYAP1, SYCP2, SYNE2, SYNGR2, SYPL1, SYT7, SYTL1, SZT2, TAB3, TAC3, TACR1, TACSTD2, TAF1B, TAF6L, TAGLN2, TALDO1, TAOK1, TARS, TAX1BP1, TAX1BP3, TBB8L_HUMAN, TBC1D10A, TBC1D15, TBC1D21, TBC1D4, TBCA, TCEB2, TCN2, TCP1, TCTN3, TECTA, TEKT3, TEX14, TEX264, TF, TFF2, TFF3, TFG, TFRC, TGFBI, TGFBR3, TGFBRAP1, TGM1, TGM2, TGM3, TGM4, THBS1, THBS4, THRAP3, THRB, THSD4, THSD7A, THY1, TIAL1, TIAM2, TIMP1, TIMP2, TIMP3, TINAGL1, TKFC, TKT, TLN1, TM7SF3, TM9SF2, TMBIM1, TMC4, TMC5, TMC6, TMC8, TMED10, TMED4, TMED7, TMED9, TMEM106A, TMEM106B, TMEM109, TMEM132A, TMEM192, TMEM2, TMEM205, TMEM256, TMEM27, TMEM33, TMEM38A, TMEM52B, TMEM59, TMEM63A, TMEM8A, TMPRSS11B, TMPRSS11D, TMPRSS2, TNFAIP3, TNFRSF8, TNFSF10, TNFSF13, TNIK, TNPO1, TNXA, TNXB, TOLLIP, TOM1, TOM1L1, TOM1L2, TOMM40, TOMM70A, TOR1A, TOR1B, TOR3A, TOX4, TP53I3, TPI1, TPM3, TPM4, TPMT, TPP1, TPPP3, TPRG1L, TPST2, TPT1, TPT1L_HUMAN, TRABD2B, TRAF3, TRAP1, TREH, TRHDE, TRIM23, TRIM36, TRIP10, TRMT10A, TRMT112, TRPV6, TSG101, TSPAN1, TSPAN15, TSPAN3, TSPAN6, TSPAN8, TSPO, TST, TSTA3, TTC38, TTN, TTR, TTYH3, TUBA1A, TUBA1B, TUBA4A, TUBB, TUBB1, TUBB2A, TUBB3, TUBB4A, TUBB4B, TUBB6, TUBB8, TUBGCP6, TUFM, TWF2, TWSG1, TXN, TXNDC16, TXNDC17, TXNDC5, TXNDC8, TXNL1, TXNRD1, TYK2, UACA, UBA1, UBA52, UBAC1, UBASH3A, UBB, UBC, UBE2D2, UBE2D3, UBE2G1, UBE2K, UBE2L3, UBE2M, UBE2N, UBE2NL, UBE2V1, UBE2V2, UBL3, UBL4A, UBXN6, UCHL1, UCHL3, UEVLD, UFC1, UFM1, UFSP1, UGDH, UGGT1, UGP2, UGT1A6, UGT1A9, UGT2B7, UMOD, UPB1, UPK1A, UPK1B, UPK2, UPK3A, UPK3B, UQCR10, UQCRC2, URM1, USMG5, USP14, UTRN, UXS1, VAMP2, VAMP5, VAMP7, VAMP8, VASN, VASP, VAT1, VAV3, VCAM1, VCL, VCP, VDAC1, VDAC1P5, VDAC2, VDAC3, VIL1, VIM, VMO1, VNN1, VPS13C, VPS13D, VPS25, VPS26A, VPS28, VPS29, VPS35, VPS36, VPS37B, VPS37C, VPS37D, VPS4A, VPS4B, VPS72, VSIG2, VSIG4, VTA1, VTN, VWA1, VWA2, VWF, WARS, WAS, WASF2, WASF3, WASL, WBSCR17, WDR1, WDR60, WFDC2, WISP2, WIZ, WNT5A, WNT5B, WNT9A, WWP1, WWP2, XPC, XPNPEP1, XPNPEP2, XPNPEP3, XYLB, YBX1, YES1, YKT6, YWHAB, YWHAE, YWHAG, YWHAH, YWHAQ, YWHAZ, ZBTB8OS, ZCCHC11, ZDHHC1, ZDHHC15, ZG16B, ZMPSTE24, ZNF114, ZNF160, ZNF260, ZNF420, ZNF445, ZNF486, ZNF711, ZNF763, ZNHIT6, ZSCAN23]",
        "OverViewTerm" : "FALSE",
        "name" : "extracellular%20exosome",
        "Term_PValue_Corrected_with_Bonferroni_step_down" : 1.0158939188178002E-208,
        "Group_PValue_Corrected_with_Bonferroni_step_down" : "{Group82=1.108273677980316E-172}",
        "CEREBRAL_DOWNSTRAM_INFO" : "",
        "Term_PValue" : 2.7531000509967487E-211,
        "GOTerm" : "extracellular exosome",
        "shared_name" : "extracellular%20exosome",
        "CEREBRAL_LOCALIZATION_INFO" : "",
        "Number_of_genes_grouped" : 40,
        "UNIQUE_ID" : "GO:0070062",
        "CEREBRAL_DOWNSTRAM_INFO_ALL" : "",
        "UniProtKB_AC" : ""
      },
      "position" : {
        "x" : 2627.007119639311,
        "y" : 3395.6384403575794
      },
      "selected" : false
    }, {
      "data" : {
        "id" : "1634",
        "GOID" : "GO:0070013",
        "GOLevels" : "[3, 4, 5, 6, 7]",
        "Ontology_Source" : "GO_CellularComponent_25.08.2015_03h05",
        "SUID" : 1634,
        "_Associated_Genes" : 9.064953804016113,
        "Associated_Genes_Found" : "[AAGAB, ABHD14B, ACTB, ACTL6A, ADD3, ADIRF, ADK, ADPRHL2, ADRM1, AFM, AGL, AIP, AKAP17A, AKR1B1, ALDH1B1, ALDH5A1, ALDH6A1, ALDH7A1, ANG, ANKRD12, APOA1, APOA2, APOA4, APOB, APPL1, APRT, ARL2, ASNA1, ATP5B, ATP5C1, ATP5D, ATP5H, B2M, BANF1, BASP1, BLVRB, C14orf166, C1QBP, C21orf33, CA5B, CACYBP, CALR, CALU, CAMK2A, CAND1, CAPG, CAT, CBR3, CBX3, CCT5, CD2BP2, CES1, CETN2, CFH, CFL2, CHTOP, CIRBP, CLEC3B, CLIC4, CMPK1, CNPY3, COL14A1, COL15A1, COL1A1, COL1A2, COL3A1, COL4A1, COL4A2, COL5A2, COL6A1, COL6A2, COLGALT1, COPS5, CRABP2, CRYL1, CSPG4, CSTB, CSTF1, CTBP1, CTSS, CYFIP1, DAG1, DBT, DCPS, DDI2, DDX1, DDX3X, DFFA, DHX9, DNAJB11, DNAJB4, DNAJC8, DNPH1, DPY30, ECHS1, ECI1, EIF4A3, EIF4EBP1, EIF6, ENSA, EPRS, ERLEC1, ERP29, ERP44, ESD, ETHE1, FABP5, FAHD1, FAM129B, FDX1, FDX1L, FH, FIGNL1, FKBP10, FKBP4, FKBP7, FMOD, GAA, GAR1, GARS, GART, GEMIN5, GID8, GLUD1, GNAI2, GPI, GPX1, GRB2, GRHPR, GRPEL1, GSR, GYG1, HDGFRP3, HIBCH, HINT1, HINT2, HINT3, HIST1H1C, HIST1H1D, HIST1H1E, HIST3H2A, HMGB2, HMGCS2, HNMT, HNRNPA0, HNRNPA2B1, HNRNPA3, HNRNPDL, HNRNPF, HNRNPH2, HNRNPH3, HNRNPL, HNRNPU, HSD17B8, HSP90AA1, HSP90AB1, HSP90B1, HSPA1L, HSPA2, HSPA5, HSPA9, HSPB8, HSPD1, HSPG2, IDH3B, ILF2, ILF3, INA, IQGAP1, IRF2BPL, ISCA2, ITPR3, JUND, KDELC2, KHDRBS1, KRT17, KRT18, KRT8, LAP3, LHPP, LMNB1, LRP1, LRPAP1, LRPPRC, LRRC59, LSM2, LSM8, LTA4H, LUC7L2, LUM, MAPK12, MAPT, MCCC2, MECP2, MGMT, MIA3, MIF, MMP16, MRFAP1, MRPL46, MRPL49, MYDGF, MYH7, NASP, NCBP1, NDUFA9, NDUFV3, NENF, NFU1, NPM1, NUDC, NUMA1, OAT, OGN, OPTN, OXCT1, OXR1, P3H1, P4HA1, PA2G4, PACSIN3, PALM, PCBD1, PCBP1, PCCA, PCK2, PCNA, PCNP, PDHB, PDIA4, PDIA5, PFDN2, PGRMC1, PML, PMPCA, POLDIP2, POLR2C, POLR2E, POLR2L, POP1, POTEF, PPIB, PPM1G, PPP1R12A, PPP1R12B, PPP2R2A, PQBP1, PRDX5, PRELP, PRKAA1, PRKACB, PRKCD, PRPF19, PRPF6, PSIP1, PSMA2, PSMA3, PSMA5, PSMA7, PSMB1, PSMB2, PSMB4, PSMB6, PSMB7, PSMC2, PSMC4, PSMC6, PSMD14, PSMD5, PSMD7, PSME2, PSPC1, PTGES2, PTRF, PURA, PURB, RAB33B, RAD21, RAD23B, RARS, RBBP9, RBM12, RBM4, RBM8A, RCN1, RGN, RILPL1, RING1, RNASEH2A, RPA1, RPL10A, RPL11, RPL3, RPL5, RPP38, RPRD1B, RPS26, RUVBL1, RUVBL2, S100A11, S100A16, S100A8, S100A9, SAFB, SAFB2, SBDS, SCP2, SELENBP1, SELM, SET, SETD7, SF1, SF3A1, SFPQ, SGSH, SH3BGRL2, SHC1, SLC25A5, SMC1A, SMC1B, SMC3, SMTN, SNCB, SNRPF, SON, SORBS1, SPON1, SPR, SPTBN1, SQSTM1, SSBP1, SSRP1, STAMBP, STRN3, SUB1, SUCLG1, SUCLG2, SYAP1, SYNCRIP, SYNE2, TAB1, TBCB, TCEA1, TFAM, THBS1, THOC6, THYN1, TIMM13, TJP2, TMEM43, TMLHE, TMX1, TNKS1BP1, TOMM40, TPP1, TPR, TRIM28, TRIM29, TROVE2, TST, TTN, TUFM, TXN, TXNDC12, TXNDC5, U2AF1, UAP1, UBE2D2, UBQLN4, UCHL3, UGDH, UPF1, URB2, VCAN, VCP, VDAC2, WDR82, XPO1, XRCC5, XRCC6, ZBTB10]",
        "GOGroups" : "[Group48]",
        "ENSEMBL_GENE_ID" : "",
        "Group_PValue" : "{Group48=2.526261982449628E-35}",
        "Cluster" : "",
        "selected" : false,
        "Common_Genes" : "",
        "Nr_Genes" : 381.0,
        "CEREBRAL_LOCALIZATION_INFO_ALL" : "",
        "All_Associated_Genes" : "[44M2.3, A1CF, AAAS, AADAT, AAGAB, AASS, AATF, ABAT, ABCB8, ABCD3, ABCE1, ABCF1, ABCG1, ABCG2, ABHD14B, ABL1, ABT1, ABTB1, ABTB2, ACAA1, ACACA, ACAD8, ACADL, ACADM, ACADS, ACADSB, ACADVL, ACAN, ACAT1, ACAT2, ACBD5, ACD, ACIN1, ACLY, ACO2, ACOT7, ACOT8, ACOX1, ACOX2, ACOX3, ACP2, ACSL5, ACSM1, ACSM2A, ACSM2B, ACSM3, ACSM4, ACSM5, ACSS1, ACSS2, ACTB, ACTL6A, ACTL6B, ACTR5, ACTR8, ADAM12, ADAMTS13, ADAMTS5, ADAMTS7, ADAMTSL1, ADAMTSL4, ADAR, ADARB1, ADD1, ADD3, ADHFE1, ADI1, ADIRF, ADK, ADPRHL2, ADRM1, AEBP2, AEN, AFF1, AFF2, AFF3, AFF4, AFM, AFTPH, AGAP2, AGL, AGO1, AGO2, AGPS, AGRN, AGRP, AGTRAP, AGXT, AGXT2, AHCTF1, AHR, AIP, AK3, AK4, AK5, AK6, AK8, AK9, AKAP1, AKAP17A, AKAP8, AKAP8L, AKIP1, AKIRIN1, AKR1B1, AKT1, AKT1S1, AKT2, AKT3, AKTIP, ALAS1, ALAS2, ALDH1B1, ALDH2, ALDH3A1, ALDH4A1, ALDH5A1, ALDH6A1, ALDH7A1, ALKBH2, ALKBH3, ALKBH5, ALKBH7, ALKBH8, ALMS1, ALOX5, ALPK2, ALX1, ALYREF, AMACR, AMH, ANAPC1, ANAPC10, ANAPC11, ANAPC2, ANAPC4, ANAPC5, ANAPC7, ANG, ANKRD1, ANKRD11, ANKRD12, ANKRD2, ANKRD23, ANKRD28, ANKS1A, ANKS1B, ANLN, ANO2, ANP32A, ANP32B, ANP32E, ANTXR1, ANXA11, ANXA13, AOC1, AP3B2, AP3D1, AP4B1, AP4E1, AP4M1, AP4S1, AP5S1, AP5Z1, APBB1, APC, APEX1, APEX2, API5, APITD1, APLF, APLP2, APOA1, APOA1BP, APOA2, APOA4, APOB, APOBEC1, APOBEC3A, APP, APPL1, APPL2, APRT, APTX, AQR, AR, AREG, ARFGAP2, ARFGEF1, ARG2, ARGLU1, ARHGAP28, ARHGAP4, ARID1A, ARID1B, ARID2, ARID3A, ARID3B, ARID4A, ARID4B, ARID5A, ARID5B, ARL2, ARL2BP, ARL4A, ARL4D, ARL6IP4, ARMC4, ARNT, ARNTL, ARNTL2, ARPP19, ARRB1, ARSA, ARSB, ARSD, ARSE, ARSF, ARSG, ARSH, ARSI, ARSJ, ARSK, ARTN, ARVCF, ASAH1, ASCC1, ASCC2, ASCC3, ASF1A, ASF1B, ASH1L, ASH2L, ASNA1, ASPH, ASPSCR1, ASXL1, ASXL2, ATAD2, ATAD3A, ATF1, ATF2, ATF3, ATF4, ATF5, ATF6, ATF7, ATF7IP, ATF7IP2, ATG14, ATG16L2, ATG4D, ATM, ATN1, ATOH8, ATP10D, ATP5A1, ATP5B, ATP5C1, ATP5D, ATP5E, ATP5F1, ATP5H, ATP6V0A1, ATPAF2, ATR, ATRIP, ATRX, ATXN1, ATXN1L, ATXN2, ATXN2L, ATXN3, ATXN7, ATXN7L3, ATXN8, AUH, AURKA, AURKAIP1, AURKB, AURKC, AXIN2, B2M, B8ZZF3_HUMAN, BAAT, BABAM1, BACH1, BAG6, BAHD1, BAIAP2, BAIAP2L1, BAIAP2L2, BANF1, BANP, BAP1, BARD1, BARHL2, BARX2, BASP1, BAZ1A, BAZ1B, BAZ2A, BBX, BCAN, BCAR1, BCAS2, BCAT2, BCHE, BCKDHA, BCKDHB, BCKDK, BCL11A, BCL2L1, BCL3, BCL9, BCL9L, BCLAF1, BCO2, BCORL1, BDH1, BDP1, BEND3, BGN, BHLHE40, BIRC3, BIRC5, BLM, BLMH, BLOC1S1, BLOC1S6, BLVRB, BLZF1, BMI1, BMP2K, BMS1, BNC2, BNIP3, BOD1L1, BOP1, BPTF, BRCA1, BRCA2, BRCC3, BRD1, BRD4, BRD8, BRF1, BRF2, BRIP1, BRIX1, BRMS1, BRMS1L, BRPF1, BRPF3, BRSK1, BRWD1, BSPRY, BTBD10, BTBD8, BTD, BTN3A3, BTRC, BUB1, BUB1B, BUB3, BUD13, BVES, BYSL, C10orf2, C11orf1, C11orf30, C11orf49, C11orf73, C12orf10, C12orf65, C14orf166, C14orf169, C16orf46, C17orf49, C17orf70, C19orf40, C19orf47, C1D, C1QBP, C1QTNF1, C1orf52, C1orf56, C1orf86, C21orf33, C2CD4B, C2orf42, C6orf89, C8orf4, C8orf44, C9orf3, C9orf72, C9orf78, CA5A, CA5B, CA9, CABIN1, CABYR, CACTIN, CACYBP, CAD, CALCOCO1, CALM1, CALR, CALR3, CALU, CAMK2A, CAMK2B, CAMK2D, CAMK2G, CAMK4, CAND1, CANX, CAPG, CAPN14, CAPN7, CAPRIN2, CARD8, CARF, CARM1, CARS2, CASC3, CASC5, CASK, CASP3, CASP6, CASP7, CASP8, CASP8AP2, CASQ1, CASQ2, CASZ1, CAT, CBFA2T3, CBLB, CBR3, CBR4, CBS, CBX1, CBX2, CBX3, CBX4, CBX5, CBX6, CBX7, CBX8, CBY1, CC2D1B, CCAR1, CCAR2, CCBL1, CCDC101, CCDC106, CCDC110, CCDC113, CCDC137, CCDC155, CCDC174, CCDC181, CCDC51, CCDC62, CCDC86, CCDC91, CCNA1, CCNA2, CCNB1, CCNB1IP1, CCNB2, CCNB3, CCNC, CCND1, CCND2, CCNDBP1, CCNE1, CCNE2, CCNH, CCNL1, CCNL2, CCNO, CCNT1, CCNT2, CCRN4L, CCT4, CCT5, CD1E, CD2AP, CD2BP2, CD3EAP, CD4, CD63, CD74, CD79B, CDC14A, CDC14B, CDC14C, CDC16, CDC20, CDC23, CDC25A, CDC25B, CDC25C, CDC26, CDC27, CDC34, CDC40, CDC45, CDC5L, CDC6, CDC7, CDC73, CDCA2, CDCA5, CDCA7, CDCA7L, CDCA8, CDK1, CDK11A, CDK12, CDK13, CDK2, CDK4, CDK5R1, CDK5RAP3, CDK6, CDK7, CDK8, CDK9, CDKL2, CDKL5, CDKN1A, CDKN1B, CDKN2A, CDKN2AIP, CDKN2B, CDT1, CDV3, CDX2, CDYL, CEBPA, CEBPB, CEBPE, CEBPG, CECR2, CELF1, CELSR1, CENPA, CENPC, CENPCP1, CENPF, CENPH, CENPI, CENPK, CENPL, CENPM, CENPN, CENPO, CENPP, CENPQ, CENPT, CENPU, CENPV, CENPW, CEP131, CEP152, CEP162, CEP164, CEP350, CEP57, CEP68, CEP70, CEP85, CERCAM, CERKL, CES1, CES2, CES3, CETN2, CETN3, CFAP45, CFH, CFL1, CFL2, CFP, CGGBP1, CGRRF1, CHAF1A, CHAF1B, CHAMP1, CHCHD1, CHD1L, CHD2, CHD3, CHD4, CHD5, CHD6, CHD7, CHD8, CHD9, CHEK1, CHEK2, CHERP, CHFR, CHML, CHMP1A, CHMP2B, CHPF, CHRAC1, CHTF18, CHTOP, CHUK, CIAPIN1, CIART, CIB1, CIITA, CIR1, CIRBP, CIRH1A, CITED2, CKS1B, CLEC3B, CLIC4, CLINT1, CLK2, CLK3, CLN5, CLN6, CLNS1A, CLOCK, CLP1, CLPP, CLPX, CLSPN, CLUAP1, CMAS, CMPK1, CMPK2, CMTM2, CMTR1, CNGB1, CNKSR3, CNOT1, CNP, CNPY3, COASY, COG3, COG5, COG7, COIL, COL10A1, COL11A1, COL11A2, COL12A1, COL13A1, COL14A1, COL15A1, COL16A1, COL17A1, COL18A1, COL19A1, COL1A1, COL1A2, COL20A1, COL21A1, COL22A1, COL23A1, COL24A1, COL25A1, COL26A1, COL27A1, COL28A1, COL2A1, COL3A1, COL4A1, COL4A2, COL4A3, COL4A3BP, COL4A4, COL4A5, COL4A6, COL5A1, COL5A2, COL5A3, COL6A1, COL6A2, COL6A3, COL7A1, COL8A1, COL8A2, COL9A1, COL9A2, COL9A3, COLEC12, COLGALT1, COLGALT2, COMMD1, COPE, COPRS, COPS3, COPS4, COPS5, COPS6, COPS7A, COPS7B, COPS8, COQ3, CPS1, CPSF1, CPSF2, CPSF3, CPSF3L, CPSF4, CPSF6, CPSF7, CPT2, CRABP2, CRACR2A, CRAT, CRBN, CRCP, CREB1, CREB3, CREB3L4, CREBBP, CREBRF, CRIPT, CRNKL1, CROT, CRTAP, CRTC1, CRTC2, CRTC3, CRYL1, CS, CSE1L, CSNK1A1, CSNK2A1, CSNK2A2, CSPG4, CSPG5, CSPP1, CSRP2BP, CSTA, CSTB, CSTF1, CSTF2, CSTF3, CTBP1, CTC1, CTCF, CTDP1, CTDSP2, CTH, CTNNB1, CTNNBIP1, CTNNBL1, CTR9, CTSA, CTSB, CTSD, CTSF, CTSK, CTSL, CTSS, CTSV, CUBN, CUEDC2, CUL1, CUL2, CUL3, CUL4A, CUL4B, CUL7, CUTC, CWC15, CWC22, CXADR, CXCR4, CXXC1, CXXC5, CXorf67, CYB5RL, CYFIP1, CYHR1, CYLD, CYP11A1, CYP21A2, CYP27A1, CYP27B1, CYP2W1, CYTIP, D2HGDH, DAB2, DACH1, DACT1, DAG1, DAND5, DAO, DAP3, DAPK2, DAPK3, DARS2, DAXX, DAZAP1, DBF4, DBF4B, DBT, DCAF11, DCAF13, DCAF17, DCAF6, DCAF7, DCLRE1A, DCN, DCP2, DCPS, DDB1, DDB2, DDI2, DDIT3, DDR2, DDX1, DDX11, DDX11L8, DDX17, DDX18, DDX20, DDX21, DDX23, DDX24, DDX28, DDX31, DDX39B, DDX3X, DDX42, DDX46, DDX47, DDX5, DDX50, DDX51, DDX52, DDX54, DDX56, DEAF1, DECR1, DEDD, DEDD2, DEFA1, DEFA1A3, DEFA3, DEFA4, DEFA5, DEFA6, DEFB1, DEFB103A, DEFB4A, DENND4B, DEPDC1, DEPDC1B, DFFA, DFFB, DGCR8, DGKI, DGKQ, DGKZ, DGUOK, DHFR, DHFRL1, DHODH, DHRS2, DHX15, DHX16, DHX30, DHX33, DHX34, DHX37, DHX38, DHX8, DHX9, DIAPH2, DIEXF, DIMT1, DIS3, DIS3L, DIS3L2, DKC1, DLAT, DLD, DLGAP3, DLST, DLX5, DMAP1, DMC1, DMGDH, DMP1, DMTF1, DNA2, DNAJA3, DNAJB1, DNAJB11, DNAJB4, DNAJB6, DNAJB9, DNAJC10, DNAJC14, DNAJC2, DNAJC3, DNAJC5, DNAJC7, DNAJC8, DNMT1, DNMT3A, DNMT3B, DNPEP, DNPH1, DNTT, DNTTIP1, DNTTIP2, DOCK1, DOT1L, DPEP1, DPEP2, DPEP3, DPF2, DPH3, DPP3, DPP8, DPPA2, DPY30, DR1, DROSHA, DSCAM, DSCC1, DTD1, DTL, DTX2, DTX3L, DTYMK, DUSP10, DUSP11, DUSP16, DUSP18, DUSP21, DUSP3, DUSP4, DUSP6, DUSP7, DUT, DUX4, DUX4L1, DUX4L2, DXO, DYRK1A, DYRK2, DZIP1, E2F1, E2F2, E2F3, E2F4, E2F5, E2F6, E4F1, EAF1, EAF2, EAPP, EARS2, EBNA1BP2, ECD, ECHS1, ECI1, ECI2, ECSIT, EDC4, EDEM2, EDEM3, EDF1, EDN1, EED, EEF1A1, EEF1D, EFCAB13, EFTUD2, EGFL7, EGLN2, EGLN3, EGR1, EHF, EHMT1, EHMT2, EID1, EID2, EID3, EIF1AD, EIF2D, EIF3A, EIF3B, EIF3E, EIF3L, EIF4A3, EIF4EBP1, EIF4ENIF1, EIF6, ELAC2, ELAVL1, ELF1, ELF2, ELF4, ELK1, ELK3, ELK4, ELL, ELL2, ELL3, ELMOD1, ELMSAN1, ELOF1, ELP2, ELP3, ELP4, EMC2, EME1, EMG1, ENC1, ENDOV, ENG, ENSA, ENY2, EOGT, EP300, EP400, EPAS1, EPB41L2, EPC1, EPC2, EPHA6, EPN2, EPRS, ERAL1, ERAP1, ERAP2, ERBB2IP, ERBB4, ERCC1, ERCC2, ERCC3, ERCC4, ERCC5, ERCC6, ERCC6L, ERCC8, ERF, ERGIC2, ERI1, ERI2, ERI3, ERLEC1, ERO1L, ERP27, ERP29, ERP44, ERVK-16, ERVK-19, ERVK-21, ERVK-25, ERVK-6, ERVK-8, ERVK-9, ESCO1, ESCO2, ESD, ESF1, ESR1, ESR2, ESRP2, ESRRA, ESRRB, ESRRG, ETF1, ETFA, ETFB, ETFDH, ETHE1, ETNK1, ETS1, ETS2, ETV4, ETV6, ETV7, EVX2, EWSR1, EXO1, EXO5, EXOSC1, EXOSC10, EXOSC2, EXOSC3, EXOSC4, EXOSC5, EXOSC6, EXOSC7, EXOSC8, EXOSC9, EYA3, EZH1, EZH2, EZR, F10, F2, F7, F9, FABP1, FABP5, FABP5P1, FAHD1, FAM110A, FAM110C, FAM118B, FAM129B, FAM131B, FAM188A, FAM193B, FAM206A, FAM208B, FAM20B, FAM222B, FAM32A, FAM3A, FAM50A, FAM60A, FAM63A, FAM63B, FAM64A, FAM71D, FAM76B, FAM96A, FAM96B, FAM9A, FAM9B, FAN1, FANCA, FANCB, FANCC, FANCD2, FANCE, FANCF, FANCG, FANCI, FANCL, FANCM, FANK1, FAR1, FAR2, FARS2, FASLG, FASTKD2, FASTKD5, FBL, FBLL1, FBXL14, FBXL3, FBXL4, FBXO11, FBXO25, FBXO3, FBXO32, FBXO34, FBXO5, FBXW7, FCF1, FDPS, FDX1, FDX1L, FDXR, FECH, FEM1B, FEN1, FER, FERMT2, FGF1, FGF13, FGF18, FGF22, FGFR2, FGFR4, FH, FHL2, FIBP, FIGN, FIGNL1, FIP1L1, FKBP10, FKBP14, FKBP4, FKBP5, FKBP6, FKBP7, FLAD1, FLII, FLNA, FLT3, FLYWCH1, FMN2, FMO1, FMOD, FMR1, FMR1NB, FNBP4, FNDC1, FNIP2, FOS, FOSL1, FOSL2, FOXA1, FOXC1, FOXD3, FOXE1, FOXH1, FOXJ2, FOXK1, FOXK2, FOXM1, FOXN2, FOXO1, FOXO3, FOXO4, FOXP1, FOXRED2, FPGS, FRG1, FSCN1, FSTL3, FTO, FTSJ2, FTSJ3, FUBP1, FURIN, FUS, FXN, FXR1, FYTTD1, FZR1, G2E3, GAA, GABPA, GABPAP, GABPB1, GADD45GIP1, GALC, GALNS, GANAB, GAR1, GARS, GART, GAS6, GATA1, GATA2, GATA3, GATA4, GATA5, GATA6, GATAD1, GATAD2A, GATAD2B, GBA, GBF1, GC, GCAT, GCC2, GCDH, GCFC2, GCG, GCH1, GCK, GCKR, GCOM2, GDNF, GEMIN2, GEMIN4, GEMIN5, GEMIN6, GEMIN7, GEMIN8, GFI1, GFI1B, GFM1, GFM2, GGA1, GHRHR, GHRL, GID8, GIF, GIMAP8, GINS1, GINS2, GINS3, GINS4, GIP, GIT2, GLA, GLB1, GLI1, GLI2, GLI3, GLIS2, GLIS3, GLRX2, GLS, GLS2, GLTSCR2, GLUD1, GLYAT, GLYR1, GM2A, GMCL1, GMCL1P1, GMEB1, GMEB2, GMNN, GNAI2, GNL2, GNL3, GNL3L, GNPAT, GNPDA1, GNS, GOLGA3, GOLGA4, GOLIM4, GOLPH3, GORAB, GOT2, GPATCH2, GPBP1, GPC1, GPC2, GPC3, GPC4, GPC5, GPC6, GPI, GPKOW, GPRC5B, GPS2, GPSM1, GPT2, GPX1, GPX7, GPX8, GRAP2, GRB2, GRHL1, GRHPR, GRK5, GRPEL1, GRPEL2, GRSF1, GRWD1, GSK3B, GSR, GSTK1, GTF2A1, GTF2A1L, GTF2A2, GTF2B, GTF2E1, GTF2E2, GTF2F1, GTF2F2, GTF2H1, GTF2H2, GTF2H3, GTF2H4, GTF2H5, GTF2I, GTF2IRD1, GTF3A, GTF3C1, GTF3C2, GTF3C3, GTF3C4, GTF3C5, GTF3C6, GTPBP10, GTPBP4, GUF1, GUSB, GYG1, GYG2, GZF1, H1F0, H1FNT, H1FOO, H1FX, H2AFB1, H2AFB2, H2AFX, H2AFY, H2AFY2, H2AFZ, H2BFM, H2BFWT, H3F3A, H3F3C, H6PD, HABP4, HACL1, HADH, HADHA, HADHB, HAGH, HAND1, HAND2, HAO1, HARS2, HAT1, HAUS2, HAUS6, HAUS7, HBP1, HCFC1, HCFC1R1, HCFC2, HDAC1, HDAC10, HDAC11, HDAC2, HDAC3, HDAC4, HDAC5, HDAC6, HDAC7, HDAC8, HDAC9, HDGF, HDGFRP2, HDGFRP3, HEATR1, HELB, HELQ, HELZ2, HEMGN, HERC2, HERV-K104, HERVK_113, HES1, HES5, HEXA, HEXB, HEXIM1, HEXIM2, HEY1, HEY2, HEYL, HIBADH, HIBCH, HIC1, HIC2, HID1, HIF1A, HIF1AN, HIF3A, HINFP, HINT1, HINT2, HINT3, HIPK1, HIPK2, HIPK3, HIRA, HIRIP3, HIST1H1A, HIST1H1B, HIST1H1C, HIST1H1D, HIST1H1E, HIST1H1T, HIST1H2BA, HIST1H2BB, HIST1H2BC, HIST1H2BD, HIST1H2BH, HIST1H2BJ, HIST1H2BK, HIST1H2BL, HIST1H2BM, HIST1H2BN, HIST1H2BO, HIST1H3A, HIST1H4A, HIST2H2BE, HIST2H2BF, HIST2H3A, HIST3H2A, HIST3H2BB, HIST3H3, HIVEP1, HIVEP2, HJURP, HLCS, HLTF, HMBOX1, HMG20B, HMGA1, HMGA2, HMGB1, HMGB2, HMGCL, HMGCS1, HMGCS2, HMGN3, HMGN5, HMOX1, HNF1A, HNF1B, HNF4A, HNF4G, HNMT, HNRNPA0, HNRNPA1, HNRNPA2B1, HNRNPA3, HNRNPAB, HNRNPC, HNRNPD, HNRNPDL, HNRNPF, HNRNPH1, HNRNPH2, HNRNPH3, HNRNPK, HNRNPL, HNRNPM, HNRNPR, HNRNPU, HNRNPUL1, HOMER2, HOMEZ, HORMAD1, HORMAD2, HOXA13, HOXA2, HOXA3, HOXA9, HOXB13, HOXB7, HOXB9, HOXC10, HOXC11, HOXC5, HOXC6, HOXC8, HOXD11, HOXD3, HPSE, HR, HRC, HRH1, HRNR, HS3ST1, HS6ST2, HSBP1, HSD17B1, HSD17B10, HSD17B4, HSD17B8, HSF1, HSF4, HSP90AA1, HSP90AB1, HSP90B1, HSP90B2P, HSPA1L, HSPA2, HSPA5, HSPA8, HSPA9, HSPB7, HSPB8, HSPD1, HSPE1, HSPG2, HSPH1, HTATSF1, HTT, HUS1, HUS1B, HUWE1, HYAL1, HYOU1, IARS, IARS2, IBA57, IBTK, ICE1, ICE2, ICT1, ID1, ID2, ID3, IDE, IDH1, IDH2, IDH3A, IDH3B, IDH3G, IDS, IDUA, IFI16, IFI30, IGF2BP3, IGFALS, IGFLR1, IK, IKBKAP, IKBKE, IKZF5, IL15, IL17RD, IL37, ILF2, ILF3, ILK, IMP3, IMP4, IMPDH1, IMPDH1P11, INA, INCENP, ING2, ING3, ING4, ING5, INGX, INIP, INO80, INO80B, INO80B-WBP1, INO80C, INO80E, INS, INSM1, INTS1, INTS10, INTS12, INTS2, INTS3, INTS4, INTS5, INTS6, INTS7, INTS8, INTS9, IP6K1, IP6K2, IPMK, IPO4, IPO5, IPO7, IPO8, IPPK, IQCB1, IQGAP1, IRF1, IRF2, IRF2BP1, IRF2BP2, IRF2BPL, IRF3, IRF4, IRF7, IRF8, IRF9, IRG1, ISCA1, ISCA2, ISCU, ISG15, ISG20, ISG20L2, ISL1, ITFG2, ITGB3BP, ITPR1, ITPR3, IVD, IVNS1ABP, IWS1, JADE1, JADE2, JADE3, JAK2, JARID2, JDP2, JMJD1C, JMJD6, JMY, JUN, JUNB, JUND, KALRN, KANSL1, KANSL1L, KANSL2, KANSL3, KARS, KAT2A, KAT2B, KAT5, KAT6A, KAT6B, KAT7, KAT8, KATNA1, KATNBL1, KCNH1, KCNH4, KCNH8, KCNN4, KCTD10, KCTD13, KDELC1, KDELC2, KDM1A, KDM1B, KDM2A, KDM2B, KDM3A, KDM3B, KDM4A, KDM4B, KDM4C, KDM4D, KDM5A, KDM5B, KDM5C, KDM5D, KDM6A, KDM6B, KDM7A, KEAP1, KERA, KHDRBS1, KHDRBS3, KHSRP, KIAA0020, KIAA0101, KIAA0195, KIAA0556, KIAA1033, KIAA1429, KIDINS220, KIF18B, KIF20A, KIF20B, KIF22, KIF23, KIF2B, KIF4A, KIF4B, KIFAP3, KIN, KLF1, KLF4, KLF5, KLF9, KLHDC3, KLHL20, KLHL7, KLHL8, KLK6, KMT2A, KMT2B, KMT2C, KMT2D, KMT2E, KNOP1, KPNA1, KPNA2, KPNA3, KPNA4, KPNA5, KPNA6, KPNA7, KPNB1, KRI1, KRR1, KRT17, KRT18, KRT8, KRTAP11-1, KYNU, L1RE1, L3MBTL1, LALBA, LAP3, LARP1, LARP4B, LARP7, LARS2, LAS1L, LDB1, LDB2, LDHD, LDLR, LDOC1, LEF1, LEO1, LGMN, LGR6, LHPP, LIG1, LIG3, LIG4, LIMK1, LIN28A, LIN28B, LIN37, LIN52, LIN54, LIN9, LINC00346, LITAF, LLGL2, LMNA, LMNB1, LMNB2, LNPEP, LONP1, LONP2, LOR, LOXL2, LPAL2, LPIN1, LRCH4, LRGUK, LRIF1, LRIG1, LRIG3, LRP1, LRPAP1, LRPPRC, LRRC59, LRRCC1, LRRK2, LRWD1, LSG1, LSM10, LSM11, LSM2, LSM6, LSM8, LTA4H, LTV1, LUC7L2, LUC7L3, LUM, LY6K, LYAR, LYRM1, LYRM4, LYRM7, MAD2L1BP, MAD2L2, MAEA, MAF1, MAFF, MAFG, MAFIP, MAFK, MAGEA11, MAGEA2, MAGEA2B, MAGI1, MAGOH, MAK16, MALSU1, MALT1, MAML1, MAML2, MAML3, MAP1S, MAP2, MAP2K3, MAP2K6, MAP3K2, MAP3K7, MAP4K2, MAP4K5, MAP7D3, MAPK1, MAPK10, MAPK11, MAPK12, MAPK14, MAPK3, MAPK7, MAPK8, MAPK9, MAPKAP1, MAPKAPK2, MAPKAPK3, MAPKAPK5, MAPT, MARS2, MAS1L, MASTL, MATR3, MAU2, MAX, MAZ, MBD1, MBD2, MBD3, MBD3L1, MBD4, MBD6, MBIP, MBNL1, MBTPS1, MCC, MCCC1, MCCC2, MCEE, MCIDAS, MCL1, MCM10, MCM2, MCM3, MCM3AP, MCM4, MCM5, MCM6, MCM7, MCM8, MCMBP, MCPH1, MCRS1, MDC1, MDFIC, MDH2, MDM2, MDM4, MDN1, ME2, ME3, MEAF6, MECOM, MECP2, MED1, MED10, MED11, MED12, MED12L, MED13, MED13L, MED14, MED15, MED16, MED17, MED18, MED19, MED20, MED21, MED22, MED23, MED24, MED25, MED26, MED27, MED28, MED29, MED30, MED31, MED4, MED6, MED7, MED8, MED9, MEF2A, MEF2B, MEF2BNB-MEF2B, MEF2C, MEF2D, MEI4, MEIKIN, MEN1, MEOX2, METAP2, METTL1, METTL14, METTL17, METTL20, METTL3, MEX3B, MFI2, MFSD8, MGA, MGAM, MGLL, MGMT, MIA3, MICAL3, MIDN, MIEN1, MIER1, MIF, MIF4GD, MINA, MINPP1, MIOS, MIPEP, MIS18A, MIS18BP1, MIXL1, MKI67, MKL1, MKNK2, MLF1, MLH1, MLH3, MLIP, MLLT1, MLLT10, MLLT3, MLLT4, MLST8, MLXIPL, MLYCD, MMAA, MMAB, MMP11, MMP14, MMP16, MMS19, MMS22L, MNAT1, MNT, MOB2, MORC2, MORC3, MORC4, MORF4L1, MORF4L2, MPG, MPHOSPH10, MPHOSPH6, MPHOSPH8, MPLKIP, MPP4, MPP5, MPPE1, MPV17L2, MRE11A, MRFAP1, MRGBP, MRI1, MRO, MRPL1, MRPL10, MRPL11, MRPL12, MRPL13, MRPL14, MRPL15, MRPL16, MRPL17, MRPL18, MRPL19, MRPL2, MRPL20, MRPL21, MRPL22, MRPL23, MRPL27, MRPL28, MRPL3, MRPL30, MRPL32, MRPL33, MRPL34, MRPL35, MRPL36, MRPL37, MRPL39, MRPL40, MRPL41, MRPL42, MRPL43, MRPL46, MRPL47, MRPL48, MRPL49, MRPL51, MRPL52, MRPL55, MRPL57, MRPL9, MRPS11, MRPS12, MRPS14, MRPS15, MRPS16, MRPS17, MRPS18A, MRPS18B, MRPS18C, MRPS2, MRPS21, MRPS22, MRPS24, MRPS26, MRPS28, MRPS31, MRPS33, MRPS34, MRPS35, MRPS36, MRPS5, MRPS6, MRPS7, MRPS9, MRRF, MRTO4, MSH2, MSH3, MSH4, MSH5, MSH6, MSL1, MSL2, MSL3, MSRA, MSX1, MT3, MTA1, MTA2, MTA3, MTCH1, MTDH, MTERF1, MTERF2, MTERF4, MTF1, MTF2, MTG1, MTG2, MTHFD2L, MTHFS, MTIF2, MTMR3, MTOR, MTRF1L, MTRR, MTTP, MUC1, MUC12, MUC13, MUC15, MUC16, MUC17, MUC19, MUC2, MUC20, MUC21, MUC3A, MUC3B, MUC4, MUC5AC, MUC5B, MUC6, MUC7, MUCL1, MUL1, MUS81, MUT, MUTYH, MVB12A, MXI1, MYB, MYBBP1A, MYBL2, MYC, MYDGF, MYEF2, MYF5, MYF6, MYH6, MYH7, MYO10, MYO16, MYO18B, MYO1C, MYO1E, MYO6, MYOD1, MYOG, MYSM1, MYT1, MZB1, N4BP1, NAA10, NAA25, NAA38, NABP1, NABP2, NACC1, NACC2, NAGLU, NAGS, NAIF1, NANOG, NANOGP8, NAPRT, NARF, NARS2, NASP, NAT10, NAT8, NAV2, NBAS, NBN, NCAN, NCAPD2, NCAPD3, NCAPG, NCAPG2, NCAPH2, NCBP1, NCBP2, NCF2, NCL, NCOA1, NCOA2, NCOA3, NCOA5, NCOA6, NCOR1, NCOR2, NDC80, NDEL1, NDNL2, NDRG2, NDUFA10, NDUFA13, NDUFA7, NDUFA9, NDUFAB1, NDUFB4, NDUFB5, NDUFB6, NDUFS2, NDUFV3, NECAB1, NEDD1, NEDD4, NEDD4L, NEIL1, NEIL2, NEK11, NEK2, NEK6, NEK7, NELFA, NELFB, NELFCD, NELFE, NENF, NEU1, NEU4, NEUROD1, NF1, NF2, NFATC1, NFATC2, NFATC3, NFE2, NFE2L1, NFE2L2, NFIA, NFIB, NFIC, NFIX, NFKB1, NFKB2, NFKBIL1, NFRKB, NFS1, NFU1, NFX1, NFYA, NFYB, NFYC, NGDN, NGF, NGFR, NHP2, NHP2L1, NIFK, NIN, NIP7, NIPBL, NKAP, NKRF, NKX2-1, NKX2-2, NKX6-1, NLE1, NLK, NLRP5, NMD3, NME4, NMI, NMNAT1, NOC2L, NOC3L, NOC4L, NOL10, NOL11, NOL12, NOL3, NOL4, NOL4L, NOL6, NOL7, NOL8, NOL9, NOLC1, NOM1, NONO, NOP10, NOP14, NOP16, NOP2, NOP56, NOP58, NOSIP, NOTCH1, NOTCH2, NOTCH3, NOTCH4, NOVA1, NOX4, NPAP1, NPAS2, NPAS3, NPAT, NPLOC4, NPM1, NPM2, NPM3, NPPC, NQO2, NR0B1, NR0B2, NR1D1, NR1D2, NR1H2, NR1H3, NR1H4, NR1I2, NR1I3, NR2C1, NR2C2, NR2C2AP, NR2E1, NR2E3, NR2F1, NR2F2, NR2F6, NR3C1, NR3C2, NR4A1, NR4A2, NR4A3, NR5A1, NR5A2, NR6A1, NRBF2, NRBP1, NRF1, NRIP1, NRM, NSA2, NSD1, NSFL1C, NSMCE1, NSMCE2, NSMCE4A, NSMF, NSRP1, NSUN2, NSUN4, NSUN5, NT5C3A, NT5M, NTF4, NTHL1, NTMT1, NUAK1, NUB1, NUDC, NUDCD1, NUDT1, NUDT16, NUDT21, NUDT22, NUDT9, NUFIP1, NUMA1, NUP107, NUP153, NUP205, NUP214, NUP35, NUP37, NUP50, NUP54, NUP88, NUP93, NUP98, NUPL2, NUSAP1, NVL, NXF1, NXF2, NXF3, NXT1, OAS3, OASL, OAT, OBFC1, OGDH, OGDHL, OGG1, OGN, OGT, OIP5, OLA1, OLR1, OMD, ONECUT2, OPA1, OPTN, ORC1, ORC2, ORC3, ORC4, ORC5, ORC6, OS9, OSBP, OSBPL1A, OTC, OXCT1, OXR1, P3H1, P3H2, P3H3, P3H4, P4HA1, P4HA2, P4HA3, P4HB, PA2G4, PABPC5, PABPN1, PACS2, PACSIN2, PACSIN3, PAF1, PAFAH1B2, PAGR1, PAK1IP1, PAK2, PALB2, PALM, PAM16, PANO1, PAOX, PAPD5, PAPD7, PAPOLA, PAPOLG, PAPPA-AS1, PARG, PARK7, PARN, PARP1, PARP10, PARP2, PARPBP, PARS2, PASD1, PATL1, PATZ1, PAX3, PAX4, PAX6, PAX8, PAXIP1, PBRM1, PBX1, PC, PCBD1, PCBP1, PCBP2, PCCA, PCCB, PCDHB11, PCDHGA5, PCF11, PCGF1, PCGF2, PCGF3, PCGF5, PCID2, PCIF1, PCK2, PCNA, PCNP, PCSK5, PCSK6, PDCD11, PDCD4, PDE12, PDE2A, PDGFA, PDGFB, PDGFC, PDGFD, PDGFRB, PDHA1, PDHA2, PDHB, PDHX, PDIA2, PDIA3, PDIA4, PDIA5, PDIA6, PDIK1L, PDK1, PDK2, PDK3, PDK4, PDP1, PDP2, PDPK1, PDPR, PDS5A, PDS5B, PDSS1, PDSS2, PDX1, PDXK, PDZD2, PEAK1, PEG3, PELP1, PER2, PES1, PET117, PEX14, PEX19, PEX2, PEX3, PEX5, PEX7, PFDN2, PFKFB3, PGR, PGRMC1, PHACTR3, PHAX, PHB, PHB2, PHC1, PHC2, PHC3, PHF1, PHF12, PHF13, PHF19, PHF2, PHF20, PHF21A, PHF5A, PHF6, PHF7, PHF8, PHLDA1, PHOX2A, PHOX2B, PHTF1, PHYH, PIAS1, PIAS2, PIAS4, PID1, PIF1, PIN1, PIN4, PINX1, PIP4K2B, PIP5K1A, PITPNC1, PITRM1, PITX1, PITX2, PKMYT1, PKN1, PKN2, PKP1, PKP2, PLA2G4C, PLAGL1, PLAUR, PLBD2, PLCB1, PLCB3, PLEKHA1, PLK1, PLK3, PLK4, PLK5, PLRG1, PLSCR1, PM20D2, PMEPA1, PML, PMPCA, PMPCB, PMS2, PNISR, PNKP, PNMA1, PNMA2, PNMA3, PNN, PNO1, PNPO, PODXL, POGLUT1, POGZ, POLA1, POLA2, POLB, POLD1, POLD2, POLD3, POLD4, POLDIP2, POLDIP3, POLE, POLE2, POLE3, POLE4, POLG, POLG-POLG2 complex, POLG2, POLH, POLI, POLK, POLM, POLN, POLQ, POLR1A, POLR1B, POLR1C, POLR1D, POLR1E, POLR2A, POLR2B, POLR2C, POLR2D, POLR2E, POLR2F, POLR2G, POLR2H, POLR2I, POLR2J, POLR2J2, POLR2J3, POLR2K, POLR2L, POLR2M, POLR3A, POLR3B, POLR3C, POLR3D, POLR3E, POLR3F, POLR3G, POLR3GL, POLR3H, POLR3K, POLRMT, POMC, POMP, POP1, POP4, POP5, POP7, POT1, POTEF, POU1F1, POU2F1, POU2F3, POU4F1, POU4F2, POU4F3, POU5F1, POU6F1, PPA2, PPAN, PPAPDC2, PPARA, PPARD, PPARG, PPARGC1A, PPARGC1B, PPHLN1, PPIB, PPID, PPIF, PPIG, PPIH, PPIL2, PPIP5K1, PPM1A, PPM1E, PPM1G, PPM1K, PPP1CA, PPP1CB, PPP1CC, PPP1R10, PPP1R12A, PPP1R12B, PPP1R13B, PPP1R26, PPP1R8, PPP1R9B, PPP2R2A, PPP2R3B, PPP2R4, PPP2R5D, PPP3CA, PPP3CB, PPP3R1, PPP4C, PPP4R2, PPP5C, PPP6R3, PPRC1, PPWD1, PQBP1, PRC1, PRCC, PRDM14, PRDM15, PRDM4, PRDM9, PRDX3, PRDX5, PRELID1, PRELP, PRF1, PRIM1, PRIM2, PRIMPOL, PRKAA1, PRKAA2, PRKAB2, PRKACA, PRKACB, PRKACG, PRKAG2, PRKCA, PRKCB, PRKCD, PRKCSH, PRKCZ, PRKD2, PRKD3, PRKDC, PRKRA, PRKRIP1, PRLR, PRM1, PRM2, PRMT1, PRMT2, PRMT5, PRMT6, PRMT7, PROC, PRODH, PROS1, PROZ, PRPF18, PRPF19, PRPF3, PRPF31, PRPF4, PRPF40A, PRPF40B, PRPF4B, PRPF6, PRPF8, PRRX1, PSAP, PSG1, PSIP1, PSKH1, PSMA1, PSMA2, PSMA3, PSMA4, PSMA5, PSMA6, PSMA7, PSMB1, PSMB10, PSMB2, PSMB3, PSMB4, PSMB5, PSMB6, PSMB7, PSMB8, PSMB9, PSMC1, PSMC2, PSMC3, PSMC4, PSMC5, PSMC6, PSMD1, PSMD10, PSMD11, PSMD12, PSMD13, PSMD14, PSMD2, PSMD3, PSMD4, PSMD5, PSMD6, PSMD7, PSMD8, PSMD9, PSME1, PSME2, PSME3, PSME4, PSMF1, PSPC1, PSRC1, PTAFR, PTBP1, PTCD1, PTEN, PTGES2, PTGES3, PTGS2, PTHLH, PTK2B, PTK6, PTMA, PTMAP4, PTPDC1, PTPN14, PTPN18, PTPN2, PTPN23, PTPN6, PTPRJ, PTPRN2, PTRF, PUF60, PURA, PURB, PUS1, PWP1, PWP2, PWWP2B, PXDN, PXDNL, PXN, PYCARD, PYCR1, PYDC1, PYGO1, PYGO2, PYHIN1, QARS, QRICH1, RAB11FIP2, RAB11FIP3, RAB32, RAB33B, RAB34, RAB38, RAB8A, RABL6, RACGAP1, RAD1, RAD17, RAD18, RAD21, RAD21L1, RAD23A, RAD23B, RAD50, RAD51, RAD51B, RAD51C, RAD52, RAD54L, RAD54L2, RAD9A, RAD9B, RAE1, RAI1, RAI14, RAN, RANBP3, RANGRF, RAP30-RAP74 complex, RARA, RARB, RARG, RARS, RARS2, RASL10A, RASL11A, RB1, RBBP4, RBBP5, RBBP6, RBBP7, RBBP8, RBBP9, RBFOX2, RBL1, RBL2, RBM10, RBM11, RBM12, RBM14, RBM15, RBM15B, RBM17, RBM19, RBM22, RBM25, RBM27, RBM28, RBM34, RBM38, RBM39, RBM4, RBM45, RBM48, RBM4B, RBM5, RBM7, RBM8A, RBMX, RBPJ, RBPMS, RBX1, RC3H2, RCAN1, RCAN2, RCAN3, RCC1, RCC2, RCHY1, RCL1, RCN1, RCN2, RCN3, RCOR1, RDH5, RDM1, REC8, RECQL, RECQL5, REL, RELA, RELB, REPIN1, RERE, REST, REV1, REV3L, REXO1, REXO2, REXO4, RFC1, RFC2, RFC3, RFC4, RFC5, RFWD2, RFWD3, RFX1, RFX3, RFXANK, RGN, RGS12, RGS14, RGS2, RGS3, RHBDD2, RHPN2, RILPL1, RING1, RITA1, RLIM, RMI1, RNASE12, RNASE6, RNASEH2A, RNASEH2B, RNASEL, RNASET2, RNF111, RNF130, RNF138, RNF168, RNF169, RNF187, RNF2, RNF20, RNF208, RNF212, RNF213, RNF216, RNF34, RNF38, RNF4, RNF40, RNF6, RNF7, RNF8, RNGTT, RNMT, RNPC3, RNPS1, RORA, RORB, RORC, RP9, RPA1, RPA2, RPA3, RPA4, RPAIN, RPAP2, RPF1, RPF2, RPL10A, RPL11, RPL13, RPL13A, RPL17, RPL18, RPL19, RPL21, RPL23, RPL23A, RPL3, RPL34, RPL35, RPL36, RPL4, RPL5, RPL7, RPL7A, RPL7L1, RPL8, RPL9, RPP21, RPP25, RPP30, RPP38, RPP40, RPRD1A, RPRD1B, RPRD2, RPS10, RPS11, RPS13, RPS14, RPS15, RPS19, RPS19BP1, RPS2, RPS23, RPS25, RPS26, RPS26P32, RPS26P47, RPS27A, RPS3, RPS3A, RPS6, RPS6KA1, RPS6KA2, RPS6KA3, RPS6KA4, RPS6KA5, RPS6KA6, RPS6KB1, RPS6KB2, RPS7, RPS9, RPTOR, RRAD, RRAGC, RREB1, RRM1, RRM2, RRM2B, RRN3, RRP1, RRP12, RRP15, RRP1B, RRP36, RRP7A, RRP8, RRP9, RRS1, RSC1A1, RSF1, RSG1, RSL1D1, RSL24D1, RSPH4A, RSRC1, RTCA, RTF1, RUNX1, RUNX1T1, RUNX2, RUNX3, RUVBL1, RUVBL2, RXRA, RXRB, RXRG, RYBP, S100A11, S100A11P1, S100A14, S100A16, S100A3, S100A8, S100A9, SAE1, SAFB, SAFB2, SAGE1, SALL1, SALL2, SALL4, SAMHD1, SAP130, SAP18, SAP30, SAP30BP, SAP30L, SAPCD2, SARDH, SARNP, SARS2, SART1, SART3, SATB1, SATB2, SBDS, SCAF1, SCAF11, SCAF4, SCAF8, SCAI, SCAMP2, SCAPER, SCARB2, SCMH1, SCNM1, SCO2, SCP2, SCRIB, SCRT2, SDAD1, SDC1, SDC2, SDC3, SDC4, SDF2L1, SDF4, SDHAF1, SDHAF2, SDHAF3, SDHAF4, SDR9C7, SECISBP2, SEL1L3, SELENBP1, SELM, SELP, SENP1, SENP2, SENP3, SENP5, SENP6, SEP15, SEPP1, SEPT2, SEPT6, SEPT7, SERAC1, SERGEF, SERPINA2, SERPINB13, SERPINH1, SET, SETD1A, SETD1B, SETD2, SETD3, SETD6, SETD7, SETD8, SETDB1, SETDB2, SETX, SF1, SF3A1, SF3A2, SF3A3, SF3B1, SF3B2, SF3B3, SF3B4, SF3B5, SF3B6, SFMBT1, SFMBT2, SFPQ, SFR1, SFTPA1, SFTPA2, SGK1, SGOL1, SGOL2, SGSH, SH3BGRL2, SH3D19, SH3GLB2, SH3RF2, SHARPIN, SHC1, SHFM1, SHH, SHMT1, SHMT2, SHOC2, SHOX2, SHQ1, SIAH2, SIL1, SIM2, SIN3A, SIN3B, SIPA1, SIRT1, SIRT2, SIRT3, SIRT4, SIRT5, SIRT6, SIRT7, SIVA1, SIX1, SIX2, SIX5, SKAP2, SKI, SKIL, SKIV2L, SKIV2L2, SKP1, SKP2, SLAIN2, SLBP, SLC19A1, SLC25A15, SLC25A2, SLC25A22, SLC25A5, SLC27A2, SLC29A2, SLC2A4RG, SLC30A5, SLC39A7, SLC3A2, SLC4A1AP, SLC6A4, SLC7A5, SLC7A5P2, SLC9A1, SLFN11, SLTM, SLU7, SLX1A, SLX4, SMAD1, SMAD2, SMAD3, SMAD4, SMAD5, SMAD7, SMAD9, SMAGP, SMAP2, SMARCA1, SMARCA2, SMARCA4, SMARCA5, SMARCAD1, SMARCAL1, SMARCB1, SMARCC1, SMARCC2, SMARCD2, SMARCD3, SMARCE1, SMC1A, SMC1B, SMC2, SMC3, SMC4, SMC5, SMC6, SMCHD1, SMCR8, SMEK2, SMG6, SMN1, SMNDC1, SMOC2, SMPD1, SMTN, SMUG1, SMURF1, SMURF2, SMYD2, SMYD3, SNAI2, SNAP23, SNAPC1, SNAPC2, SNAPC3, SNAPC4, SNAPC5, SNAPIN, SNCB, SNF8, SNIP1, SNRNP200, SNRNP25, SNRNP40, SNRNP48, SNRNP70, SNRPA, SNRPA1, SNRPB, SNRPB2, SNRPC, SNRPD1, SNRPD2, SNRPD3, SNRPE, SNRPF, SNRPG, SNW1, SNX15, SNX27, SOAT1, SOAT2, SOCS4, SOCS7, SOD1, SOD2, SOD3, SON, SORBS1, SOX13, SOX17, SOX18, SOX2, SOX3, SOX4, SOX6, SOX7, SOX9, SP1, SP100, SP110, SP140, SP2, SP3, SP4, SP8, SPAG1, SPAG17, SPAG5, SPAM1, SPARC, SPATA13, SPATA2, SPATA24, SPATS2L, SPC24, SPEN, SPG11, SPG21, SPI1, SPIDR, SPIN1, SPNS1, SPON1, SPOP, SPPL2A, SPPL2B, SPR, SPRED1, SPRED2, SPRN, SPRTN, SPTBN1, SPTBN4, SQSTM1, SRA1, SRCAP, SREBF1, SREBF2, SREK1, SRF, SRFBP1, SRGAP2, SRGAP3, SRI, SRL, SRP14, SRP19, SRP54, SRP68, SRP72, SRPK1, SRPK2, SRRM1, SRRM2, SRRT, SRSF1, SRSF10, SRSF11, SRSF12, SRSF2, SRSF3, SRSF4, SRSF5, SRSF6, SRSF7, SRSF9, SRY, SS18L1, SSBP1, SSFA2, SSH1, SSRP1, STAG1, STAG2, STAG3, STAM2, STAMBP, STARD9, STAT1, STAT2, STAT3, STAT4, STAT5A, STAT5B, STAT6, STAU2, STK24, STK26, STK35, STK38, STK4, STK40, STON1-GTF2A1L, STON2, STOX1, STRA13, STRADA, STRAP, STRN3, STS, STUB1, STX16, STX16-NPEPL1, STX5, STXBP1, STXBP4, SUB1, SUCLA2, SUCLG1, SUCLG2, SUDS3, SUFU, SUGP1, SUGP2, SUMF1, SUMF2, SUMO1, SUMO2, SUMO3, SUN2, SUOX, SUPT16H, SUPT20H, SUPT20HL1, SUPT20HL2, SUPT3H, SUPT4H1, SUPT5H, SUPT7L, SUPV3L1, SURF2, SURF6, SUV39H1, SUV39H2, SUV420H1, SUV420H2, SUZ12, SWI5, SYAP1, SYBU, SYCE1, SYCE1L, SYCE2, SYCE3, SYCP1, SYCP2, SYCP2L, SYMPK, SYNCRIP, SYNE1, SYNE2, SYTL2, SYTL4, SYVN1, Stn1-Ten1 complex, T, TAB1, TAB3, TACC2, TACO1, TACR1, TADA1, TADA2A, TADA2B, TADA3, TAF1, TAF10, TAF11, TAF12, TAF13, TAF15, TAF1A, TAF1B, TAF1C, TAF1D, TAF1L, TAF2, TAF3, TAF4, TAF4B, TAF5, TAF5L, TAF6, TAF6L, TAF7, TAF7L, TAF8, TAF9, TAF9B, TAL1, TAOK2, TARBP2, TARDBP, TARS2, TATDN2, TBCA, TBCB, TBL1X, TBL1XR1, TBL1Y, TBL3, TBP, TBPL1, TBRG1, TBX15, TBX5, TCEA1, TCEA2, TCEAL1, TCEB1, TCEB2, TCEB3, TCEB3B, TCEB3C, TCERG1, TCF12, TCF20, TCF3, TCF7, TCF7L1, TCF7L2, TCN2, TCOF1, TCP1, TDG, TDP2, TDRD7, TEAD1, TEAD2, TEAD3, TEAD4, TEFM, TELO2, TEN1, TENM1, TENM2, TEP1, TERF1, TERF2, TERF2IP, TERT, TESC, TESK2, TEX10, TEX11, TEX12, TFAM, TFAP2A, TFB1M, TFB2M, TFDP1, TFDP2, TFE3, TFEB, TFEC, TFIP11, TFPT, TGFB1, TGFB1I1, TGFBRAP1, TGIF1, TGIF2, TGOLN2, TGS1, THAP1, THAP11, THAP2, THAP5, THAP7, THBS1, THEM5, THNSL1, THOC1, THOC2, THOC3, THOC5, THOC6, THOC7, THRA, THRAP3, THRB, THRSP, THUMPD3, THYN1, TIA1, TICRR, TIMELESS, TIMM13, TIMM44, TIMM50, TIMMDC1, TINF2, TIPIN, TIRAP, TJAP1, TJP2, TJP3, TK1, TK2, TKT, TLE1, TLE2, TLE3, TLE4, TM2D1, TMA16, TMEM43, TMEM70, TMEM98, TMLHE, TMUB1, TMX1, TNFAIP1, TNFSF13, TNFSF13B, TNIK, TNIP2, TNKS, TNKS1BP1, TNKS2, TNNC1, TNNI3, TNR, TNRC18, TNRC18P2, TNRC6A, TOE1, TOLLIP, TOMM34, TOMM40, TONSL, TOP1, TOP1MT, TOP2A, TOP2B, TOP3A, TOP3B, TOPBP1, TOPORS, TOR1A, TOR1B, TOR2A, TOR3A, TOX2, TOX4, TP53, TP53BP1, TP53INP1, TP53INP2, TP63, TP73, TPP1, TPP2, TPR, TPT1, TPX2, TRA2A, TRAF6, TRAIP, TRAP1, TRDN, TRERF1, TREX1, TRIB3, TRIM16, TRIM21, TRIM22, TRIM24, TRIM25, TRIM27, TRIM28, TRIM29, TRIM33, TRIM35, TRIM37, TRIM41, TRIM45, TRIM66, TRIM68, TRIM69, TRIM8, TRIP10, TRIP12, TRIP4, TRL-AAG2-1, TRMT10A, TRMT10C, TRMT5, TRNP, TRNP1, TROVE2, TRP-AGG2-3, TRP-AGG2-4, TRPM4, TRPS1, TRRAP, TSEN15, TSEN2, TSEN34, TSEN54, TSFM, TSG101, TSHZ3, TSPYL1, TSPYL2, TSR1, TST, TTC21B, TTC3, TTC37, TTC5, TTF1, TTF2, TTI2, TTN, TUBD1, TUBG1, TUBGCP2, TUBGCP5, TUFM, TULP3, TUT1, TWISTNB, TXN, TXN2, TXNDC12, TXNDC16, TXNDC2, TXNDC5, TXNL4A, TXNRD1, TXNRD2, TYMS, TYW1, U2AF1, U2AF1L4, U2AF2, U2SURP, UACA, UAP1, UBA2, UBA52, UBA7, UBAP2L, UBB, UBC, UBE2A, UBE2B, UBE2C, UBE2D1, UBE2D2, UBE2D3, UBE2E1, UBE2I, UBE2L6, UBE2O, UBE2T, UBE2U, UBE2V1, UBE2Z, UBLCP1, UBN1, UBN2, UBOX5, UBP1, UBQLN1, UBQLN4, UBR2, UBR4, UBR5, UBTF, UBXN6, UBXN7, UCHL1, UCHL3, UCHL5, UFD1L, UFL1, UGDH, UGGT1, UGGT2, UHRF1, UHRF2, UNC45A, UNG, UPF1, UPF3A, UPF3B, UQCC2, URB1, URB2, URI1, UROD, USF1, USF2, USO1, USP1, USP10, USP17L24, USP21, USP22, USP25, USP28, USP3, USP32, USP36, USP43, USP44, USP48, USP50, USP51, USP7, USP8, USPL1, UTP11L, UTP14A, UTP14C, UTP15, UTP18, UTP20, UTP23, UTP3, UTP6, UTRN, VCAN, VCP, VCX, VCX3A, VCX3B, VDAC1, VDAC2, VDR, VEZF1, VEZT, VHL, VPRBP, VPS25, VPS37A, VPS54, VPS72, VRK1, VSIG2, VWA5A, WAC, WAPAL, WARS2, WBP11, WBP2, WBP4, WBSCR22, WDFY3, WDHD1, WDR12, WDR13, WDR18, WDR19, WDR26, WDR27, WDR3, WDR33, WDR36, WDR4, WDR43, WDR46, WDR5, WDR55, WDR61, WDR62, WDR74, WDR75, WDR77, WDR82, WDR82P1, WEE1, WEE2, WHSC1, WHSC1L1, WIBG, WIPI2, WNT1, WNT3, WNT3A, WNT4, WNT5A, WNT5B, WNT6, WNT7A, WNT7B, WRAP53, WRB, WRN, WT1, WTAP, WWTR1, XAB2, XBP1, XBP1P1, XIAP, XPA, XPC, XPO1, XPO4, XPO5, XPO6, XPOT, XRCC1, XRCC4, XRCC5, XRCC6, XRN2, YAF2, YAP1, YARS2, YBEY, YBX1, YBX2, YEATS2, YEATS4, YIPF3, YLPM1, YPEL2, YPEL3, YPEL4, YTHDC1, YWHAZ, YY1, ZBED1, ZBED4, ZBED6, ZBED8, ZBTB1, ZBTB10, ZBTB11, ZBTB14, ZBTB16, ZBTB17, ZBTB18, ZBTB20, ZBTB25, ZBTB26, ZBTB32, ZBTB33, ZBTB34, ZBTB42, ZBTB48, ZBTB7B, ZBTB8OS, ZC3H12A, ZC3H14, ZC3H15, ZC3H18, ZC3H8, ZCCHC11, ZCCHC12, ZCCHC17, ZCCHC7, ZCCHC8, ZCRB1, ZDHHC7, ZEB1, ZFAT, ZFHX3, ZFP36L1, ZFP36L2, ZFP57, ZFPM1, ZFPM2, ZFR, ZFX, ZFY, ZG16, ZHX1, ZHX2, ZHX3, ZIC1, ZIC3, ZIK1, ZMAT3, ZMAT5, ZMIZ1, ZMIZ2, ZMYM2, ZMYM4, ZMYND11, ZNF106, ZNF12, ZNF143, ZNF146, ZNF148, ZNF154, ZNF174, ZNF175, ZNF202, ZNF207, ZNF211, ZNF217, ZNF22, ZNF224, ZNF24, ZNF256, ZNF260, ZNF263, ZNF274, ZNF281, ZNF304, ZNF318, ZNF326, ZNF330, ZNF335, ZNF346, ZNF350, ZNF354A, ZNF367, ZNF385A, ZNF394, ZNF395, ZNF415, ZNF418, ZNF419, ZNF436, ZNF438, ZNF45, ZNF470, ZNF473, ZNF480, ZNF496, ZNF506, ZNF512, ZNF540, ZNF541, ZNF548, ZNF549, ZNF551, ZNF552, ZNF561, ZNF570, ZNF583, ZNF584, ZNF586, ZNF587B, ZNF592, ZNF593, ZNF606, ZNF622, ZNF638, ZNF639, ZNF641, ZNF655, ZNF660, ZNF687, ZNF691, ZNF703, ZNF711, ZNF74, ZNF750, ZNF768, ZNF772, ZNF773, ZNF789, ZNF79, ZNF792, ZNF793, ZNF8, ZNF812, ZNF830, ZNF837, ZNF85, ZNHIT1, ZNRD1, ZPR1, ZRANB1, ZRANB2, ZRANB3, ZSCAN10, ZSCAN2, ZSCAN20, ZSCAN4, ZZZ3, polymerase alpha-primase complex]",
        "OverViewTerm" : "FALSE",
        "name" : "intracellular%20organelle%20lumen",
        "Term_PValue_Corrected_with_Bonferroni_step_down" : 4.053353427132089E-12,
        "Group_PValue_Corrected_with_Bonferroni_step_down" : "{Group48=2.1725853049066798E-33}",
        "CEREBRAL_DOWNSTRAM_INFO" : "",
        "Term_PValue" : 1.1851910605649383E-14,
        "GOTerm" : "intracellular organelle lumen",
        "shared_name" : "intracellular%20organelle%20lumen",
        "CEREBRAL_LOCALIZATION_INFO" : "",
        "Number_of_genes_grouped" : 40,
        "UNIQUE_ID" : "GO:0070013",
        "CEREBRAL_DOWNSTRAM_INFO_ALL" : "",
        "UniProtKB_AC" : ""
      },
      "position" : {
        "x" : 2527.7926371849026,
        "y" : 3176.488132751081
      },
      "selected" : false
    }, {
      "data" : {
        "id" : "1633",
        "GOID" : "GO:0065010",
        "GOLevels" : "[3, 4]",
        "Ontology_Source" : "GO_CellularComponent_25.08.2015_03h05",
        "SUID" : 1633,
        "_Associated_Genes" : 21.563899993896484,
        "Associated_Genes_Found" : "[A2M, AASDHPPT, ABHD14B, ACAA2, ACOT13, ACOT2, ACP1, ACTA1, ACTA2, ACTB, ACTBL2, ACTC1, ACTG2, ACTN1, ACTN3, ACTR1A, ACTR1B, ADGRE5, ADH5, ADIRF, ADSS, AEBP1, AFM, AGT, AHCY, AHCYL1, AHNAK, AKR1A1, AKR1B1, AKR1C1, AKR1C3, ALB, ALDH1A1, ALDH6A1, ALDH7A1, ALDOB, AMBP, ANG, ANGPTL2, ANPEP, ANXA5, ANXA6, APCS, APOA1, APOA2, APOA4, APOB, APOE, APOH, APPL1, APRT, ARG1, ARL2, ARL3, ARL6IP5, ARL8A, ARPC1B, ARPC5, ARPC5L, ASNA1, ASPA, ATIC, ATP1A1, ATP2B4, ATP5B, ATP5C1, ATP5H, ATP6V1E1, ATP6V1F, AZGP1, AZU1, B2M, B4GALT5, BANF1, BASP1, BCAM, BDH2, BHMT, BLVRA, BLVRB, BMP3, BOLA2B, BPGM, C11orf54, C1QC, C1S, C1orf123, C3, C6, C7, C8A, C8G, C9, C9orf142, CA2, CACNA2D1, CACYBP, CALR, CAND1, CAP1, CAPG, CAPN1, CAPN2, CAPZA1, CAPZB, CARD11, CAT, CBR1, CCT5, CCT7, CD248, CD5L, CDH1, CFH, CFL2, CHMP1B, CHMP4B, CHMP5, CKAP4, CKB, CLEC3B, CLIC1, CLIC4, CLIC6, CLTC, CLU, CMBL, CMPK1, COBLL1, COL14A1, COL15A1, COL1A2, COL4A2, COL6A1, COL6A2, COMT, CORO1B, COTL1, COX2, COX5A, COX5B, CP, CPNE1, CPQ, CRABP2, CREG1, CRK, CRKL, CRYAB, CRYL1, CRYM, CRYZ, CSK, CSPG4, CSTB, CTSC, CTSG, CTSZ, CTTN, CYB5A, CYB5R1, CYFIP1, DAG1, DARS, DBI, DCD, DDAH1, DDT, DDX3X, DES, DHRS4, DNAJA2, DNAJB4, DNPH1, DPT, DPYSL2, DSG2, DSP, DYNC1H1, DYNLL1, ECH1, ECHS1, ECI1, EEA1, EEF1A1P5, EEF2, EHD1, EHD4, EIF2S1, EIF3I, EIF6, EMILIN1, ENDOD1, ENO2, ENO3, ENTPD1, ERLIN2, ERP29, ERP44, ESD, FABP3, FABP4, FABP5, FAH, FAM129A, FAM129B, FASN, FBLN7, FBN1, FBP1, FBP2, FBXO2, FGA, FH, FHIT, FIGNL1, FKBP1A, FKBP2, FKBP4, FLG2, FLNB, FTH1, FTL, FUCA1, G6PD, GAA, GALM, GAMT, GARS, GART, GATM, GGACT, GLO1, GLOD4, GLRX, GMPPA, GMPPB, GNA13, GNA14, GNAI1, GNAI2, GNAL, GNAS, GNG12, GPD1, GPD1L, GPI, GPX1, GPX2, GPX3, GRB2, GRHPR, GSN, GSR, GSS, GSTM3, GSTP1, GYG1, HAAO, HDDC2, HEBP1, HEBP2, HGS, HIBCH, HINT1, HINT3, HIST1H1E, HIST2H2AB, HIST3H2A, HNMT, HNRNPDL, HNRNPL, HPGD, HPR, HPRT1, HPX, HRG, HSP90AA1, HSP90AB1, HSP90B1, HSPA2, HSPA4, HSPA5, HSPA6, HSPA7, HSPA9, HSPB1, HSPD1, HSPG2, HTRA1, IAH1, IGFBP7, IGHA1, IGHA2, IGHG1, IGHG2, IGHG3, IGHG4, IGHM, IGKC, IGKV1-5, IGLC2, IGLC7, IGLL1, IGLL5, IQGAP1, ITGA1, ITGAV, ITGB1, ITGB4, ITIH3, JUP, KCTD12, KNG1, KRT1, KRT10, KRT12, KRT14, KRT15, KRT16, KRT17, KRT18, KRT19, KRT2, KRT25, KRT31, KRT34, KRT36, KRT37, KRT38, KRT5, KRT6A, KRT6B, KRT6C, KRT7, KRT71, KRT72, KRT73, KRT74, KRT75, KRT76, KRT77, KRT78, KRT79, KRT8, KRT84, KRT9, LAMA3, LAMA4, LAMA5, LAMB2, LAMC1, LAMTOR2, LAMTOR3, LAP3, LDHA, LGALS1, LGALS3, LRG1, LSP1, LTA4H, LUM, LXN, LYPLA1, LYPLA2, LYVE1, MAP2K1, MAP4, MARCKS, MARCKSL1, MB, MBLAC2, MGP, MIF, MMP9, MPO, MRGPRF, MSN, MTPN, MVP, MYDGF, MYH11, MYH13, MYH9, MYLK4, NANS, NCAM1, NDRG1, NEDD8, NID1, NID2, NIT1, NIT2, NT5C, NUBP1, NUCB1, NUMA1, OGN, OLFM4, ORM1, ORM2, OSTF1, P3H1, PA2G4, PACSIN3, PAFAH1B3, PCBD1, PCBP1, PCK2, PCNA, PCOLCE, PDCD6, PDCD6IP, PDDC1, PDHB, PDXP, PEBP1, PEF1, PEPD, PFDN2, PFKL, PFKM, PGAM1, PGK2, PGLS, PGLYRP2, PGM1, PGM2, PGRMC1, PHPT1, PKLR, PKM, PLCD1, PLEC, PLG, PLP2, PLXDC2, PMP2, PNP, POTEE, POTEF, POTEI, PPA1, PPIB, PPP1R7, PPP2R1A, PPT1, PRDX1, PRDX2, PRDX4, PRDX5, PRDX6, PRELP, PRKACB, PRKAR2A, PRKAR2B, PRKCD, PRPH, PRPS2, PRTN3, PSMA2, PSMA3, PSMA5, PSMA7, PSMB1, PSMB2, PSMB4, PSMB6, PSMB7, PSMC6, PSMD14, PSMD7, PSME2, PTER, PTGR1, PTRHD1, PYGB, PZP, QPRT, RAB10, RAB14, RAB15, RAB21, RAB23, RAB33B, RAB5B, RAB5C, RAC1, RAP1A, RAP2C, RARS, RBBP9, RDX, RETN, RHOA, RHOG, RPL10A, RPL11, RPL12, RPL3, RPL5, RPLP2, RPS18, RPS26, RRAS, RSU1, RTN3, RUVBL1, RUVBL2, S100A10, S100A11, S100A13, S100A16, S100A4, S100A8, S100A9, S100P, SAA4, SAFB2, SCP2, SDHB, SELENBP1, SERPINA1, SERPINA6, SERPINA7, SERPINB5, SERPINB6, SERPINC1, SERPIND1, SERPINF2, SFN, SGSH, SH3BGRL, SH3BGRL2, SH3GLB1, SIAE, SLC25A1, SLC25A5, SLC4A1, SLC9A3R1, SLK, SNCG, SND1, SNTB2, SNX12, SNX18, SNX3, SNX9, SOGA1, SPINK1, SPR, SPTBN1, SQSTM1, SSBP1, ST13, STAMBP, STX7, STXBP3, SUB1, SUCLG1, SYAP1, SYNE2, TAGLN2, TALDO1, TAOK1, TAX1BP3, TF, TFG, THBS1, TINAGL1, TMED10, TMEM109, TOMM40, TOMM70A, TP53I3, TPI1, TPM3, TPM4, TPP1, TPPP3, TST, TSTA3, TTN, TTR, TUBA1A, TUBB2A, TUBB3, TUBB4A, TUBB4B, TUBB6, TUFM, TXN, TXNDC17, TXNDC5, UBA1, UBAC1, UBE2D2, UBE2L3, UBE2M, UBE2N, UCHL3, UFC1, UGDH, UQCRC2, USP14, VASN, VASP, VCL, VCP, VDAC2, VIM, VPS29, VPS36, VPS4A, VPS4B, VTN, VWF, WARS, WASF2, WDR1, XPNPEP3, YWHAB, YWHAE, YWHAG, YWHAH, YWHAQ]",
        "GOGroups" : "[Group82]",
        "ENSEMBL_GENE_ID" : "",
        "Group_PValue" : "{Group82=1.2738777907819725E-174}",
        "Cluster" : "",
        "selected" : false,
        "Common_Genes" : "",
        "Nr_Genes" : 626.0,
        "CEREBRAL_LOCALIZATION_INFO_ALL" : "",
        "All_Associated_Genes" : "[44M2.3, A1BG, A2M, A2ML1, A4GALT, AARS, AASDHPPT, ABAT, ABCB1, ABCB11, ABCB4, ABCB6, ABCC1, ABCC11, ABCD1, ABHD14A, ABHD14B, ABHD6, ABHD8, ABI1, ACAA2, ACACA, ACADM, ACADSB, ACAT1, ACAT2, ACD, ACE, ACE2, ACLY, ACMSD, ACO1, ACOT11, ACOT13, ACOT2, ACOT7, ACP1, ACP2, ACP5, ACPP, ACSL4, ACSM1, ACTA1, ACTA2, ACTB, ACTBL2, ACTC1, ACTG1, ACTG2, ACTN1, ACTN2, ACTN3, ACTN4, ACTR1A, ACTR1B, ACTR2, ACTR3, ACTR3B, ACTR3C, ACVR1B, ACY1, ACY3, ACYP1, ADAM10, ADAM15, ADAM9, ADAMTS3, ADCY1, ADGRE5, ADGRG1, ADGRG2, ADGRV1, ADH5, ADH6, ADIPOQ, ADIRF, ADSL, ADSS, AEBP1, AFM, AGA, AGAP2, AGMAT, AGRN, AGRP, AGT, AGXT, AHCTF1, AHCY, AHCYL1, AHNAK, AHSA1, AHSG, AIF1L, AK1, AK2, AK4, AKR1A1, AKR1B1, AKR1B10, AKR1C1, AKR1C3, AKR1C4, AKR1D1, AKR1E2, AKR7A2, AKR7A3, AKR7L, ALAD, ALB, ALCAM, ALDH16A1, ALDH1A1, ALDH1A3, ALDH1L1, ALDH1L2, ALDH2, ALDH3A2, ALDH3B1, ALDH6A1, ALDH7A1, ALDH8A1, ALDH9A1, ALDOA, ALDOB, ALDOC, ALK, ALOX12, ALOX15B, ALPL, ALYREF, AMBP, AMH, AMN, AMY1A, AMY2A, AMY2B, ANG, ANGPT1, ANGPTL1, ANGPTL2, ANGPTL4, ANGPTL6, ANKFY1, ANKRD19P, ANO1, ANO6, ANP32B, ANPEP, ANTXR1, ANXA1, ANXA11, ANXA13, ANXA2, ANXA2P2, ANXA3, ANXA4, ANXA5, ANXA6, ANXA7, ANXA8L1, ANXA9, AOC1, AOX1, AP1M1, AP1S1, AP2M1, AP4M1, APAF1, APCS, APEH, APLP2, APMAP, APOA1, APOA1BP, APOA2, APOA4, APOB, APOC1, APOC2, APOC3, APOD, APOE, APOH, APOM, APP, APPL1, APPL2, APRT, AQP1, AQP2, AQP5, AQP7P3, ARF1, ARF1P1, ARF3, ARF4, ARF5, ARF6, ARG1, ARHGAP1, ARHGAP23, ARHGDIA, ARHGDIB, ARHGEF12, ARHGEF18, ARL1, ARL15, ARL2, ARL3, ARL4D, ARL6, ARL6IP5, ARL8A, ARL8B, ARMC3, ARMC9, ARPC1A, ARPC1B, ARPC2, ARPC3, ARPC4, ARPC5, ARPC5L, ARRDC1, ARSA, ARSB, ARSD, ARSE, ARSF, ART3, ASAH1, ASH1L, ASL, ASNA1, ASPA, ASS1, ASXL1, ATAD2, ATIC, ATP1A1, ATP1A4, ATP1B1, ATP1B3, ATP2B1, ATP2B2, ATP2B4, ATP5A1, ATP5B, ATP5C1, ATP5F1, ATP5H, ATP5J2, ATP5L, ATP5O, ATP6, ATP6AP1, ATP6AP2, ATP6V0A1, ATP6V0A4, ATP6V0C, ATP6V0D1, ATP6V0D2, ATP6V1A, ATP6V1B1, ATP6V1B2, ATP6V1C1, ATP6V1C2, ATP6V1D, ATP6V1E1, ATP6V1F, ATP6V1G1, ATP6V1H, ATP8A1, ATRN, AUP1, AXL, AZGP1, AZU1, B2M, B3GAT3, B3GNT2, B3GNT8, B3GNTL1, B4GALT1, B4GALT3, B4GALT5, B4GAT1, BAIAP2, BAIAP2L1, BANF1, BASP1, BAX, BBOX1, BCAM, BCAS1, BCAT2, BCL2L2, BCR, BDH2, BEND7, BEX5, BGN, BHLHB9, BHMT, BHMT2, BID, BLMH, BLOC1S1, BLVRA, BLVRB, BMP3, BOLA2, BOLA2B, BPGM, BPHL, BPI, BPIFA2, BPIFB1, BPIFB2, BPNT1, BPTF, BRK1, BROX, BSG, BST1, BST2, BTD, BTG2, BTN2A1, BTN2A2, C11orf52, C11orf54, C11orf73, C12orf10, C16orf89, C17orf80, C19orf18, C1GALT1C1, C1QA, C1QB, C1QC, C1QTNF3, C1QTNF5, C1QTNF9B, C1R, C1RL, C1S, C1orf116, C1orf123, C1orf68, C2, C20orf195, C2orf16, C3, C4A, C4B, C5, C5orf46, C6, C6orf120, C6orf58, C7, C8A, C8B, C8G, C9, C9orf142, CA1, CA2, CA4, CA6, CAB39, CAB39L, CACNA2D1, CACTIN, CACYBP, CAD, CADM1, CADM4, CADPS, CALB1, CALM1, CALML3, CALML5, CALR, CAMK4, CAMP, CAND1, CANT1, CANX, CAP1, CAPG, CAPN1, CAPN2, CAPN5, CAPN7, CAPNS1, CAPS, CAPZA1, CAPZA2, CAPZB, CARD11, CARHSP1, CASC5, CASP14, CAT, CBLC, CBR1, CC2D1A, CCDC105, CCDC132, CCDC180, CCDC25, CCDC30, CCL28, CCNY, CCT2, CCT3, CCT4, CCT5, CCT6A, CCT7, CCT8, CD101, CD14, CD177, CD19, CD209, CD22, CD248, CD27, CD274, CD276, CD2AP, CD300A, CD300E, CD300LG, CD320, CD33, CD37, CD38, CD40, CD44, CD46, CD47, CD48, CD53, CD55, CD58, CD59, CD5L, CD63, CD7, CD70, CD74, CD79B, CD81, CD82, CD84, CD86, CD9, CDC37, CDC42, CDC42BPA, CDC42BPB, CDC42SE2, CDH1, CDH11, CDH13, CDH15, CDH16, CDH17, CDH2, CDH6, CDHR2, CDHR5, CDK1, CDK5RAP2, CDKL1, CDSN, CEACAM1, CEACAM5, CEACAM8, CEL, CEP250, CES3, CETP, CFAP20, CFAP70, CFB, CFD, CFH, CFHR1, CFHR3, CFI, CFL1, CFL2, CFTR, CHAMP1, CHCHD3, CHD2, CHI3L1, CHID1, CHKB, CHL1, CHMP1A, CHMP1B, CHMP2A, CHMP2B, CHMP3, CHMP4A, CHMP4B, CHMP4C, CHMP5, CHMP6, CHORDC1, CHP1, CHST14, CHTF8, CIB1, CILP, CILP2, CISD1, CKAP4, CKB, CKMT1A, CLASP1, CLCA4, CLCF1, CLDN11, CLDN2, CLDN3, CLDN5, CLEC14A, CLEC3B, CLIC1, CLIC3, CLIC4, CLIC5, CLIC6, CLMP, CLN5, CLPS, CLRN3, CLSTN1, CLSTN3, CLTC, CLTCL1, CLU, CMBL, CMPK1, CMTM6, CNDP2, CNFN, CNKSR2, CNN2, CNP, CNTLN, CNTN1, COASY, COBLL1, COCH, COL12A1, COL14A1, COL15A1, COL18A1, COL1A2, COL4A2, COL5A1, COL5A3, COL6A1, COL6A2, COL6A3, COL8A1, COLEC12, COMMD1, COMMD7, COMP, COMT, COPA, COPS4, COPS6, COPS8, CORO1A, CORO1B, COTL1, COX2, COX4I1, COX5A, COX5B, COX7A2, CP, CPB2, CPD, CPE, CPM, CPN2, CPNE1, CPNE2, CPNE3, CPNE4, CPNE5, CPNE6, CPNE7, CPNE8, CPNE9, CPPED1, CPQ, CPVL, CPZ, CR1, CR2, CRABP1, CRABP2, CRB2, CRB3, CREB5, CREG1, CRIM1, CRISP3, CRISPLD1, CRISPLD2, CRK, CRKL, CRNN, CROCC, CRP, CRTAC1, CRTC2, CRYAA, CRYAB, CRYL1, CRYM, CRYZ, CS, CSE1L, CSF1, CSK, CSNK2B, CSPG4, CSRP1, CST3, CST4, CST5, CST6, CSTA, CSTB, CTBS, CTDSP1, CTDSP2, CTDSPL, CTH, CTNNB1, CTNND1, CTNS, CTSA, CTSB, CTSC, CTSD, CTSE, CTSF, CTSG, CTSH, CTSL, CTSV, CTSZ, CTTN, CUBN, CUL3, CUL4B, CUTA, CUX2, CXCL10, CXCL12, CXCR4, CXXC1, CYB5A, CYB5R1, CYB5R3, CYBRD1, CYFIP1, CYFIP2, CYP11B2, CYP2J2, CYP4A11, CYS1, CYSRT1, CYSTM1, DAAM2, DAB2, DAB2IP, DAD1, DAG1, DARS, DBI, DBNL, DCD, DCTD, DCTN2, DCXR, DDAH1, DDAH2, DDB1, DDC, DDR1, DDR2, DDT, DDTL, DDX11, DDX19B, DDX23, DDX3X, DDX5, DEAF1, DECR1, DEFA1, DEFA1A3, DEFA3, DEFB1, DERA, DES, DFFB, DHRS2, DHRS4, DHX36, DIP2B, DLC1, DLG1, DLK2, DLST, DMBT1, DMKN, DNAJA1, DNAJA2, DNAJB1, DNAJB3, DNAJB4, DNAJB9, DNAJC11, DNAJC13, DNAJC14, DNAJC3, DNAJC5, DNAJC7, DNASE1, DNASE1L1, DNASE2, DNHD1, DNM1, DNM2, DNM3, DNPH1, DOCK10, DOCK2, DOPEY2, DPAGT1, DPEP1, DPP3, DPP4, DPP6, DPP7, DPT, DPYS, DPYSL2, DSC1, DSC2, DSC3, DSCAM, DSG1, DSG2, DSG3, DSP, DSPP, DST, DSTN, DUOX2, DUSP23, DUSP26, DUSP28, DUSP3, DUT, DYNC1H1, DYNC2H1, DYNLL1, DYNLRB2, DYSF, ECE1, ECH1, ECHDC1, ECHS1, ECI1, ECM1, EDF1, EDIL3, EEA1, EEF1A1, EEF1A1P5, EEF1E1, EEF1G, EEF2, EFEMP1, EFEMP2, EFHD1, EFNA1, EFNB1, EFR3A, EGF, EGFL7, EHD1, EHD2, EHD4, EHHADH, EIF2S1, EIF2S3, EIF3B, EIF3E, EIF3H, EIF3I, EIF3K, EIF4A1, EIF4E, EIF5A, EIF6, ELANE, ELFN1, EMILIN1, EML5, ENC1, ENDOD1, ENO1, ENO2, ENO3, ENOPH1, ENPEP, ENPP3, ENPP4, ENPP6, ENTPD1, ENTPD2, ENTPD5, ENTPD6, EPB41L2, EPCAM, EPDR1, EPHA10, EPHB1, EPHB4, EPHX2, EPN3, EPS8, EPS8L1, EPS8L2, EPX, ERAP1, ERLIN2, ERMN, ERP29, ERP44, ERV3-1, ESAM, ESD, ETFA, ETFB, EVPL, EXOSC9, EXT2, EXTL2, EYS, EZR, F11, F11R, F12, F2, F3, F9, FABP1, FABP3, FABP4, FABP5, FABP5P1, FAH, FAM129A, FAM129B, FAM151A, FAM162A, FAM168B, FAM171A1, FAM209A, FAM20A, FAM20C, FAM212A, FAM213A, FAM213B, FAM26E, FAM3B, FAM3C, FAM49B, FAM63A, FAM65A, FANCA, FAS, FASLG, FASN, FAT1, FAT2, FAT4, FBL, FBLN1, FBLN2, FBLN5, FBLN7, FBN1, FBP1, FBP2, FBXO2, FCER2, FCGBP, FCGR2A, FCGR3A, FCGR3B, FCN2, FCRL4, FERMT3, FETUB, FGA, FGB, FGF9, FGG, FGL1, FGL2, FGR, FH, FHIT, FIBP, FIGNL1, FKBP1A, FKBP2, FKBP4, FKBP5, FLG2, FLNA, FLNB, FLOT1, FLOT2, FLRT2, FMNL1, FN1, FNBP1L, FOLH1, FOLH1B, FOLR1, FREM2, FRK, FRMPD1, FSCN1, FSHB, FSTL1, FTCD, FTH1, FTL, FUCA1, FUCA2, FURIN, FUT11, FUT2, FUT3, FUT6, FUT8, FUZ, FXR2, FXYD2, FXYD3, FYN, FZD4, FZR1, G6PD, GAA, GABRB2, GAL3ST4, GALC, GALE, GALK1, GALK2, GALM, GALNS, GALNT15, GALNT16, GALNT2, GALNT3, GALNT4, GALNT7, GAMT, GANAB, GAPDH, GAREML, GARS, GART, GAS6, GATM, GBA, GBE1, GBP6, GC, GCA, GCK, GCNT3, GDA, GDF15, GDF2, GDI2, GDPD3, GEMIN4, GEN1, GFPT1, GFRA1, GFRA4, GGACT, GGCT, GGH, GGT1, GGT2, GGT3P, GGT6, GGTLC2, GGTLC3, GHITM, GINM1, GIPC1, GIPC2, GJA1, GK, GK2, GLA, GLB1, GLG1, GLIPR2, GLO1, GLOD4, GLRX, GLRX3, GLTP, GLUL, GLYAT, GM2A, GMDS, GMPPA, GMPPB, GNA11, GNA13, GNA14, GNAI1, GNAI2, GNAI3, GNAL, GNAQ, GNAS, GNAZ, GNB1, GNB2, GNB2L1, GNB3, GNB4, GNG10, GNG12, GNG2, GNG4, GNG5, GNG7, GNPDA1, GNPTG, GNS, GOLGA4, GOLGA7, GOLM1, GOLT1A, GOLT1B, GOT1, GOT2, GP1BA, GP2, GP5, GP6, GPA33, GPC1, GPC3, GPC4, GPD1, GPD1L, GPI, GPLD1, GPM6A, GPR155, GPR180, GPRC5A, GPRC5B, GPRC5C, GPT, GPX1, GPX2, GPX3, GPX4, GRB2, GREB1, GRHPR, GRID1, GRM5, GRN, GSN, GSR, GSS, GSTA1, GSTA2, GSTA3, GSTA5, GSTCD, GSTK1, GSTM2, GSTM3, GSTO1, GSTO2, GSTP1, GSTT1, GSTT2, GSTT2B, GUCA2A, GUCA2B, GUSB, GYG1, GYPA, H1FOO, H2AFJ, H2AFV, H2AFX, H2AFY, H2AFY2, H2AFZ, H3F3A, HAAO, HADHB, HAGH, HAO2, HAVCR2, HBA1, HBB, HBM, HBS1L, HBZ, HDAC11, HDDC2, HDHD1, HDHD2, HEATR5B, HEBP1, HEBP2, HEXA, HEXB, HGD, HGS, HIBCH, HID1, HINT1, HINT3, HIRA, HIST1H1B, HIST1H1E, HIST1H2AA, HIST1H2AB, HIST1H2AC, HIST1H2AD, HIST1H2AG, HIST1H2AH, HIST1H2AJ, HIST1H2BC, HIST1H2BD, HIST1H2BH, HIST1H2BL, HIST1H2BM, HIST1H2BN, HIST1H3A, HIST1H4A, HIST2H2AA3, HIST2H2AB, HIST2H2AC, HIST2H2BC, HIST2H2BD, HIST2H2BE, HIST2H2BF, HIST2H3A, HIST3H2A, HIST3H3, HLA-A, HLA-B, HLA-C, HLA-DMA, HLA-DRA, HLA-DRB1, HLA-DRB5, HLA-E, HMCN1, HNMT, HNRNPA1, HNRNPC, HNRNPD, HNRNPDL, HNRNPK, HNRNPL, HNRNPM, HOGA1, HOMER2, HP, HPCAL1, HPD, HPGD, HPN, HPR, HPRT1, HPX, HRG, HRNR, HRSP12, HS6ST2, HSP90AA1, HSP90AA2P, HSP90AB1, HSP90AB2P, HSP90AB3P, HSP90B1, HSP90B2P, HSPA12A, HSPA13, HSPA2, HSPA4, HSPA5, HSPA6, HSPA7, HSPA8, HSPA9, HSPB1, HSPB11, HSPD1, HSPE1, HSPG2, HSPH1, HTRA1, HUWE1, HV207_HUMAN, HV304_HUMAN, HV305_HUMAN, HV311_HUMAN, HV319_HUMAN, HV320_HUMAN, HV321_HUMAN, HYAL1, HYOU1, IAH1, IARS, ICAM1, ICAM2, ICAM3, ICOSLG, IDH1, IDH2, IDUA, IFITM3, IFT20, IGF2, IGF2R, IGFALS, IGFBP2, IGFBP3, IGFBP6, IGFBP7, IGHA1, IGHA2, IGHD, IGHG1, IGHG2, IGHG3, IGHG4, IGHM, IGHV3-23, IGKC, IGKV1-5, IGKV1D-16, IGLC1, IGLC2, IGLC7, IGLL1, IGLL5, IGSF11, IGSF8, IL10RB, IL18, IL18BP, IL1RN, IL6ST, IMPA1, IMPDH2, INADL, INHBC, INPP5A, INSR, IQCB1, IQCG, IQGAP1, IQGAP2, IRF6, IRG1, ISLR, ISOC1, IST1, ITCH, ITFG1, ITFG3, ITGA1, ITGA2B, ITGA3, ITGA4, ITGAL, ITGAM, ITGAV, ITGB1, ITGB1BP1, ITGB2, ITGB3, ITGB4, ITGB5, ITGB6, ITGB7, ITGB8, ITIH1, ITIH2, ITIH3, ITIH4, ITLN1, ITM2B, ITM2C, ITSN2, IVL, JADE2, JCHAIN, JMJD8, JUP, KALRN, KCNG2, KCNMA1, KCTD12, KDELR2, KHK, KHSRP, KIAA0319L, KIAA1324, KIF12, KIF27, KIF3A, KIF3B, KIFAP3, KIFC3, KIRREL, KL, KLK1, KLK11, KLK12, KLK13, KLK14, KLK2, KLK3, KLKB1, KMO, KNG1, KPNA4, KPNB1, KPRP, KRT1, KRT10, KRT12, KRT13, KRT14, KRT15, KRT16, KRT17, KRT18, KRT19, KRT2, KRT24, KRT25, KRT26, KRT27, KRT28, KRT3, KRT31, KRT32, KRT33B, KRT34, KRT35, KRT36, KRT37, KRT38, KRT5, KRT6A, KRT6B, KRT6C, KRT7, KRT71, KRT72, KRT73, KRT74, KRT75, KRT76, KRT77, KRT78, KRT79, KRT8, KRT84, KRT86, KRT89P, KRT9, KV101_HUMAN, KV105_HUMAN, KV106_HUMAN, KV107_HUMAN, KV108_HUMAN, KV111_HUMAN, KV115_HUMAN, KV118_HUMAN, KV119_HUMAN, KV120_HUMAN, KV121_HUMAN, KV122_HUMAN, KV123_HUMAN, KV125_HUMAN, KV201_HUMAN, KV202_HUMAN, KV203_HUMAN, KV204_HUMAN, KV205_HUMAN, KV206_HUMAN, KV301_HUMAN, KV302_HUMAN, KV303_HUMAN, KV307_HUMAN, KV308_HUMAN, KV309_HUMAN, KV311_HUMAN, KV312_HUMAN, KV403_HUMAN, LAD1, LAIR1, LAMA2, LAMA3, LAMA4, LAMA5, LAMB1, LAMB2, LAMC1, LAMP1, LAMP2, LAMTOR1, LAMTOR2, LAMTOR3, LANCL1, LAP3, LASP1, LAT2, LBP, LCAT, LCK, LCN1, LCN2, LCP1, LDHA, LDHAL6A, LDHB, LDHC, LDLR, LGALS1, LGALS3, LGALS3BP, LGALS7, LGALS7B, LGALS8, LGALS9, LGMN, LHB, LIFR, LILRA5, LILRB4, LILRP2, LIN7A, LIN7C, LIPA, LMAN1, LMAN2, LMNB2, LOXL4, LPAL2, LPL, LPO, LPPR3, LRCH4, LRG1, LRP2, LRP5, LRRC15, LRRC16A, LRRC26, LRRC57, LRRK2, LRRN4, LSM6, LSP1, LSR, LTA4H, LTBP2, LTBP3, LTBP4, LTF, LUM, LUZP1, LV102_HUMAN, LV104_HUMAN, LV107_HUMAN, LV205_HUMAN, LV211_HUMAN, LV301_HUMAN, LV302_HUMAN, LV403_HUMAN, LV605_HUMAN, LXN, LY75, LYN, LYNX1, LYPD2, LYPLA1, LYPLA2, LYPLAL1, LYVE1, LYZ, MAGEF1, MAL2, MAN1A1, MAN1A2, MAN1C1, MAN2A1, MAN2B1, MAN2B2, MAOB, MAP2K1, MAP4, MAPK1, MAPK14, MAPK3, MAPKAPK2, MARC2, MARCKS, MARCKSL1, MARK3, MARS, MASP2, MAT2B, MB, MBD5, MBLAC2, MCF2, MDH1, MDH2, MDP1, MEGF8, MEP1A, MESP2, MEST, METRNL, METTL7A, MFAP4, MFGE8, MFI2, MGAM, MGAT1, MGAT4A, MGAT5, MGP, MGRN1, MGST3, MID2, MIEN1, MIF, MINK1, MINPP1, MIOX, MITD1, MLLT3, MLPH, MME, MMP12, MMP24, MMP7, MMP9, MMRN2, MNDA, MOB1A, MOB1B, MOCS2, MOGAT1, MOGS, MON2, MPDU1, MPHOSPH6, MPHOSPH8, MPI, MPO, MPP5, MPP6, MPST, MRAS, MRGPRF, MRPL23, MS4A1, MS4A2, MSN, MSRA, MST1, MTAP, MTCH1, MTCH2, MTHFD1, MTM1, MTMR11, MTMR2, MTPN, MUC1, MUC13, MUC16, MUC19, MUC21, MUC4, MUC5AC, MUC5B, MUC7, MUCB_HUMAN, MUM1L1, MVB12A, MVB12B, MVK, MVP, MXRA5, MXRA8, MYADM, MYCBP2, MYDGF, MYH10, MYH11, MYH13, MYH14, MYH3, MYH7B, MYH9, MYL12A, MYL12B, MYL6, MYL6B, MYLK, MYLK4, MYO15A, MYO1B, MYO1C, MYO1D, MYO1E, MYO1G, MYO5A, MYO5B, MYO5C, MYO6, MYO7B, MYOC, MYOF, N4BP2L2, N6AMT2, NAA16, NAA50, NAAA, NACA, NAGA, NAGK, NAGLU, NAIP, NAMPT, NANS, NAPA, NAPB, NAPEPLD, NAPG, NAPRT, NAPSA, NAPSB, NARS, NAT8, NBR1, NCALD, NCAM1, NCAPG, NCCRP1, NCKAP1, NCKAP1L, NCL, NCOA3, NCS1, NCSTN, NDRG1, NDRG2, NDRG3, NDUFA13, NDUFA2, NDUFA4, NDUFA4P1, NDUFB1, NDUFB10, NDUFB3, NDUFB4, NDUFB9, NEB, NEBL, NEDD4, NEDD4L, NEDD8, NEGR1, NEU1, NFASC, NFE2L1, NHLRC3, NID1, NID2, NIPBL, NIT1, NIT2, NKX6-1, NLRP4, NME1, NME2, NME2P1, NME3, NOX3, NPAP1, NPC1, NPC2, NPEPPS, NPEPPSL1, NPHS1, NPHS2, NPNT, NPPC, NPR3, NPRL3, NQO1, NQO2, NR2C2AP, NRAS, NRF1, NRG1, NSF, NT5C, NT5E, NTPCR, NUBP1, NUBP2, NUCB1, NUCB2, NUDCD2, NUDT1, NUDT14, NUDT19, NUDT3, NUDT5, NUDT9, NUMA1, NUTF2, NXPE4, OAF, OCRL, OGFOD3, OGN, OLA1, OLFM4, OLR1, OMD, OPCML, OR11L1, ORM1, ORM2, OSBPL1A, OSCAR, OSTF1, OTUB1, OXSR1, P2RX4, P3H1, P4HB, PA2G4, PABPC1, PABPC1L, PABPC1L2A, PABPC3, PACSIN2, PACSIN3, PADI1, PADI2, PAFAH1B1, PAFAH1B2, PAFAH1B3, PAH, PAICS, PAM, PAPPA2, PARD6B, PARK7, PARP4, PBLD, PCBD1, PCBP1, PCBP2, PCBP3, PCDH11X, PCDH12, PCDH15, PCDHGB5, PCDHGC3, PCDHGC5, PCK1, PCK2, PCLO, PCMT1, PCNA, PCNXL4, PCOLCE, PCOLCE2, PCSK1N, PCYOX1, PDCD10, PDCD1LG2, PDCD2, PDCD5, PDCD6, PDCD6IP, PDDC1, PDE8A, PDGFC, PDGFD, PDGFRB, PDHB, PDIA3, PDIA6, PDLIM2, PDXK, PDXP, PDZK1, PDZK1IP1, PEBP1, PEBP4, PECAM1, PEF1, PEPD, PEX1, PEX11B, PFAS, PFDN2, PFKL, PFKM, PFKP, PFN1, PFN2, PGA3, PGA4, PGA5, PGAM1, PGAM2, PGAM4, PGC, PGD, PGK1, PGK1P2, PGK2, PGLS, PGLYRP1, PGLYRP2, PGM1, PGM2, PGRMC1, PHB, PHB2, PHGDH, PHIP, PHLDA3, PHPT1, PI15, PI16, PI3, PI4KA, PIGR, PIK3C2A, PIK3IP1, PIKFYVE, PILRA, PIN4, PIP, PIP4K2C, PITPNA, PITPNB, PKD1, PKD1L3, PKD2, PKHD1, PKLR, PKM, PKP1, PLA1A, PLA2G15, PLA2G2A, PLA2R1, PLAA, PLAT, PLAU, PLAUR, PLBD2, PLCB1, PLCD1, PLCG2, PLD3, PLEC, PLEKHA1, PLEKHA7, PLG, PLLP, PLOD1, PLOD2, PLOD3, PLP2, PLS1, PLSCR1, PLSCR4, PLVAP, PLXDC2, PLXNA1, PLXNB2, PM20D1, PM20D2, PMEL, PMM2, PMP2, PMVK, PNP, PNPO, PODXL, POGLUT1, POLG, POLG2, POLR2D, PON1, PON3, POTEE, POTEF, POTEI, POTEJ, POTEKP, PPA1, PPA2, PPAP2A, PPAP2B, PPCS, PPFIA2, PPIA, PPIAL4A, PPIAP10, PPIB, PPIC, PPIL1, PPL, PPM1L, PPP1CA, PPP1CB, PPP1R7, PPP2CA, PPP2CB, PPP2R1A, PPP2R1B, PPP2R4, PPP3CC, PPT1, PPT2, PPY, PRADC1, PRCP, PRDX1, PRDX2, PRDX3, PRDX4, PRDX5, PRDX6, PRELP, PRF1, PRG2, PRKACA, PRKACB, PRKAG1, PRKAR2A, PRKAR2B, PRKCA, PRKCB, PRKCD, PRKCH, PRKCI, PRKCZ, PRKD2, PRKRIP1, PRNP, PROCR, PROM1, PROM2, PROS1, PROSC, PROZ, PRPH, PRPH2, PRPS2, PRR27, PRRC2A, PRSS1, PRSS23, PRSS3, PRSS58, PRSS8, PRTN3, PSAP, PSAT1, PSCA, PSG4, PSMA1, PSMA2, PSMA3, PSMA4, PSMA5, PSMA6, PSMA7, PSMA8, PSMB1, PSMB2, PSMB3, PSMB4, PSMB5, PSMB6, PSMB7, PSMB8, PSMB9, PSMC5, PSMC6, PSMD1, PSMD11, PSMD12, PSMD13, PSMD14, PSMD2, PSMD3, PSMD6, PSMD7, PSMD8, PSME1, PSME2, PTBP1, PTER, PTGDS, PTGES3, PTGR1, PTGR2, PTGS1, PTH1R, PTMA, PTMAP4, PTP4A1, PTP4A2, PTPMT1, PTPN13, PTPN23, PTPN6, PTPRA, PTPRC, PTPRD, PTPRF, PTPRG, PTPRJ, PTPRO, PTPRS, PTPRU, PTRHD1, PTTG1IP, PVALB, PVR, PVRL2, PVRL4, PXDN, PYGB, PYGL, PYGM, PZP, QDPR, QPCT, QPRT, QSOX1, RAB10, RAB11A, RAB11B, RAB13, RAB14, RAB15, RAB17, RAB18, RAB19, RAB1A, RAB1B, RAB21, RAB22A, RAB23, RAB25, RAB27A, RAB27B, RAB29, RAB2A, RAB2B, RAB33B, RAB34, RAB35, RAB3B, RAB3D, RAB3GAP1, RAB43, RAB4A, RAB5A, RAB5B, RAB5C, RAB6A, RAB7A, RAB8A, RAB8B, RAB9A, RAC1, RAC2, RAC3, RACGAP1, RAI1, RALA, RALB, RAN, RAP1A, RAP1B, RAP1GDS1, RAP2A, RAP2B, RAP2C, RAPGEF3, RARRES1, RARRES2, RARS, RASAL3, RASSF9, RBBP9, RBKS, RBL2, RBM15, RBMX, RBP4, RBP5, RBSN, RCAN1, RDX, REEP2, REEP5, REG1A, REG1B, RELT, RENBP, RETN, REXO2, RFC1, RFNG, RFTN1, RGMA, RHCG, RHEB, RHEBP1, RHOA, RHOB, RHOBTB3, RHOC, RHOF, RHOG, RHOJ, RHOQ, RHOT2, RILPL2, RIMS2, RMRP, RNASE1, RNASE2, RNASE3, RNASE4, RNASE6, RNASE7, RNASEH1, RNASEH1P1, RNASET2, RND3, RNF11, RNF149, RNH1, RNPEP, ROBO2, ROBO4, RP1L1, RP2, RPE, RPL10A, RPL11, RPL12, RPL13AP3, RPL14, RPL15, RPL17, RPL22, RPL23, RPL23A, RPL24, RPL26, RPL26L1, RPL27, RPL28, RPL3, RPL30, RPL31, RPL34, RPL35A, RPL37A, RPL4, RPL5, RPL7, RPL7A, RPLP0, RPLP1, RPLP2, RPS10, RPS11, RPS13, RPS14, RPS15A, RPS16, RPS17, RPS18, RPS18P5, RPS19, RPS2, RPS20, RPS25, RPS26, RPS26P32, RPS26P47, RPS27A, RPS28, RPS29, RPS3, RPS3A, RPS4X, RPS5, RPS7, RPS8, RPS9, RPSA, RRAS, RRAS2, RREB1, RRM1, RRM2B, RSL24D1, RSU1, RTN3, RTN4, RTN4R, RTN4RL1, RTN4RL2, RUSC2, RUVBL1, RUVBL2, RYR1, RYR2, S100A10, S100A11, S100A11P1, S100A13, S100A14, S100A16, S100A4, S100A6, S100A7, S100A8, S100A9, S100P, SAA1, SAA2, SAA4, SAFB2, SAMM50, SAR1A, SARS, SARS2, SAT2, SBSN, SCAMP2, SCAMP3, SCARB1, SCARB2, SCEL, SCGB1A1, SCGB1D1, SCGB3A1, SCIN, SCLT1, SCN10A, SCN11A, SCNN1A, SCNN1B, SCNN1G, SCP2, SCPEP1, SCRIB, SCRN2, SDC1, SDC4, SDCBP, SDCBP2, SDF4, SDHB, SDK1, SDSL, SEC11A, SEC13, SEC14L2, SEC14L3, SECTM1, SELENBP1, SEMA3B, SEMA3C, SEMA3G, SEMA5A, SEMG1, SEMG2, SEP15, SEPP1, SEPT11, SEPT2, SEPT6, SEPT7, SEPT9, SERBP1, SERINC1, SERINC2, SERINC5, SERPINA1, SERPINA10, SERPINA3, SERPINA4, SERPINA5, SERPINA6, SERPINA7, SERPINB1, SERPINB12, SERPINB13, SERPINB3, SERPINB4, SERPINB5, SERPINB6, SERPINB8, SERPINB9, SERPINC1, SERPIND1, SERPINE1, SERPINF1, SERPINF2, SERPING1, SERPINH1, SERPINI1, SERPINI2, SFN, SFRP1, SFT2D2, SFTPA1, SFTPA2, SGPP2, SGSH, SH3BGRL, SH3BGRL2, SH3BGRL3, SH3BP4, SH3D21, SH3GL2, SH3GL3, SH3GLB1, SHBG, SHISA5, SHMT1, SHMT2, SHROOM2, SI, SIAE, SIRPA, SIRPB1, SIT1, SKP1, SLA2, SLAMF1, SLAMF6, SLC12A1, SLC12A2, SLC12A3, SLC12A9, SLC13A2, SLC13A3, SLC15A2, SLC16A1, SLC18A1, SLC19A1, SLC1A1, SLC1A4, SLC1A5, SLC20A2, SLC22A11, SLC22A12, SLC22A13, SLC22A2, SLC22A5, SLC22A6, SLC22A8, SLC23A1, SLC23A2, SLC25A1, SLC25A16, SLC25A25, SLC25A3, SLC25A5, SLC26A11, SLC26A2, SLC26A4, SLC26A9, SLC27A2, SLC2A1, SLC2A3, SLC2A4, SLC2A5, SLC30A7, SLC35F6, SLC36A2, SLC37A2, SLC38A1, SLC38A2, SLC39A4, SLC39A5, SLC3A1, SLC3A2, SLC44A1, SLC44A2, SLC44A4, SLC46A3, SLC4A1, SLC4A4, SLC5A1, SLC5A10, SLC5A12, SLC5A2, SLC5A5, SLC5A8, SLC5A9, SLC6A13, SLC6A14, SLC6A19, SLC6A20, SLC7A5, SLC7A8, SLC9A1, SLC9A3, SLC9A3R1, SLC9A3R2, SLCO4C1, SLIT2, SLK, SLPI, SLURP1, SMC2, SMIM1, SMIM24, SMO, SMOX, SMPD1, SMPDL3A, SMPDL3B, SMR3B, SMS, SMURF1, SNAP23, SNCG, SND1, SNED1, SNF8, SNRPB, SNRPD2, SNRPD3, SNRPE, SNTB2, SNUPN, SNX12, SNX18, SNX2, SNX29, SNX3, SNX9, SOAT1, SOAT2, SOD1, SOD2, SOD3, SOGA1, SORD, SORL1, SP8, SPAG9, SPAM1, SPARCL1, SPAST, SPEN, SPG11, SPHKAP, SPINK1, SPINK5, SPINT1, SPN, SPON2, SPP1, SPP2, SPPL2A, SPR, SPRR1B, SPRR3, SPTAN1, SPTBN1, SPTBN4, SPTBN5, SQSTM1, SRC, SRI, SRP14, SRP9, SRPR, SRSF1, SRSF2, SRSF7, SSBP1, SSC4D, SSR4, ST13, ST13P4, ST14, ST3GAL1, ST3GAL4, ST3GAL6, ST6GAL1, STAMBP, STAU1, STEAP4, STK10, STK11, STK19B, STK24, STK25, STK26, STK4, STMN1, STOM, STRIP1, STUB1, STX12, STX2, STX3, STX4, STX7, STXBP1, STXBP2, STXBP3, STXBP4, SUB1, SUCLA2, SUCLG1, SUCNR1, SULT1C2, SULT1C4, SULT2B1, SUMO2, SUMO3, SUSD2, SVIP, SYAP1, SYCP2, SYNE2, SYNGR2, SYPL1, SYT7, SYTL1, SZT2, TAB3, TAC3, TACR1, TACSTD2, TAF1B, TAF6L, TAGLN2, TALDO1, TAOK1, TARS, TAX1BP1, TAX1BP3, TBB8L_HUMAN, TBC1D10A, TBC1D15, TBC1D21, TBC1D4, TBCA, TCEB2, TCN2, TCP1, TCTN3, TECTA, TEKT3, TEX14, TEX264, TF, TFF2, TFF3, TFG, TFRC, TGFBI, TGFBR3, TGFBRAP1, TGM1, TGM2, TGM3, TGM4, THBS1, THBS4, THRAP3, THRB, THSD4, THSD7A, THY1, TIAL1, TIAM2, TIMP1, TIMP2, TIMP3, TINAGL1, TKFC, TKT, TLN1, TM7SF3, TM9SF2, TMBIM1, TMC4, TMC5, TMC6, TMC8, TMED10, TMED4, TMED7, TMED9, TMEM106A, TMEM106B, TMEM109, TMEM132A, TMEM192, TMEM2, TMEM205, TMEM256, TMEM27, TMEM33, TMEM38A, TMEM52B, TMEM59, TMEM63A, TMEM8A, TMPRSS11B, TMPRSS11D, TMPRSS2, TNFAIP3, TNFRSF8, TNFSF10, TNFSF13, TNIK, TNPO1, TNXA, TNXB, TOLLIP, TOM1, TOM1L1, TOM1L2, TOMM40, TOMM70A, TOR1A, TOR1B, TOR3A, TOX4, TP53I3, TPI1, TPM3, TPM4, TPMT, TPP1, TPPP3, TPRG1L, TPST2, TPT1, TPT1L_HUMAN, TRABD2B, TRAF3, TRAP1, TREH, TRHDE, TRIM23, TRIM36, TRIP10, TRMT10A, TRMT112, TRPV6, TSG101, TSPAN1, TSPAN15, TSPAN3, TSPAN6, TSPAN8, TSPO, TST, TSTA3, TTC38, TTN, TTR, TTYH3, TUBA1A, TUBA1B, TUBA4A, TUBB, TUBB1, TUBB2A, TUBB3, TUBB4A, TUBB4B, TUBB6, TUBB8, TUBGCP6, TUFM, TWF2, TWSG1, TXN, TXNDC16, TXNDC17, TXNDC5, TXNDC8, TXNL1, TXNRD1, TYK2, UACA, UBA1, UBA52, UBAC1, UBASH3A, UBB, UBC, UBE2D2, UBE2D3, UBE2G1, UBE2K, UBE2L3, UBE2M, UBE2N, UBE2NL, UBE2V1, UBE2V2, UBL3, UBL4A, UBXN6, UCHL1, UCHL3, UEVLD, UFC1, UFM1, UFSP1, UGDH, UGGT1, UGP2, UGT1A6, UGT1A9, UGT2B7, UMOD, UPB1, UPK1A, UPK1B, UPK2, UPK3A, UPK3B, UQCR10, UQCRC2, URM1, USMG5, USP14, UTRN, UXS1, VAMP2, VAMP5, VAMP7, VAMP8, VASN, VASP, VAT1, VAV3, VCAM1, VCL, VCP, VDAC1, VDAC1P5, VDAC2, VDAC3, VIL1, VIM, VMO1, VNN1, VPS13C, VPS13D, VPS25, VPS26A, VPS28, VPS29, VPS35, VPS36, VPS37B, VPS37C, VPS37D, VPS4A, VPS4B, VPS72, VSIG2, VSIG4, VTA1, VTN, VWA1, VWA2, VWF, WARS, WAS, WASF2, WASF3, WASL, WBSCR17, WDR1, WDR60, WFDC2, WISP2, WIZ, WNT5A, WNT5B, WNT9A, WWP1, WWP2, XPC, XPNPEP1, XPNPEP2, XPNPEP3, XYLB, YBX1, YES1, YKT6, YWHAB, YWHAE, YWHAG, YWHAH, YWHAQ, YWHAZ, ZBTB8OS, ZCCHC11, ZDHHC1, ZDHHC15, ZG16B, ZMPSTE24, ZNF114, ZNF160, ZNF260, ZNF420, ZNF445, ZNF486, ZNF711, ZNF763, ZNHIT6, ZSCAN23]",
        "OverViewTerm" : "FALSE",
        "name" : "extracellular%20membrane-bounded%20organelle",
        "Term_PValue_Corrected_with_Bonferroni_step_down" : 1.0158939188178002E-208,
        "Group_PValue_Corrected_with_Bonferroni_step_down" : "{Group82=1.108273677980316E-172}",
        "CEREBRAL_DOWNSTRAM_INFO" : "",
        "Term_PValue" : 2.7531000509967487E-211,
        "GOTerm" : "extracellular membrane-bounded organelle",
        "shared_name" : "extracellular%20membrane-bounded%20organelle",
        "CEREBRAL_LOCALIZATION_INFO" : "",
        "Number_of_genes_grouped" : 40,
        "UNIQUE_ID" : "GO:0065010",
        "CEREBRAL_DOWNSTRAM_INFO_ALL" : "",
        "UniProtKB_AC" : ""
      },
      "position" : {
        "x" : 2616.079676541325,
        "y" : 3381.690026534663
      },
      "selected" : false
    }, {
      "data" : {
        "id" : "1632",
        "GOID" : "GO:0061695",
        "GOLevels" : "[5]",
        "Ontology_Source" : "GO_CellularComponent_25.08.2015_03h05",
        "SUID" : 1632,
        "_Associated_Genes" : 6.0931901931762695,
        "Associated_Genes_Found" : "[AFM, HSPD1, PFKL, PFKM, POLDIP2, POLR2C, POLR2E, POLR2L, PRKAA1, PRKACB, PRKAR1A, PRKAR2A, PRKAR2B, PRPS1, PRPS1L1, RPRD1B, SORBS1]",
        "GOGroups" : "[Group16, Group64, Group83]",
        "ENSEMBL_GENE_ID" : "",
        "Group_PValue" : "{Group16=0.9113086467145299, Group64=0.16307659124008336, Group83=0.020989607939963007}",
        "Cluster" : "",
        "selected" : false,
        "Common_Genes" : "",
        "Nr_Genes" : 17.0,
        "CEREBRAL_LOCALIZATION_INFO_ALL" : "",
        "All_Associated_Genes" : "[2xPFKL, 3xPFKL, ACVR1, ACVR1B, ACVR1C, AFM, AKAP4, ATG13, ATG14, ATP, BCCIP, BECN1, BRD4, CAB39, CCNA2, CCNB3, CCND1, CCND2, CCND3, CCNE1, CCNE2, CCNH, CCNK, CCNT1, CCNY, CD3EAP, CDC73, CDK kinase module, CDK12, CDK13, CDK14, CDK2, CDK4, CDK6, CDK7, CDK9, CDKN1A, CHD6, CHRAC1, CHUK, CLSTN1, CPSF3L, CRCP, CTR9, Ccnd2, CycC-CDK8 complex, DAB2, DNA2, DNAJA3, Death-associated protein kinase 1 - calmodulin complex, EDF1, ENG, ERC1, ERCC1, ERCC2, ERCC3, ERCC4, ERCC5, ERN1, F6TDL0_HUMAN, GCOM2, GTF2A1, GTF2A1L, GTF2A2, GTF2E1, GTF2E2, GTF2F1, GTF2F2, GTF2H1, GTF2H2, GTF2H3, GTF2H4, HELB, HOXC10, HSPD1, IKBKB, IKBKG, IMP:, INSR, INTS1, INTS10, INTS12, INTS2, INTS3, INTS4, INTS5, INTS6, INTS7, INTS8, INTS9, IRS1, KAT2A, KDM5A, KIAA2022, LEO1, MAD2L2, MAP3K13, MAP3K5, MAP3K7, MCM3, MED1, MED14, MED17, MED18, MED31, MED6, MED8, MMS19, MNAT1, MSLN, MTOR, MYO6, NEK10, NRBF2, NUAK1, NUAK2, PAF1, PAPD4, PAPPA-AS1, PEX2, PFKFB1, PFKFB1 dimer, PFKFB3 dimer, PFKFB4 dimer, PFKL, PFKL tetramer, PFKM, PFKM tetramer, PFKP tetramer, PHKA1, PHKA2, PHKB, PHKG1, PHKG2, PIK3C2A, PIK3C2B, PIK3C2G, PIK3C3, PIK3C3-C2 complex, PIK3CA, PIK3CB, PIK3CD, PIK3CG, PIK3R1, PIK3R2, PIK3R3, PIK3R4, PIK3R5, PIK3R6, PKM2 tetramer, POLA1, POLA2, POLD1, POLD3, POLD4, POLDIP2, POLE, POLE2, POLE3, POLE4, POLG, POLG-POLG2 complex, POLR1A, POLR1B, POLR1C, POLR1D, POLR1E, POLR2A, POLR2B, POLR2C, POLR2D, POLR2E, POLR2F, POLR2G, POLR2H, POLR2I, POLR2J, POLR2J2, POLR2J3, POLR2K, POLR2L, POLR2M, POLR3A, POLR3B, POLR3C, POLR3D, POLR3E, POLR3F, POLR3G, POLR3GL, POLR3H, POLR3K, PPARGC1A, PRDX3, PRKAA1, PRKAA2, PRKAB1, PRKAB2, PRKACA, PRKACB, PRKAG1, PRKAG2, PRKAG3, PRKAR1A, PRKAR1B, PRKAR2A, PRKAR2B, PRKCA, PRPS1, PRPS1L1, PRPSAP1, PRPSAP2, PUF60, PYCARD, PYDC1, RAP30-RAP74 complex, RAPGEF3, RAPGEF4, RB1CC1, RECQL5, REV3L, RPAP2, RPRD1A, RPRD1B, RPRD2, RTF1, SHFM1, SNW1, SORBS1, STON1-GTF2A1L, SUPT3H, TADA3, TAF1, TAF10, TAF11, TAF12, TAF13, TAF1L, TAF2, TAF3, TAF4, TAF4B, TAF5, TAF5L, TAF6, TAF7, TAF7L, TAF8, TAF9, TAF9B, TBC1D5, TBP, TBPL1, TERT, TGFBR1, TGFBR2, TP53, TRIM40, TRRAP, TWISTNB, ULK1, URI1, UVRAG, VAC14, WDR61, ZNF768, ZNRD1, phosphoinositide 3-kinase complex, polymerase alpha-primase complex]",
        "OverViewTerm" : "TRUE",
        "name" : "transferase%20complex,%20transferring%20phosphorus-containing%20groups",
        "Term_PValue_Corrected_with_Bonferroni_step_down" : 1.0,
        "Group_PValue_Corrected_with_Bonferroni_step_down" : "{Group16=1.0, Group64=1.0, Group83=0.8185947096585573}",
        "CEREBRAL_DOWNSTRAM_INFO" : "",
        "Term_PValue" : 1.0,
        "GOTerm" : "transferase complex, transferring phosphorus-containing groups",
        "shared_name" : "transferase%20complex,%20transferring%20phosphorus-containing%20groups",
        "CEREBRAL_LOCALIZATION_INFO" : "",
        "Number_of_genes_grouped" : 20,
        "UNIQUE_ID" : "GO:0061695",
        "CEREBRAL_DOWNSTRAM_INFO_ALL" : "",
        "UniProtKB_AC" : ""
      },
      "position" : {
        "x" : 2161.643387736345,
        "y" : 2866.209793027432
      },
      "selected" : false
    }, {
      "data" : {
        "id" : "1631",
        "GOID" : "GO:0060205",
        "GOLevels" : "[4, 5, 6, 7, 8, 9]",
        "Ontology_Source" : "GO_CellularComponent_25.08.2015_03h05",
        "SUID" : 1631,
        "_Associated_Genes" : 26.373626708984375,
        "Associated_Genes_Found" : "[A2M, ACTN1, ALB, APOA1, APOB, APOE, CALR, CLU, F13A1, FGA, GNAI2, HPR, HPX, HRG, HSP90AA1, HSP90B1, KNG1, PLG, SERPINA1, SERPINF2, TF, THBS1, TMSB4X, VWF]",
        "GOGroups" : "[Group63, Group67]",
        "ENSEMBL_GENE_ID" : "",
        "Group_PValue" : "{Group63=6.021130181092847E-6, Group67=4.466659430450415E-7}",
        "Cluster" : "",
        "selected" : false,
        "Common_Genes" : "",
        "Nr_Genes" : 24.0,
        "CEREBRAL_LOCALIZATION_INFO_ALL" : "",
        "All_Associated_Genes" : "[A2M, ACTN1, ACTN2, ACTN4, ADA, ALB, ALDOA, APOA1, APOB, APOE, APP, C1QTNF1, CALR, CFD, CLU, DBH, DEFA1, DEFA1A3, DEFA3, DEFA5, DLC1, EGF, F13A1, F3, F5, F8, FASLG, FGA, FGB, FGG, FIGF, FN1, GAS6, GCG, GHRL, GIP, GNAI2, HBA1, HBB, HGF, HP, HPR, HPX, HRG, HSP90AA1, HSP90B1, HSPH1, HYOU1, IGF1, IGF2, IL6, INS, KNG1, KRT89P, LEFTY2, LTF, MMRN1, NRG1, PCSK1, PCSK2, PDGFA, PDGFB, PF4, PIKFYVE, PLG, POMC, PPBP, PROS1, SAA1, SCG3, SCGB3A2, SERPINA1, SERPINE1, SERPINF2, SERPING1, SGCG, SOS1, SPARC, SRGN, TF, TGFB1, TGFB2, TGFB3, THBS1, TIMP1, TMSB4X, VEGFA, VEGFB, VEGFC, VWF, ZG16]",
        "OverViewTerm" : "TRUE",
        "name" : "cytoplasmic%20membrane-bounded%20vesicle%20lumen",
        "Term_PValue_Corrected_with_Bonferroni_step_down" : 5.674306140724596E-7,
        "Group_PValue_Corrected_with_Bonferroni_step_down" : "{Group63=4.154579824954064E-4, Group67=3.3053279785333075E-5}",
        "CEREBRAL_DOWNSTRAM_INFO" : "",
        "Term_PValue" : 1.714291885415286E-9,
        "GOTerm" : "cytoplasmic membrane-bounded vesicle lumen",
        "shared_name" : "cytoplasmic%20membrane-bounded%20vesicle%20lumen",
        "CEREBRAL_LOCALIZATION_INFO" : "",
        "Number_of_genes_grouped" : 30,
        "UNIQUE_ID" : "GO:0060205",
        "CEREBRAL_DOWNSTRAM_INFO_ALL" : "",
        "UniProtKB_AC" : ""
      },
      "position" : {
        "x" : 2842.7084313492524,
        "y" : 3792.142885452835
      },
      "selected" : false
    }, {
      "data" : {
        "id" : "1630",
        "GOID" : "GO:0060170",
        "GOLevels" : "[3, 4, 5, 6, 7, 8]",
        "Ontology_Source" : "GO_CellularComponent_25.08.2015_03h05",
        "SUID" : 1630,
        "_Associated_Genes" : 8.641975402832031,
        "Associated_Genes_Found" : "[CLTB, EHD1, EHD3, GNAT1, GNAT2, PRPH, SNAP29]",
        "GOGroups" : "[Group68, Group7]",
        "ENSEMBL_GENE_ID" : "",
        "Group_PValue" : "{Group68=0.11474675214997315, Group7=0.05742599913156478}",
        "Cluster" : "",
        "selected" : false,
        "Common_Genes" : "",
        "Nr_Genes" : 7.0,
        "CEREBRAL_LOCALIZATION_INFO_ALL" : "",
        "All_Associated_Genes" : "[ABCA4, ARL13B, ARL4D, ARL6, BBS1, BBS2, BBS4, BBS5, BBS7, BBS9, CASK, CD24, CDHR1, CLTB, CNGA1, CNGA2, CNGA4, CNGB1, CYS1, DHRS3, DRD1, DRD2, DRD5, EHD1, EHD3, EPS15, EVC, EVC2, GNAT1, GNAT2, GNB1, GNGT1, GPR161, GRK1, GUCA1A, GUCA1B, GUCA1C, GUCY2D, GUCY2F, HHIP, MCHR1, NAPEPLD, OPN1LW, OPN1MW, OPN1SW, PDE6A, PDE6B, PDE6G, PHLPP2, PKD1, PKD1L1, PKD2, PKD2L1, PRKD2, PROM1, PROM2, PRPH, PRPH2, PTCH1, RHO, ROM1, SCNN1A, SEPT2, SEPT6, SHANK2, SHANK3, SMO, SMOX, SNAP29, SPTBN5, SSTR3, TAS2R4, TAS2R43, TAS2R46, TCTN2, TCTN3, TMEM17, TMEM231, TMEM67, TTC8, UMOD]",
        "OverViewTerm" : "FALSE",
        "name" : "ciliary%20membrane",
        "Term_PValue_Corrected_with_Bonferroni_step_down" : 1.0,
        "Group_PValue_Corrected_with_Bonferroni_step_down" : "{Group68=1.0, Group7=1.0}",
        "CEREBRAL_DOWNSTRAM_INFO" : "",
        "Term_PValue" : 0.3628998045629992,
        "GOTerm" : "ciliary membrane",
        "shared_name" : "ciliary%20membrane",
        "CEREBRAL_LOCALIZATION_INFO" : "",
        "Number_of_genes_grouped" : 10,
        "UNIQUE_ID" : "GO:0060170",
        "CEREBRAL_DOWNSTRAM_INFO_ALL" : "",
        "UniProtKB_AC" : ""
      },
      "position" : {
        "x" : 3144.3986257864744,
        "y" : 3842.054818510427
      },
      "selected" : false
    }, {
      "data" : {
        "id" : "1629",
        "GOID" : "GO:0055038",
        "GOLevels" : "[4, 5, 6, 7, 8, 9, 10]",
        "Ontology_Source" : "GO_CellularComponent_25.08.2015_03h05",
        "SUID" : 1629,
        "_Associated_Genes" : 15.55555534362793,
        "Associated_Genes_Found" : "[EHD1, EHD3, EHD4, NDRG1, RAB10, RAB12, RAP2C]",
        "GOGroups" : "[Group61]",
        "ENSEMBL_GENE_ID" : "",
        "Group_PValue" : "{Group61=0.028939427306796967}",
        "Cluster" : "",
        "selected" : false,
        "Common_Genes" : "",
        "Nr_Genes" : 7.0,
        "CEREBRAL_LOCALIZATION_INFO_ALL" : "",
        "All_Associated_Genes" : "[ACAP1, ARF6, ATP11B, CLIP3, EHD1, EHD2, EHD3, EHD4, LAMP5, MICALL1, NDRG1, PACSIN2, PLEKHB2, RAB10, RAB11A, RAB11B, RAB11FIP2, RAB11FIP3, RAB11FIP4, RAB11FIP5, RAB12, RAB13, RAB17, RAB43, RAB8A, RAP2A, RAP2B, RAP2C, RFFL, SCAMP1, SCAMP2, SCAMP5, SLC26A7, SLC39A4, SLC9A6, SLC9A7, SYT5, TFRC, WASH1, WASH2P, WASH3P, WASH4P, WASH6P, ZDHHC2, ZFYVE27]",
        "OverViewTerm" : "FALSE",
        "name" : "recycling%20endosome%20membrane",
        "Term_PValue_Corrected_with_Bonferroni_step_down" : 1.0,
        "Group_PValue_Corrected_with_Bonferroni_step_down" : "{Group61=0.9839405284310969}",
        "CEREBRAL_DOWNSTRAM_INFO" : "",
        "Term_PValue" : 0.023338361961631394,
        "GOTerm" : "recycling endosome membrane",
        "shared_name" : "recycling%20endosome%20membrane",
        "CEREBRAL_LOCALIZATION_INFO" : "",
        "Number_of_genes_grouped" : 10,
        "UNIQUE_ID" : "GO:0055038",
        "CEREBRAL_DOWNSTRAM_INFO_ALL" : "",
        "UniProtKB_AC" : ""
      },
      "position" : {
        "x" : 2955.961281311407,
        "y" : 3741.543922108249
      },
      "selected" : false
    }, {
      "data" : {
        "id" : "1628",
        "GOID" : "GO:0055037",
        "GOLevels" : "[4, 5, 6, 7, 8]",
        "Ontology_Source" : "GO_CellularComponent_25.08.2015_03h05",
        "SUID" : 1628,
        "_Associated_Genes" : 11.4503812789917,
        "Associated_Genes_Found" : "[EHD1, EHD3, EHD4, ITGB1, NDRG1, OPTN, RAB10, RAB12, RAB14, RABEP1, RAP2C, STX7, TF, TUBA1A, VAMP3]",
        "GOGroups" : "[Group61]",
        "ENSEMBL_GENE_ID" : "",
        "Group_PValue" : "{Group61=0.028939427306796967}",
        "Cluster" : "",
        "selected" : false,
        "Common_Genes" : "",
        "Nr_Genes" : 15.0,
        "CEREBRAL_LOCALIZATION_INFO_ALL" : "",
        "All_Associated_Genes" : "[AATK, ABCG1, ACAP1, ACKR1, ACKR2, ACKR3, ACKR4, AMOTL2, AP1G1, AQP2, ARF6, ARFGEF2, ARHGAP44, ATG9A, ATP11A, ATP11B, ATP11C, ATP9A, AVL9, C1orf210, CCDC132, CFTR, CLIP3, COMMD1, DENND6A, DENND6B, DYNC1I1, EHD1, EHD2, EHD3, EHD4, F3, FAM109A, FAM109B, FIG4, GPER1, GPR161, GRIA1, GRIP1, HFE, ITGB1, KCNK1, LAMP5, LDLRAP1, LGALS12, LMTK2, MICALL1, MICALL2, MLC1, MYO5A, MYO5B, NCOA2, NDRG1, NISCH, OPTN, OR2A4, PACSIN2, PANK1, PLEKHB2, RAB10, RAB11A, RAB11B, RAB11FIP1, RAB11FIP2, RAB11FIP3, RAB11FIP4, RAB11FIP5, RAB12, RAB13, RAB14, RAB17, RAB25, RAB43, RAB4A, RAB4B, RAB8A, RABEP1, RABGEF1, RAN, RAP2A, RAP2B, RAP2C, REP15, RFFL, RNF11, SCAMP1, SCAMP2, SCAMP5, SDCCAG3, SGK3, SH3TC2, SLC11A2, SLC26A7, SLC31A1, SLC31A2, SLC39A4, SLC9A6, SLC9A7, SLC9A9, SNF8, SORL1, ST8SIA2, STX7, STX8, SYT5, TBC1D14, TF, TFRC, TNF, TNIK, TUBA1A, TUBG1, TUBGCP4, UNC13D, USP6, UTS2R, VAMP3, VAMP8, VIPAS39, VPS16, VPS51, VPS52, VPS53, VTI1B, WASH1, WASH2P, WASH3P, WASH4P, WASH6P, ZDHHC2, ZFYVE27]",
        "OverViewTerm" : "TRUE",
        "name" : "recycling%20endosome",
        "Term_PValue_Corrected_with_Bonferroni_step_down" : 1.0,
        "Group_PValue_Corrected_with_Bonferroni_step_down" : "{Group61=0.9839405284310969}",
        "CEREBRAL_DOWNSTRAM_INFO" : "",
        "Term_PValue" : 0.028939427306796967,
        "GOTerm" : "recycling endosome",
        "shared_name" : "recycling%20endosome",
        "CEREBRAL_LOCALIZATION_INFO" : "",
        "Number_of_genes_grouped" : 20,
        "UNIQUE_ID" : "GO:0055037",
        "CEREBRAL_DOWNSTRAM_INFO_ALL" : "",
        "UniProtKB_AC" : ""
      },
      "position" : {
        "x" : 2439.315932664904,
        "y" : 3971.920893532224
      },
      "selected" : false
    }, {
      "data" : {
        "id" : "1627",
        "GOID" : "GO:0048770",
        "GOLevels" : "[5, 6, 7, 8, 9]",
        "Ontology_Source" : "GO_CellularComponent_25.08.2015_03h05",
        "SUID" : 1627,
        "_Associated_Genes" : 25.688074111938477,
        "Associated_Genes_Found" : "[AHCY, ANXA6, ATP1A1, CALU, CAPG, CLTC, ERP29, FASN, GNA13, HSP90AA1, HSP90AB1, HSP90B1, HSPA5, ITGB1, MYH11, PDCD6IP, PDIA4, PPIB, PRDX1, RAB5B, RAB5C, RAC1, SEC22B, SND1, TMED10, TPP1, YWHAB, YWHAE]",
        "GOGroups" : "[Group60]",
        "ENSEMBL_GENE_ID" : "",
        "Group_PValue" : "{Group60=1.500538223869393E-10}",
        "Cluster" : "",
        "selected" : false,
        "Common_Genes" : "",
        "Nr_Genes" : 28.0,
        "CEREBRAL_LOCALIZATION_INFO_ALL" : "",
        "All_Associated_Genes" : "[ACD, AHCY, ANKRD27, ANXA11, ANXA2, ANXA2P2, ANXA6, ATP1A1, ATP1A4, ATP1B3, ATP6V0A1, ATP6V1B2, ATP6V1G2, BSG, CALU, CANX, CAPG, CCT4, CD63, CLTC, CNP, CTNS, CTSB, CTSD, DCT, DNAJC5, DTNBP1, ERP29, FASN, FLOT1, GANAB, GCHFR, GGH, GNA13, GPNMB, GPR143, HPS4, HSP90AA1, HSP90AB1, HSP90B1, HSPA5, HSPA8, ITGB1, ITGB3, LAMP1, MLANA, MMP14, MREG, MYH11, MYO5A, MYO7A, MYRIP, NAP1L1, NCAPG, NCSTN, NPPC, OCA2, P4HB, PDCD6IP, PDIA3, PDIA4, PDIA6, PMEL, PPIB, PRDX1, PSMD2, RAB17, RAB1A, RAB27A, RAB27B, RAB29, RAB2A, RAB32, RAB35, RAB38, RAB5A, RAB5B, RAB5C, RAB7A, RAC1, RAN, RNASE1, RPN1, SDCBP, SEC22B, SERPINF1, SLC1A4, SLC1A5, SLC24A5, SLC2A1, SLC3A2, SLC45A2, SND1, STOM, SYNGR1, SYPL1, SYTL1, SYTL2, TFRC, TH, TMED10, TMEM33, TPP1, TRPV2, TYR, TYRP1, YWHAB, YWHAE, YWHAZ]",
        "OverViewTerm" : "FALSE",
        "name" : "pigment%20granule",
        "Term_PValue_Corrected_with_Bonferroni_step_down" : 5.026803049962467E-8,
        "Group_PValue_Corrected_with_Bonferroni_step_down" : "{Group60=1.1704198146181266E-8}",
        "CEREBRAL_DOWNSTRAM_INFO" : "",
        "Term_PValue" : 1.500538223869393E-10,
        "GOTerm" : "pigment granule",
        "shared_name" : "pigment%20granule",
        "CEREBRAL_LOCALIZATION_INFO" : "",
        "Number_of_genes_grouped" : 30,
        "UNIQUE_ID" : "GO:0048770",
        "CEREBRAL_DOWNSTRAM_INFO_ALL" : "",
        "UniProtKB_AC" : ""
      },
      "position" : {
        "x" : 2552.2057911142474,
        "y" : 3925.504603961599
      },
      "selected" : false
    }, {
      "data" : {
        "id" : "1626",
        "GOID" : "GO:0048471",
        "GOLevels" : "[4, 5, 6, 7]",
        "Ontology_Source" : "GO_CellularComponent_25.08.2015_03h05",
        "SUID" : 1626,
        "_Associated_Genes" : 10.99071216583252,
        "Associated_Genes_Found" : "[AKR1B1, ALDOB, ANXA6, C14orf166, CALR, CAPN2, CAV1, CDH1, CKAP4, CLIC1, CLIC4, CLU, COPS5, CORO1B, CYFIP1, DBI, DCTN3, EHD1, EHD3, EHD4, EIF4H, FKBP4, GNAS, GSN, HMGB2, HSP90B1, IGHM, ITGB1, KIF5B, KRT18, LDB3, LIMS1, LRPPRC, MAP2K1, MRFAP1, MSN, MTPN, MVP, NDRG1, OLFM4, OPTN, PDCD6, PPIB, PRDX5, PRKACB, PRKAR2B, PRKCD, PTGES2, RAB10, RAB14, RAB15, RAP1A, S100A13, S100A4, SELM, SET, SLC9A3R1, SNCG, STX7, TF, TPD52L2, TPPP, TSNAXIP1, TWF1, UBQLN4, UPF2, VAPA, VCP, VPS4A, WDR44, YWHAB]",
        "GOGroups" : "[None]",
        "ENSEMBL_GENE_ID" : "",
        "Group_PValue" : "{None=NaN}",
        "Cluster" : "",
        "selected" : false,
        "Common_Genes" : "",
        "Nr_Genes" : 71.0,
        "CEREBRAL_LOCALIZATION_INFO_ALL" : "",
        "All_Associated_Genes" : "[AANAT, AATK, ABCA1, ABCD1, ABL1, ACHE, ACKR3, ACSL3, ACTN4, ADAM10, ADCY10, ADGRV1, AGGF1, AGTR2, AIF1, AIFM1, AKAP13, AKAP4, AKAP5, AKAP6, AKR1B1, ALDH1A2, ALDOB, ALG2, AMFR, ANAPC2, ANGEL1, ANK2, ANKRD13C, ANP32A, ANXA2, ANXA4, ANXA6, AP1G1, APBA1, APBA3, APC2, APEX1, APLN, APLP1, APOD, APP, ARF1, ARF1P1, ARF3, ARF5, ARFGEF1, ARFGEF2, ARHGAP10, ARHGAP21, ART4, ASPSCR1, ATN1, ATP2A1, ATP2A2, ATP7A, ATP7B, ATP9A, ATP9B, ATRAID, ATXN10, ATXN2, AURKA, AXIN1, AZIN2, BAG5, BCL10, BCL3, BDNF, BDNF-AS, BICD1, BNIP2, BRSK2, BSPRY, BUB1B, BYSL, C14orf166, C9orf24, CA4, CABP1, CABP2, CABP7, CALCOCO2, CALN1, CALR, CAMK2D, CAPN2, CAPN6, CASC3, CAV1, CAV2, CCAR1, CCDC78, CCIN, CCL14, CCL2, CCR2, CCRN4L, CD2AP, CD34, CDC20, CDC25C, CDH1, CDH13, CDK2AP1, CDK4, CDK5R1, CDK5RAP2, CDK7, CDKN1A, CDKN3, CENPF, CEP250, CHERP, CHGA, CHI3L1, CHODL, CIB1, CIDEB, CKAP4, CLIC1, CLIC4, CLINT1, CLN5, CLU, CMYA5, CNP, COBL, COL4A3BP, COPS5, COPS8, CORO1B, CSF1, CSNK1D, CST3, CTGF, CTIF, CTLA4, CTNNB1, CTSB, CUL7, CX3CL1, CX3CR1, CXXC1, CYB5R4, CYBA, CYFIP1, CYFIP2, CYHR1, CYLC1, CYLC2, CYLD, DAB1, DAOA, DBI, DCTN3, DCUN1D3, DDX4, DEPDC5, DGAT2, DGKI, DISC1, DLG1, DMTN, DNAAF3, DNAJA1, DNAJB6, DNM1L, DNM2, DNM3, DOCK6, DOK1, DYNC1I1, ECE1, EGFR, EHD1, EHD2, EHD3, EHD4, EIF2AK2, EIF3G, EIF4A2, EIF4E, EIF4H, EML1, ENPP3, EPHA5, EPN3, ERBB2, EZR, Ether-a-go-go-related gene potassium channel 1 complex, F3, FAF1, FAM168B, FASLG, FAT1, FBXL5, FBXW8, FGFR1OP, FGFR3, FKBP4, FLNA, FLOT2, FMN2, FUS, FXR1, FZD5, FZD9, FZR1, GABARAP, GAD2, GAK, GALNT1, GALNT2, GALNT3, GALNT4, GALNT6, GAPDH, GC, GDPD5, GGN, GGT2, GLB1, GNAS, GNB2, GNB2L1, GOLGA1, GPER1, GRASP, GSDMA, GSK3B, GSN, GTPBP4, H3BNC9_HUMAN, HCN4, HCRT, HDAC6, HECTD3, HEPH, HERC5, HFE, HHATL, HIF1AN, HIP1R, HMGB2, HMGCLL1, HMOX1, HN, HRAS, HRNR, HSP90B1, HSPA1A, HSPA1B, HYAL2, IGF2BP1, IGHM, INADL, INF2, INHBB, INPP5K, INSL3, ITGA3, ITGB1, ITGB1BP1, ITM2C, KAT5, KCNA5, KCNH1, KCNH2, KCNS1, KCNS2, KIAA0101, KIAA1598, KIF20B, KIF5A, KIF5B, KIRREL, KLHL20, KPTN, KRT18, L7N2F9_HUMAN, LAMB1, LAMC2, LAMP1, LCE1D, LDB3, LIMS1, LMNA, LMTK2, LNPEP, LPXN, LRAT, LRPPRC, LYN, M6PR, MAD2L1, MAEL, MAF1, MAGEC2, MAGED4, MAGEE1, MAGI2, MAL2, MALT1, MAP1S, MAP2K1, MAP2K2, MAP3K4, MAP6, MAP7, MAPK8IP1, MAPRE3, MCM3, MEIS2, MEX3D, MLC1, MLPH, MMD2, MOB2, MOB4, MOBP, MOSPD1, MRE11A, MRFAP1, MRVI1, MS4A3, MSN, MT1A, MT1B, MT1E, MT1F, MT1G, MT1H, MT1L, MT1M, MT1X, MT2A, MT3, MTDH, MTMR14, MTPN, MVP, MX1, MYO16, MYO1B, MYO6, MYO9B, MYRIP, NANOS1, NANOS2, NANOS3, NCOA3, NCS1, NDFIP1, NDFIP2, NDOR1, NDRG1, NDRG2, NEDD4, NELL1, NEURL1, NF2, NFKBIE, NHLRC1, NME2, NMRAL1, NOS1, NOS1AP, NOS2, NOX4, NPC1, NPPA, NPPC, NRBP1, OAS2, OBSL1, ODC1, OFCC1, OLFM4, OMA1, OPTN, OSBPL3, OSBPL6, OSBPL7, P2RX4, PACS1, PACSIN1, PAFAH1B1, PAK2, PARK2, PCSK9, PDCD6, PDE2A, PDE4A, PDE9A, PER2, PHEX, PI4KB, PICALM, PICK1, PIK3R1, PIKFYVE, PINK1, PKHD1, PKN2, PKN3, PKP4, PLA2G16, PLA2G2A, PLA2G5, PLCZ1, PLD1, PLEKHF1, PLEKHG5, PLN, PLVAP, PNPLA8, PPARG, PPIB, PPM1F, PPP1R16B, PRDX5, PREX1, PRKACA, PRKACB, PRKAR2B, PRKCA, PRKCD, PRKCE, PRKCG, PRKCSH, PRKCZ, PRKRA, PSEN1, PSEN2, PSTPIP1, PTCH1, PTGDS, PTGES, PTGES2, PTK2B, PTN, PTOV1, PTPN22, PTPRM, PTPRR, PUM2, RAB10, RAB11A, RAB14, RAB15, RAB29, RAB34, RAB3B, RAB3C, RAB40C, RAB4A, RAB4B, RAB8B, RAC3, RAD51, RAD51C, RANGAP1, RAP1A, RAP1GAP2, RAPGEF2, RASA2, RASD1, RASEF, RASGRP3, RASIP1, REP15, RHBDD2, RHPN2, RNF128, RNF207, ROS1, RPS6, RPS6KB1, RYR3, S100A11P1, S100A13, S100A14, S100A4, S100A6, S100B, S100G, SCYL2, SEC23A, SEC23B, SEC23IP, SEC24A, SEC24B, SEC24C, SEC24D, SEC31A, SELE, SELM, SEPT12, SEPT2, SEPT6, SEPT9, SERBP1, SERHL2, SERPINF1, SET, SEZ6, SH3RF1, SIPA1, SIRT2, SLC11A2, SLC17A3, SLC25A21, SLC25A23, SLC2A10, SLC2A12, SLC2A4, SLC30A7, SLC34A1, SLC39A12, SLC39A13, SLC9A1, SLC9A3R1, SLIRP, SNAP25, SNAP47, SNAPIN, SNCA, SNCG, SNF8, SORBS2, SORT1, SPAG9, SPAST, SPATA32, SPINK5, SPIRE1, SPIRE2, SPP1, SRC, SRCAP, SRFBP1, STAT1, STC2, STK16, STK26, STK33, STMN2, STOM, STX10, STX16, STX4, STX6, STX7, STX8, SYNC, SYT4, SYT5, SYT6, TAF10, TAF8, TARBP2, TDGF1, TDGF1P3, TEK, TENM1, TF, TFRC, TG, TGFA, THBS3, TLK2, TLR4, TMEM100, TMEM173, TMEM192, TNDM, TNFRSF1B, TNFSF12, TNFSF13B, TNKS2, TOLLIP, TP53BP2, TPD52, TPD52L1, TPD52L2, TPPP, TRAF4, TRAF6, TRAF7, TRAIP, TRAPPC2, TRAPPC2B, TRAPPC2L, TRIAP1, TRIM13, TRIM37, TRIM68, TRIP10, TRPC7, TRPM2, TSC2, TSNAX, TSNAXIP1, TSPAN1, TSPO, TSTD1, TWF1, TWF2, TYR, UBQLN1, UBQLN4, UCMA, UNC45A, UPF2, USO1, USP2, USP20, USP33, VAMP2, VAMP5, VAMP7, VAMP8, VAPA, VCP, VLDLR, VPS33A, VPS33B, VPS4A, VPS52, VPS53, VPS54, VTI1A, VTI1B, WBP2NL, WDR44, WRNIP1, WWC1, XRCC3, YBX3, YWHAB, ZFYVE1, ZNF35, ZNF675, ZP3, ZPR1]",
        "OverViewTerm" : "TRUE",
        "name" : "perinuclear%20region%20of%20cytoplasm",
        "Term_PValue_Corrected_with_Bonferroni_step_down" : 0.0025537657249286266,
        "Group_PValue_Corrected_with_Bonferroni_step_down" : "{None=NaN}",
        "CEREBRAL_DOWNSTRAM_INFO" : "",
        "Term_PValue" : 8.237953951382666E-6,
        "GOTerm" : "perinuclear region of cytoplasm",
        "shared_name" : "perinuclear%20region%20of%20cytoplasm",
        "CEREBRAL_LOCALIZATION_INFO" : "",
        "Number_of_genes_grouped" : 40,
        "UNIQUE_ID" : "GO:0048471",
        "CEREBRAL_DOWNSTRAM_INFO_ALL" : "",
        "UniProtKB_AC" : ""
      },
      "position" : {
        "x" : 2544.812999147689,
        "y" : 3333.493747444474
      },
      "selected" : false
    }, {
      "data" : {
        "id" : "1625",
        "GOID" : "GO:0046930",
        "GOLevels" : "[3, 4, 5]",
        "Ontology_Source" : "GO_CellularComponent_25.08.2015_03h05",
        "SUID" : 1625,
        "_Associated_Genes" : 45.45454406738281,
        "Associated_Genes_Found" : "[AKR1C1, C6, C7, C8A, C8G, C9, IGLC7, PSMA7, TOMM40, VDAC2]",
        "GOGroups" : "[Group59]",
        "ENSEMBL_GENE_ID" : "",
        "Group_PValue" : "{Group59=3.570880865487934E-7}",
        "Cluster" : "",
        "selected" : false,
        "Common_Genes" : "",
        "Nr_Genes" : 10.0,
        "CEREBRAL_LOCALIZATION_INFO_ALL" : "",
        "All_Associated_Genes" : "[AKR1C1, BAK1, BAX, BCL2, C5, C6, C7, C8A, C8B, C8G, C9, CD34, CXCL10, IGLC7, NUP62, PSMA7, TOMM40, TOMM40L, VDAC1, VDAC1P5, VDAC2, VDAC3]",
        "OverViewTerm" : "FALSE",
        "name" : "pore%20complex",
        "Term_PValue_Corrected_with_Bonferroni_step_down" : 1.1533945195526027E-4,
        "Group_PValue_Corrected_with_Bonferroni_step_down" : "{Group59=2.6781606491159506E-5}",
        "CEREBRAL_DOWNSTRAM_INFO" : "",
        "Term_PValue" : 3.570880865487934E-7,
        "GOTerm" : "pore complex",
        "shared_name" : "pore%20complex",
        "CEREBRAL_LOCALIZATION_INFO" : "",
        "Number_of_genes_grouped" : 10,
        "UNIQUE_ID" : "GO:0046930",
        "CEREBRAL_DOWNSTRAM_INFO_ALL" : "",
        "UniProtKB_AC" : ""
      },
      "position" : {
        "x" : 3112.80226068123,
        "y" : 3669.531997105165
      },
      "selected" : false
    }, {
      "data" : {
        "id" : "1624",
        "GOID" : "GO:0046540",
        "GOLevels" : "[6, 7, 8, 9, 10, 11, 12]",
        "Ontology_Source" : "GO_CellularComponent_25.08.2015_03h05",
        "SUID" : 1624,
        "_Associated_Genes" : 26.3157901763916,
        "Associated_Genes_Found" : "[CD2BP2, LSM2, LSM3, LSM8, PRPF6]",
        "GOGroups" : "[Group72]",
        "ENSEMBL_GENE_ID" : "",
        "Group_PValue" : "{Group72=0.0017175748784158864}",
        "Cluster" : "",
        "selected" : false,
        "Common_Genes" : "",
        "Nr_Genes" : 5.0,
        "CEREBRAL_LOCALIZATION_INFO_ALL" : "",
        "All_Associated_Genes" : "[CD2BP2, LSM2, LSM3, LSM5, LSM6, LSM8, PPIH, PRPF3, PRPF31, PRPF4, PRPF6, SART1, SART3, SNRPB, SNRPD2, SNRPE, SNRPN, TXNL4A, TXNL4B]",
        "OverViewTerm" : "FALSE",
        "name" : "U4/U6%20x%20U5%20tri-snRNP%20complex",
        "Term_PValue_Corrected_with_Bonferroni_step_down" : 1.0,
        "Group_PValue_Corrected_with_Bonferroni_step_down" : "{Group72=0.09103146855604198}",
        "CEREBRAL_DOWNSTRAM_INFO" : "",
        "Term_PValue" : 0.005846997415055484,
        "GOTerm" : "U4/U6 x U5 tri-snRNP complex",
        "shared_name" : "U4/U6%20x%20U5%20tri-snRNP%20complex",
        "CEREBRAL_LOCALIZATION_INFO" : "",
        "Number_of_genes_grouped" : 5,
        "UNIQUE_ID" : "GO:0046540",
        "CEREBRAL_DOWNSTRAM_INFO_ALL" : "",
        "UniProtKB_AC" : ""
      },
      "position" : {
        "x" : 2073.6761828316376,
        "y" : 2579.3048217042233
      },
      "selected" : false
    }, {
      "data" : {
        "id" : "1623",
        "GOID" : "GO:0045335",
        "GOLevels" : "[6, 7, 8, 9, 10]",
        "Ontology_Source" : "GO_CellularComponent_25.08.2015_03h05",
        "SUID" : 1623,
        "_Associated_Genes" : 8.536585807800293,
        "Associated_Genes_Found" : "[B2M, ITGAV, RAB10, RAB14, RAB23, RAB31, SNX3]",
        "GOGroups" : "[Group32]",
        "ENSEMBL_GENE_ID" : "",
        "Group_PValue" : "{Group32=0.025357513149153348}",
        "Cluster" : "",
        "selected" : false,
        "Common_Genes" : "",
        "Nr_Genes" : 7.0,
        "CEREBRAL_LOCALIZATION_INFO_ALL" : "",
        "All_Associated_Genes" : "[ABCA1, ADAM8, AMBRA1, ANXA11, ANXA3, ATG14, ATP6V0A1, ATP6V0A2, ATP6V0A4, ATP6V0B, ATP6V0C, ATP6V0D1, ATP6V0D2, ATP6V0E1, ATP6V0E2, B2M, BECN1, CD36, CLCN3, CORO1A, CYBA, CYBB, DMBT1, FMNL1, HLA-A, HLA-B, HLA-C, HLA-E, HLA-F, HLA-G, INPP5B, IRGM, ITGAV, ITGB5, LAMP1, LAMP2, LTF, NCF1, NCF2, NCF4, OCRL, PIK3C3, PLD4, PRICKLE1, RAB10, RAB11A, RAB11B, RAB11FIP1, RAB14, RAB20, RAB22A, RAB23, RAB31, RAB32, RAB34, RAB38, RAB39A, RAB43, RAB5A, RAB7A, RAB7B, RAB8A, RAB8B, RAB9A, RAB9B, RAC2, RILP, SLAMF1, SLC11A1, SNX3, SRGAP2, SRGAP3, STX12, SYK, TCIRG1, TLR1, TLR6, TLR7, TLR9, UNC93B1, UVRAG, VAMP7]",
        "OverViewTerm" : "FALSE",
        "name" : "phagocytic%20vesicle",
        "Term_PValue_Corrected_with_Bonferroni_step_down" : 1.0,
        "Group_PValue_Corrected_with_Bonferroni_step_down" : "{Group32=0.8875129602203672}",
        "CEREBRAL_DOWNSTRAM_INFO" : "",
        "Term_PValue" : 0.368391705856693,
        "GOTerm" : "phagocytic vesicle",
        "shared_name" : "phagocytic%20vesicle",
        "CEREBRAL_LOCALIZATION_INFO" : "",
        "Number_of_genes_grouped" : 10,
        "UNIQUE_ID" : "GO:0045335",
        "CEREBRAL_DOWNSTRAM_INFO_ALL" : "",
        "UniProtKB_AC" : ""
      },
      "position" : {
        "x" : 2349.2412795310956,
        "y" : 4178.660063470888
      },
      "selected" : false
    }, {
      "data" : {
        "id" : "1622",
        "GOID" : "GO:0045334",
        "GOLevels" : "[6, 7, 8, 9, 10, 11]",
        "Ontology_Source" : "GO_CellularComponent_25.08.2015_03h05",
        "SUID" : 1622,
        "_Associated_Genes" : 5.1724138259887695,
        "Associated_Genes_Found" : "[APOB, CLTA, CLTC]",
        "GOGroups" : "[Group32]",
        "ENSEMBL_GENE_ID" : "",
        "Group_PValue" : "{Group32=0.025357513149153348}",
        "Cluster" : "",
        "selected" : false,
        "Common_Genes" : "",
        "Nr_Genes" : 3.0,
        "CEREBRAL_LOCALIZATION_INFO_ALL" : "",
        "All_Associated_Genes" : "[AP1B1, AP1G1, AP1M1, AP1M2, AP1S1, AP1S2, AP1S3, AP2A1, AP2A2, AP2B1, AP2M1, AP2S1, APOB, CD207, CD74, CD9, CLTA, CLTC, CLVS1, CLVS2, CTLA4, DNM2, DVL2, EGFR, EPN2, EPS15, FCGR1A, FCGR1B, FZD2, FZD4, FZD5, HBEGF, HLA-DPA1, HLA-DPB1, HLA-DQA1, HLA-DQA2, HLA-DQB1, HLA-DQB2, HLA-DRA, HLA-DRB1, HLA-DRB3, HLA-DRB4, HLA-DRB5, LDLR, LDLRAP1, LMBRD1, MYO1E, MYO6, NGFR, PICALM, RAB35, ROR2, RORA, SGIP1, SH3GL2, TBC1D5, TYRP1, WNT5A]",
        "OverViewTerm" : "FALSE",
        "name" : "clathrin-coated%20endocytic%20vesicle",
        "Term_PValue_Corrected_with_Bonferroni_step_down" : 1.0,
        "Group_PValue_Corrected_with_Bonferroni_step_down" : "{Group32=0.8875129602203672}",
        "CEREBRAL_DOWNSTRAM_INFO" : "",
        "Term_PValue" : 1.0,
        "GOTerm" : "clathrin-coated endocytic vesicle",
        "shared_name" : "clathrin-coated%20endocytic%20vesicle",
        "CEREBRAL_LOCALIZATION_INFO" : "",
        "Number_of_genes_grouped" : 5,
        "UNIQUE_ID" : "GO:0045334",
        "CEREBRAL_DOWNSTRAM_INFO_ALL" : "",
        "UniProtKB_AC" : ""
      },
      "position" : {
        "x" : 2944.733668383851,
        "y" : 4257.854258383741
      },
      "selected" : false
    }, {
      "data" : {
        "id" : "1621",
        "GOID" : "GO:0045275",
        "GOLevels" : "[3, 4, 5, 6]",
        "Ontology_Source" : "GO_CellularComponent_25.08.2015_03h05",
        "SUID" : 1621,
        "_Associated_Genes" : 44.44444274902344,
        "Associated_Genes_Found" : "[UQCRB, UQCRC1, UQCRC2, UQCRFS1]",
        "GOGroups" : "[Group26, Group58]",
        "ENSEMBL_GENE_ID" : "",
        "Group_PValue" : "{Group26=8.70581346765015E-18, Group58=1.0}",
        "Cluster" : "",
        "selected" : false,
        "Common_Genes" : "",
        "Nr_Genes" : 4.0,
        "CEREBRAL_LOCALIZATION_INFO_ALL" : "",
        "All_Associated_Genes" : "[BCS1L, CYTB, PMPCB, UQCC3, UQCR10, UQCRB, UQCRC1, UQCRC2, UQCRFS1]",
        "OverViewTerm" : "FALSE",
        "name" : "respiratory%20chain%20complex%20III",
        "Term_PValue_Corrected_with_Bonferroni_step_down" : 0.38430794919938077,
        "Group_PValue_Corrected_with_Bonferroni_step_down" : "{Group26=7.051708908796622E-16, Group58=1.0}",
        "CEREBRAL_DOWNSTRAM_INFO" : "",
        "Term_PValue" : 0.0016284235135566982,
        "GOTerm" : "respiratory chain complex III",
        "shared_name" : "respiratory%20chain%20complex%20III",
        "CEREBRAL_LOCALIZATION_INFO" : "",
        "Number_of_genes_grouped" : 5,
        "UNIQUE_ID" : "GO:0045275",
        "CEREBRAL_DOWNSTRAM_INFO_ALL" : "",
        "UniProtKB_AC" : ""
      },
      "position" : {
        "x" : 3499.6335392705514,
        "y" : 2858.361671322433
      },
      "selected" : false
    }, {
      "data" : {
        "id" : "1620",
        "GOID" : "GO:0045271",
        "GOLevels" : "[3, 4, 5, 6]",
        "Ontology_Source" : "GO_CellularComponent_25.08.2015_03h05",
        "SUID" : 1620,
        "_Associated_Genes" : 11.764705657958984,
        "Associated_Genes_Found" : "[NDUFA8, NDUFA9, NDUFS3, NDUFS5, NDUFS6, NDUFV3]",
        "GOGroups" : "[Group26]",
        "ENSEMBL_GENE_ID" : "",
        "Group_PValue" : "{Group26=8.70581346765015E-18}",
        "Cluster" : "",
        "selected" : false,
        "Common_Genes" : "",
        "Nr_Genes" : 6.0,
        "CEREBRAL_LOCALIZATION_INFO_ALL" : "",
        "All_Associated_Genes" : "[E9PQ68_HUMAN, FOXRED1, H3BRM9_HUMAN, ND1, ND2, ND3, ND4, ND4L, ND5, NDUFA1, NDUFA10, NDUFA11, NDUFA12, NDUFA13, NDUFA2, NDUFA3, NDUFA4, NDUFA4P1, NDUFA5, NDUFA6, NDUFA7, NDUFA8, NDUFA9, NDUFAB1, NDUFAF1, NDUFB1, NDUFB10, NDUFB11, NDUFB2, NDUFB3, NDUFB4, NDUFB5, NDUFB6, NDUFB7, NDUFB8, NDUFB9, NDUFC1, NDUFC2, NDUFS1, NDUFS2, NDUFS3, NDUFS4, NDUFS5, NDUFS6, NDUFS7, NDUFS8, NDUFV1, NDUFV2, NDUFV3, PARK7, SNCA]",
        "OverViewTerm" : "FALSE",
        "name" : "respiratory%20chain%20complex%20I",
        "Term_PValue_Corrected_with_Bonferroni_step_down" : 1.0,
        "Group_PValue_Corrected_with_Bonferroni_step_down" : "{Group26=7.051708908796622E-16}",
        "CEREBRAL_DOWNSTRAM_INFO" : "",
        "Term_PValue" : 0.14011213824380492,
        "GOTerm" : "respiratory chain complex I",
        "shared_name" : "respiratory%20chain%20complex%20I",
        "CEREBRAL_LOCALIZATION_INFO" : "",
        "Number_of_genes_grouped" : 10,
        "UNIQUE_ID" : "GO:0045271",
        "CEREBRAL_DOWNSTRAM_INFO_ALL" : "",
        "UniProtKB_AC" : ""
      },
      "position" : {
        "x" : 3431.409991579945,
        "y" : 3060.6318970237044
      },
      "selected" : false
    }, {
      "data" : {
        "id" : "1619",
        "GOID" : "GO:0045261",
        "GOLevels" : "[3, 4, 5, 6]",
        "Ontology_Source" : "GO_CellularComponent_25.08.2015_03h05",
        "SUID" : 1619,
        "_Associated_Genes" : 50.0,
        "Associated_Genes_Found" : "[ATP5B, ATP5C1, ATP5D]",
        "GOGroups" : "[Group56]",
        "ENSEMBL_GENE_ID" : "",
        "Group_PValue" : "{Group56=1.9423276206592585E-4}",
        "Cluster" : "",
        "selected" : false,
        "Common_Genes" : "",
        "Nr_Genes" : 3.0,
        "CEREBRAL_LOCALIZATION_INFO_ALL" : "",
        "All_Associated_Genes" : "[ATP5A1, ATP5B, ATP5C1, ATP5D, ATP5E, ATP5EP2]",
        "OverViewTerm" : "FALSE",
        "name" : "proton-transporting%20ATP%20synthase%20complex,%20catalytic%20core%20F(1)",
        "Term_PValue_Corrected_with_Bonferroni_step_down" : 0.9563542648329348,
        "Group_PValue_Corrected_with_Bonferroni_step_down" : "{Group56=0.011848198486021477}",
        "CEREBRAL_DOWNSTRAM_INFO" : "",
        "Term_PValue" : 0.004532484667454668,
        "GOTerm" : "proton-transporting ATP synthase complex, catalytic core F(1)",
        "shared_name" : "proton-transporting%20ATP%20synthase%20complex,%20catalytic%20core%20F(1)",
        "CEREBRAL_LOCALIZATION_INFO" : "",
        "Number_of_genes_grouped" : 5,
        "UNIQUE_ID" : "GO:0045261",
        "CEREBRAL_DOWNSTRAM_INFO_ALL" : "",
        "UniProtKB_AC" : ""
      },
      "position" : {
        "x" : 3076.9310404537246,
        "y" : 2688.7643056423403
      },
      "selected" : false
    }, {
      "data" : {
        "id" : "1618",
        "GOID" : "GO:0045259",
        "GOLevels" : "[3, 4, 5]",
        "Ontology_Source" : "GO_CellularComponent_25.08.2015_03h05",
        "SUID" : 1618,
        "_Associated_Genes" : 25.0,
        "Associated_Genes_Found" : "[ATP5B, ATP5C1, ATP5D, ATP5H, ATP5I, ATPIF1]",
        "GOGroups" : "[Group26, Group56]",
        "ENSEMBL_GENE_ID" : "",
        "Group_PValue" : "{Group26=8.70581346765015E-18, Group56=1.9423276206592585E-4}",
        "Cluster" : "",
        "selected" : false,
        "Common_Genes" : "",
        "Nr_Genes" : 6.0,
        "CEREBRAL_LOCALIZATION_INFO_ALL" : "",
        "All_Associated_Genes" : "[ATP5A1, ATP5B, ATP5C1, ATP5D, ATP5E, ATP5EP2, ATP5F1, ATP5G1, ATP5G2, ATP5G3, ATP5H, ATP5I, ATP5J, ATP5J2, ATP5L, ATP5L2, ATP5O, ATP5S, ATP6, ATP8, ATPIF1, C14orf2, PPIF, USMG5]",
        "OverViewTerm" : "FALSE",
        "name" : "proton-transporting%20ATP%20synthase%20complex",
        "Term_PValue_Corrected_with_Bonferroni_step_down" : 0.7511950679553525,
        "Group_PValue_Corrected_with_Bonferroni_step_down" : "{Group26=7.051708908796622E-16, Group56=0.011848198486021477}",
        "CEREBRAL_DOWNSTRAM_INFO" : "",
        "Term_PValue" : 0.0033837615673664528,
        "GOTerm" : "proton-transporting ATP synthase complex",
        "shared_name" : "proton-transporting%20ATP%20synthase%20complex",
        "CEREBRAL_LOCALIZATION_INFO" : "",
        "Number_of_genes_grouped" : 10,
        "UNIQUE_ID" : "GO:0045259",
        "CEREBRAL_DOWNSTRAM_INFO_ALL" : "",
        "UniProtKB_AC" : ""
      },
      "position" : {
        "x" : 3243.1791923111887,
        "y" : 2829.094281474827
      },
      "selected" : false
    }, {
      "data" : {
        "id" : "1617",
        "GOID" : "GO:0045239",
        "GOLevels" : "[3, 4, 5, 6, 7]",
        "Ontology_Source" : "GO_CellularComponent_25.08.2015_03h05",
        "SUID" : 1617,
        "_Associated_Genes" : 22.22222137451172,
        "Associated_Genes_Found" : "[CFH, DBT, FH, SUCLG1]",
        "GOGroups" : "[None]",
        "ENSEMBL_GENE_ID" : "",
        "Group_PValue" : "{None=NaN}",
        "Cluster" : "",
        "selected" : false,
        "Common_Genes" : "",
        "Nr_Genes" : 4.0,
        "CEREBRAL_LOCALIZATION_INFO_ALL" : "",
        "All_Associated_Genes" : "[BCKDHA, BCKDHB, BCKDK, CFH, DBT, DHTKD1, DLD, DLST, FAM3A, FH, IDH1, IDH2, LDHD, LDLR, MRPS36, OGDH, OGDHL, SUCLG1]",
        "OverViewTerm" : "TRUE",
        "name" : "tricarboxylic%20acid%20cycle%20enzyme%20complex",
        "Term_PValue_Corrected_with_Bonferroni_step_down" : 1.0,
        "Group_PValue_Corrected_with_Bonferroni_step_down" : "{None=NaN}",
        "CEREBRAL_DOWNSTRAM_INFO" : "",
        "Term_PValue" : 0.02491645384931502,
        "GOTerm" : "tricarboxylic acid cycle enzyme complex",
        "shared_name" : "tricarboxylic%20acid%20cycle%20enzyme%20complex",
        "CEREBRAL_LOCALIZATION_INFO" : "",
        "Number_of_genes_grouped" : 5,
        "UNIQUE_ID" : "GO:0045239",
        "CEREBRAL_DOWNSTRAM_INFO_ALL" : "",
        "UniProtKB_AC" : ""
      },
      "position" : {
        "x" : 1832.4788216660381,
        "y" : 3212.6382580335485
      },
      "selected" : false
    }, {
      "data" : {
        "id" : "1616",
        "GOID" : "GO:0045178",
        "GOLevels" : "[2, 3]",
        "Ontology_Source" : "GO_CellularComponent_25.08.2015_03h05",
        "SUID" : 1616,
        "_Associated_Genes" : 7.2727274894714355,
        "Associated_Genes_Found" : "[CAV1, ITGA1, ITGB4, TF]",
        "GOGroups" : "[Group31]",
        "ENSEMBL_GENE_ID" : "",
        "Group_PValue" : "{Group31=0.6535592936972424}",
        "Cluster" : "",
        "selected" : false,
        "Common_Genes" : "",
        "Nr_Genes" : 4.0,
        "CEREBRAL_LOCALIZATION_INFO_ALL" : "",
        "All_Associated_Genes" : "[ADCY10, AGER, ANK3, AQP1, AQP5, BMPR2, C5AR2, CAV1, CD34, CEL, CLASP1, CLASP2, CLCA2, CLDN11, CLDN4, DOCK7, DST, EDN1, ERBB2IP, F3, FAP, GKN2, GLMN, HFE, HOMER3, ITGA1, ITGA2, ITGA6, ITGA9, ITGB4, KCNQ4, LDLRAP1, MARK2, MET, MUC20, MYO1A, MYO1C, MYO1E, OSCP1, P2RY12, PHLDB1, PHLDB2, PKD2, PRCP, PRKD2, RNMT, SHROOM4, SLC11A2, SLC16A8, SLC23A1, SLC23A2, SLC27A5, TACSTD2, TEK, TF]",
        "OverViewTerm" : "FALSE",
        "name" : "basal%20part%20of%20cell",
        "Term_PValue_Corrected_with_Bonferroni_step_down" : 1.0,
        "Group_PValue_Corrected_with_Bonferroni_step_down" : "{Group31=1.0}",
        "CEREBRAL_DOWNSTRAM_INFO" : "",
        "Term_PValue" : 0.7792118252710294,
        "GOTerm" : "basal part of cell",
        "shared_name" : "basal%20part%20of%20cell",
        "CEREBRAL_LOCALIZATION_INFO" : "",
        "Number_of_genes_grouped" : 5,
        "UNIQUE_ID" : "GO:0045178",
        "CEREBRAL_DOWNSTRAM_INFO_ALL" : "",
        "UniProtKB_AC" : ""
      },
      "position" : {
        "x" : 2160.692991132557,
        "y" : 4369.0309258466
      },
      "selected" : false
    }, {
      "data" : {
        "id" : "1615",
        "GOID" : "GO:0045177",
        "GOLevels" : "[2, 3]",
        "Ontology_Source" : "GO_CellularComponent_25.08.2015_03h05",
        "SUID" : 1615,
        "_Associated_Genes" : 7.2580647468566895,
        "Associated_Genes_Found" : "[AHCYL1, AKR1A1, ATP1A1, ATP2B4, ATP6V1E1, CA2, CAV1, CLIC4, CSPG4, DSG2, EXOC1, GNAT1, HSP90AB1, ITPR3, MIF, MSN, NUMA1, PFKM, PRKAA1, RAB14, RDX, SHROOM3, SLC9A3R1, SPTBN2, STXBP3, TF, VAMP3]",
        "GOGroups" : "[Group29]",
        "ENSEMBL_GENE_ID" : "",
        "Group_PValue" : "{Group29=0.5316501341125273}",
        "Cluster" : "",
        "selected" : false,
        "Common_Genes" : "",
        "Nr_Genes" : 27.0,
        "CEREBRAL_LOCALIZATION_INFO_ALL" : "",
        "All_Associated_Genes" : "[ABCA7, ABCB11, ABCC2, ABCC6, ABCD1, ABCG5, ABCG8, ACVR1, ACY3, ADAM17, ADCY10, ADGRG2, ADRB2, AHCYL1, AJAP1, AKAP7, AKR1A1, AMN, AMOTL1, AMOTL2, ANK2, ANO1, ANXA13, AP2A1, APP, AQP1, AQP2, AQP5, AQP6, AQP8, ARHGEF18, ATP12A, ATP1A1, ATP1A4, ATP1B1, ATP1B2, ATP2B1, ATP2B2, ATP2B4, ATP6V0A4, ATP6V0D1, ATP6V0D2, ATP6V1A, ATP6V1B1, ATP6V1C1, ATP6V1E1, ATP8B1, BMPR2, BPNT1, BST2, BYSL, C5AR1, C5AR2, CA2, CA4, CACNB3, CAV1, CCDC23, CD300LG, CD34, CD55, CD8A, CD9, CDC42, CDH2, CDHR2, CEL, CFAP126, CFTR, CHL1, CIB1, CLCA4, CLCN5, CLDN1, CLDN4, CLDND1, CLIC4, CNTFR, CRB1, CRB3, CRHR1, CSPG4, CTNNB1, CTSB, CTSV, CUBN, CXXC1, CYBA, CYP4A11, CYP4F12, CYP4F2, DAB1, DCHS1, DDR2, DDX11, DNAAF3, DPEP1, DPP4, DRD3, DSG1, DSG2, DSTYK, DUOX1, DUOX2, DVL2, DYNC2H1, DYNC2LI1, EDA, EDAR, EMP2, ENPEP, EPB41L4B, EPCAM, ERBB2, ERBB3, EXOC1, EXOC7, EZR, F2RL2, F3, FABP1, FAM65B, FAP, FAT4, FLOT1, FLOT2, FN1, FOLR1, FZD3, FZD6, FZD9, GIF, GJB6, GLMN, GM2A, GNAT1, GNAT3, GPIHBP1, GPR143, GPSM2, HAMP, HFE, HOMER1, HOMER2, HSP90AB1, HYAL2, IFIT5, IGFBP2, IL6R, INADL, INSC, ITGA8, ITPR3, JAG1, KCNA1, KCNA5, KCNC2, KCNE1, KCNE4, KCNJ10, KCNK1, KCNK2, KCNMA1, KCNN4, KIAA1919, KISS1, KNCN, LCT, LDLR, LGMN, LHFPL5, LNX1, LRP2, LZTS1, MAFIP, MAL, MAL2, MARVELD2, MFRP, MGAM, MGST1, MIF, MIP, MIPEP, MKL1, MLC1, MLLT4, MPDZ, MREG, MSN, MT3, MTCL1, MTDH, MUC1, MUC13, MUC17, MUC20, MYL12B, MYO1A, MYO5B, MYO6, MYO7A, MYO7B, MYRIP, NAALADL1, NEDD1, NF2, NHS, NLRP5, NOD1, NOX4, NPC1L1, NRG1, NUMA1, NUMB, OCLN, OMA1, OOEP, OSMR, OTOA, OTOG, OXTR, P2RX2, P2RX4, P2RY1, P2RY2, P2RY4, P2RY6, PARD3, PARD6A, PARD6B, PDE4D, PDGFRB, PDZD3, PDZK1, PFKM, PIP, PKHD1, PLAT, PLB1, PLD1, PLET1, PMEL, PODXL, PRKAA1, PRKCA, PRKCI, PRKCSH, PRKCZ, PRKG2, PROM1, PROM2, PSEN1, PSEN2, PTEN, PTH1R, PTK2, PTPRO, PTPRU, RAB14, RAB17, RAB27A, RAB27B, RAPGEF2, RAPGEF6, RDX, REEP6, RHCG, S100G, SCNN1A, SCNN1B, SCNN1G, SEPT7, SHANK2, SHROOM2, SHROOM3, SHROOM4, SI, SLC10A2, SLC11A2, SLC12A1, SLC12A2, SLC12A3, SLC14A2, SLC17A3, SLC17A4, SLC19A1, SLC1A1, SLC22A11, SLC22A12, SLC22A13, SLC22A18, SLC22A4, SLC22A5, SLC23A1, SLC23A2, SLC25A27, SLC26A3, SLC26A4, SLC26A6, SLC26A9, SLC29A1, SLC29A4, SLC2A5, SLC2A9, SLC30A5, SLC34A1, SLC34A2, SLC34A3, SLC39A4, SLC3A2, SLC46A1, SLC4A4, SLC4A5, SLC4A7, SLC4A9, SLC52A3, SLC5A1, SLC5A12, SLC5A8, SLC6A20, SLC7A5, SLC7A9, SLC9A1, SLC9A3, SLC9A3R1, SLC9A3R2, SLC9A4, SLCO2B1, SPP1, SPTBN2, SRR, STC1, STK26, STK39, STX3, STXBP2, STXBP3, SYTL4, TCHP, TCIRG1, TDGF1, TDGF1P3, TEK, TF, THY1, TJP1, TJP3, TLR9, TMEM114, TMEM235, TMEM30A, TNIK, TNPO1, TRPM6, TRPV5, TUBG1, UMOD, UPK1A, UPK1B, UPK2, UPK3A, USH1C, USH2A, USP9X, VAMP3, VAMP7, VANGL2, VASH1, VCAM1, VLDLR, WDPCP]",
        "OverViewTerm" : "FALSE",
        "name" : "apical%20part%20of%20cell",
        "Term_PValue_Corrected_with_Bonferroni_step_down" : 1.0,
        "Group_PValue_Corrected_with_Bonferroni_step_down" : "{Group29=1.0}",
        "CEREBRAL_DOWNSTRAM_INFO" : "",
        "Term_PValue" : 0.4553426083322825,
        "GOTerm" : "apical part of cell",
        "shared_name" : "apical%20part%20of%20cell",
        "CEREBRAL_LOCALIZATION_INFO" : "",
        "Number_of_genes_grouped" : 30,
        "UNIQUE_ID" : "GO:0045177",
        "CEREBRAL_DOWNSTRAM_INFO_ALL" : "",
        "UniProtKB_AC" : ""
      },
      "position" : {
        "x" : 2242.7640881155967,
        "y" : 3249.599480348581
      },
      "selected" : false
    }, {
      "data" : {
        "id" : "1614",
        "GOID" : "EFHD2",
        "GOLevels" : "",
        "Ontology_Source" : "",
        "SUID" : 1614,
        "Associated_Genes_Found" : "",
        "GOGroups" : "GO:0098589",
        "ENSEMBL_GENE_ID" : "ENSG00000142634",
        "Group_PValue" : "",
        "Cluster" : "",
        "selected" : false,
        "Common_Genes" : "",
        "CEREBRAL_LOCALIZATION_INFO_ALL" : "2.Plasma Membrane",
        "All_Associated_Genes" : "",
        "OverViewTerm" : "ASSOCIATED_GENE",
        "name" : "79180",
        "Group_PValue_Corrected_with_Bonferroni_step_down" : "",
        "CEREBRAL_DOWNSTRAM_INFO" : "",
        "GOTerm" : "EFHD2",
        "shared_name" : "79180",
        "CEREBRAL_LOCALIZATION_INFO" : "2.Plasma Membrane",
        "UNIQUE_ID" : "79180",
        "CEREBRAL_DOWNSTRAM_INFO_ALL" : "",
        "UniProtKB_AC" : "[Q96C19]"
      },
      "position" : {
        "x" : -1412.3282116469345,
        "y" : -1721.415809882048
      },
      "selected" : false
    }, {
      "data" : {
        "id" : "1613",
        "GOID" : "GO:0045121",
        "GOLevels" : "[3, 4]",
        "Ontology_Source" : "GO_CellularComponent_25.08.2015_03h05",
        "SUID" : 1613,
        "_Associated_Genes" : 11.84669017791748,
        "Associated_Genes_Found" : "[AHNAK, ATP1A1, ATP2B4, CAPN2, CARD11, CAV1, CDH1, CSK, DAG1, DMD, DYNLL1, EFHD2, ERLIN2, FASN, GNAI1, GNAI2, HSPD1, ITGA1, ITGB1, KRAS, LAMTOR2, LAMTOR3, PPT1, PRKAR1A, PRKAR2A, PRKAR2B, PTGIS, PTRF, S100A10, SDPR, SLC9A3R1, SORBS1, VCL, VDAC2]",
        "GOGroups" : "[Group29, Group54]",
        "ENSEMBL_GENE_ID" : "",
        "Group_PValue" : "{Group29=0.5316501341125273, Group54=0.013009963319320347}",
        "Cluster" : "",
        "selected" : false,
        "Common_Genes" : "",
        "Nr_Genes" : 34.0,
        "CEREBRAL_LOCALIZATION_INFO_ALL" : "",
        "All_Associated_Genes" : "[ABCA1, ACE2, ADAM17, ADCY2, ADCY3, ADCY8, ADCYAP1R1, AHNAK, AKAP6, ANGPT1, ANXA13, ANXA2, APP, ARID3A, ARID3C, ATP1A1, ATP1A2, ATP1A4, ATP1B1, ATP1B3, ATP2B1, ATP2B4, BCL10, BIRC2, BMPR1A, BMPR2, BSG, BST2, BTK, CACNA1C, CACNA1H, CAPN2, CARD11, CASP3, CASP8, CAV1, CAV2, CAV3, CBL, CD14, CD226, CD24, CD36, CD4, CD48, CD55, CD79A, CD8A, CDH1, CDH13, CDH15, CEL, CFLAR, CLIP3, CLN3, CNR1, CORO1C, CRB2, CSK, CTSB, CTSD, CXADR, DAG1, DAPK3, DLC1, DLEC1, DLG1, DMD, DPP4, DRD1, DYNLL1, EDNRB, EFHD2, EFNA5, EFNB1, EGFR, EHD2, EMP2, EPHB1, ERLIN2, EZR, F2R, FADD, FAIM2, FAS, FASLG, FASN, FLOT1, FLOT2, FURIN, FXYD1, FYN, FZR1, GHSR, GJA1, GJA3, GNAI1, GNAI2, GNAI3, GPC1, GPM6B, GRIP1, HCK, HDAC6, HK1, HMOX1, HOOK1, HPSE, HSPD1, HTR2A, HYAL2, ICAM1, IGF1R, IKBKB, INSR, IRS1, ITGA1, ITGB1, ITLN1, JAK2, KCNA4, KCNA5, KCND2, KCNMA1, KCNN4, KCNQ3, KDR, KIF13B, KIF18A, KIRREL, KRAS, LAMTOR1, LAMTOR2, LAMTOR3, LAMTOR4, LAMTOR5, LAT, LAT2, LAX1, LCK, LCP2, LDHB, LGALS12, LIPE, LRP4, LRP6, LRP8, LRRK2, LTB4R, LYN, MAL, MAL2, MALL, MAPK1, MAPK3, MKL1, MLC1, MOG, MS4A1, MS4A2, MYADM, MYO1A, MYO1C, MYO1D, MYO1E, MYOF, NANOS1, NANOS3, NCOA2, NDUFA2, NF2, NFAM1, NGFR, NOS1, NOS1AP, NOS3, NPC1, NPHS2, NTSR1, OLR1, OPRD1, ORC3, P2RX1, P2RX3, P2RY12, PACSIN2, PAG1, PARK7, PCDHA4, PCDHA@, PDE2A, PDZK1, PECAM1, PGK1, PI4K2A, PIKFYVE, PLLP, PLSCR1, PLVAP, PODXL, PPP2R1B, PPT1, PRKACA, PRKAR1A, PRKAR2A, PRKAR2B, PRKCA, PRKCDBP, PRKCZ, PRNP, PROM2, PSEN1, PSEN2, PTCH1, PTGIS, PTGS2, PTK2B, PTPRC, PTRF, RAB5A, RANGRF, RAP1B, RAP2B, RET, RFTN1, RGMB, RGS16, RGS19, RHOQ, RIPK1, RTN4RL1, RTN4RL2, S100A10, S1PR1, SCARB1, SCN5A, SDC4, SDPR, SELE, SERPINH1, SGCA, SHH, SLC22A6, SLC27A1, SLC2A1, SLC2A4, SLC34A1, SLC38A9, SLC6A3, SLC6A4, SLC7A8, SLC9A1, SLC9A3R1, SMO, SMOX, SMPD2, SMURF2, SORBS1, SPNS1, SPRED1, SRC, STOM, STOML2, STOML3, STX12, STX2, SULF1, TAC4, TANK, TDGF1, TDGF1P3, TEK, TEX101, TGFBR2, THY1, TNF, TNFRSF1A, TNFRSF1B, TNR, TRADD, TRAF2, TRPC1, TRPC4, TRPM8, VCL, VDAC2, ZAP70]",
        "OverViewTerm" : "TRUE",
        "name" : "membrane%20raft",
        "Term_PValue_Corrected_with_Bonferroni_step_down" : 0.14262884501177026,
        "Group_PValue_Corrected_with_Bonferroni_step_down" : "{Group29=1.0, Group54=0.5464184594114546}",
        "CEREBRAL_DOWNSTRAM_INFO" : "",
        "Term_PValue" : 5.593288039677265E-4,
        "GOTerm" : "membrane raft",
        "shared_name" : "membrane%20raft",
        "CEREBRAL_LOCALIZATION_INFO" : "",
        "Number_of_genes_grouped" : 40,
        "UNIQUE_ID" : "GO:0045121",
        "CEREBRAL_DOWNSTRAM_INFO_ALL" : "",
        "UniProtKB_AC" : ""
      },
      "position" : {
        "x" : 2650.4908044522745,
        "y" : 3562.7541181638953
      },
      "selected" : false
    }, {
      "data" : {
        "id" : "1612",
        "GOID" : "GO:0045111",
        "GOLevels" : "[5, 6, 7, 8]",
        "Ontology_Source" : "GO_CellularComponent_25.08.2015_03h05",
        "SUID" : 1612,
        "_Associated_Genes" : 22.047245025634766,
        "Associated_Genes_Found" : "[CLIP1, DES, DSP, EIF6, GFAP, INA, JUP, KRT1, KRT10, KRT12, KRT14, KRT15, KRT16, KRT17, KRT18, KRT19, KRT2, KRT20, KRT222, KRT25, KRT31, KRT34, KRT36, KRT37, KRT38, KRT5, KRT6A, KRT6B, KRT6C, KRT7, KRT71, KRT72, KRT73, KRT74, KRT75, KRT76, KRT77, KRT78, KRT79, KRT8, KRT81, KRT82, KRT84, KRT85, KRT87P, KRT9, LMNB1, MICAL1, NEFH, NEFL, NES, PLEC, PRPH, SYNE2, TRIM29, VIM]",
        "GOGroups" : "[Group55]",
        "ENSEMBL_GENE_ID" : "",
        "Group_PValue" : "{Group55=1.7911677922569548E-16}",
        "Cluster" : "",
        "selected" : false,
        "Common_Genes" : "",
        "Nr_Genes" : 56.0,
        "CEREBRAL_LOCALIZATION_INFO_ALL" : "",
[truncated: 26,463,591 more chars]
